# Supplementary material for: Crystal structure and Hirshfeld surface analysis of N′-[(1E)-1-(3-oxo-3,4-di­hydro-2H-1,4-benzoxazin-6-yl)ethyl­idene]benzohydrazide monohydrate
Source: Acta Crystallogr E Crystallogr Commun. 2025 Sep 5;81(Pt 10):924–7. doi: 10.1107/S2056989025007819 (PMC12498053; doi:10.1107/S2056989025007819)
Supplement: Supplementary file 1 [file e-81-00924-sup1.cif]

##############################################################################
#                                                                            #
# This CIF contains the data in a paper accepted for publication in          #
# Acta Crystallographica Section E. It conforms to the requirements of       #
# Notes for Authors for Acta Crystallographica Section E, and has been       #
# peer reviewed under the auspices of the IUCr Commission on Journals.       #
#                                                                            #
# Full details of the Crystallographic Information File format               #
# are given in the paper "The Crystallographic Information File (CIF):       #
# a New Standard Archive File for Crystallography" by S. R. Hall, F. H.      #
# Allen and I. D. Brown [Acta Cryst. (1991), A47, 655-685].                  #
#                                                                            #
# The current version of the core CIF dictionary is obtainable from          #
# ftp://ftp.iucr.org/pub/cif_core.dic.                                       #
#                                                                            #
# Software is freely available for graphical display of the structure(s)     #
# in this CIF. For information consult the CIF software page                 #
# http://www.iucr.org/resources/cif/software.                                #
#                                                                            #
# This file may be used for bona fide research purposes within the           #
# scientific community so long as proper attribution is given to the journal # 
# article from which it was obtained.                                        #
#                                                                            #
##############################################################################
data_I
_audit_creation_method     'SHELXL-2019/3'
_chemical_name_systematic
;\
<i>N</i>'-[(1<i>E</i>)-1-(3-Oxo-3,4-dihydro-2<i>H</i>-1,4-benzoxazin-6-yl)\
ethylidene]benzohydrazide monohydrate
;
_chemical_name_common     ?
_chemical_formula_moiety     'C17 H15 N3 O3, H2 O'
_chemical_formula_sum     'C17 H17 N3 O4'
_chemical_formula_iupac     'C17 H15 N3 O3, H2 O'
_chemical_formula_weight     327.33
_chemical_melting_point     ?
_chemical_absolute_configuration     ?
_space_group_crystal_system     orthorhombic
_space_group_name_H-M_alt     'P 21 21 21'
_space_group_name_Hall     'P 2ac 2ab'
loop_
    _space_group_symop_operation_xyz
    'x, y, z'
    '-x+1/2, -y, z+1/2'
    '-x, y+1/2, -z+1/2'
    'x+1/2, -y+1/2, -z'
_cell_length_a     7.4104(3)
_cell_length_b     12.2781(5)
_cell_length_c     17.3257(7)
_cell_angle_alpha     90
_cell_angle_beta     90
_cell_angle_gamma     90
_cell_volume     1576.39(11)
_cell_formula_units_Z     4
_cell_measurement_reflns_used     5917
_cell_measurement_theta_min     2.9898
_cell_measurement_theta_max     23.2388
_cell_measurement_temperature     299(2)
_exptl_crystal_description     block
_exptl_crystal_colour     colourless
_exptl_crystal_size_max     0.267
_exptl_crystal_size_mid     0.129
_exptl_crystal_size_min     0.122
_exptl_crystal_density_diffrn     1.379
_exptl_crystal_density_meas     ?
_exptl_crystal_density_method     ?
_exptl_crystal_F_000     688
_exptl_absorpt_coefficient_mu     0.100
_exptl_absorpt_correction_type     multi-scan
_exptl_absorpt_process_details
;
(SADABS; Krause <i>et al.</i>,  2015)
;
_exptl_absorpt_correction_T_min     0.974
_exptl_absorpt_correction_T_max     0.988
_diffrn_ambient_temperature     299(2)
_diffrn_source     'i-mu-s microfocus source'
_diffrn_radiation_type     MoK\a
_diffrn_radiation_wavelength     0.71073
_diffrn_measurement_device_type     'Bruker APEXII CCD'
_diffrn_measurement_method     '\w and \f scans'
_diffrn_detector_area_resol_mean     ?
_diffrn_reflns_number     15825
_diffrn_reflns_av_R_equivalents     0.0364
_diffrn_reflns_av_unetI/netI     0.0472
_diffrn_reflns_theta_min     2.033
_diffrn_reflns_theta_max     28.286
_diffrn_reflns_theta_full     25.242
_diffrn_measured_fraction_theta_max     0.999
_diffrn_measured_fraction_theta_full     0.998
_diffrn_reflns_limit_h_min     -9
_diffrn_reflns_limit_h_max     7
_diffrn_reflns_limit_k_min     -16
_diffrn_reflns_limit_k_max     16
_diffrn_reflns_limit_l_min     -23
_diffrn_reflns_limit_l_max     22
_refine_special_details
;
 Refined as a 2-component inversion twin.
;
_reflns_number_total     3894
_reflns_number_gt     2868
_reflns_threshold_expression     'I > 2\s(I)'
_refine_ls_structure_factor_coef     Fsqd
_refine_ls_matrix_type     full
_refine_ls_R_factor_all     0.0606
_refine_ls_R_factor_gt     0.0438
_refine_ls_wR_factor_gt     0.1072
_refine_ls_wR_factor_ref     0.1108
_refine_ls_goodness_of_fit_ref     1.046
_refine_ls_restrained_S_all     1.046
_refine_ls_number_reflns     3894
_refine_ls_number_parameters     226
_refine_ls_number_restraints     2
_refine_ls_hydrogen_treatment     mixed
_refine_ls_weighting_scheme     calc
_refine_ls_weighting_details
                      'w=1/[\s^2^(Fo^2^)+(0.0632P)^2^] where P=(Fo^2^+2Fc^2^)/3'
_atom_sites_solution_hydrogens     mixed
_atom_sites_solution_primary     ?
_atom_sites_solution_secondary     ?
_refine_ls_shift/su_max     0.000
_refine_ls_shift/su_mean     0.000
_refine_diff_density_max     0.186
_refine_diff_density_min     -0.252
_refine_ls_extinction_method     none
_refine_ls_extinction_coef     .
_refine_ls_abs_structure_details
;
 Refined as an inversion twin
;
_refine_ls_abs_structure_Flack     -0.4(15)
loop_
    _atom_type_symbol
    _atom_type_description
    _atom_type_scat_dispersion_real
    _atom_type_scat_dispersion_imag
    _atom_type_scat_source
    'C' 'C' 0.0033 0.0016
                         'International Tables Vol C Tables 4.2.6.8 and 6.1.1.4'
    'H' 'H' 0.0000 0.0000
                         'International Tables Vol C Tables 4.2.6.8 and 6.1.1.4'
    'N' 'N' 0.0061 0.0033
                         'International Tables Vol C Tables 4.2.6.8 and 6.1.1.4'
    'O' 'O' 0.0106 0.0060
                         'International Tables Vol C Tables 4.2.6.8 and 6.1.1.4'
_computing_data_collection
;
APEX3 (Bruker, 2017)
;
_computing_cell_refinement
;
SAINT (Bruker, 2017)
;
_computing_data_reduction
;
SAINT (Bruker, 2017)
;
_computing_structure_solution
;
<i>SHELXT</i> (Sheldrick, 2015a)
;
_computing_structure_refinement
;
SHELXL (Sheldrick, 2015b)
;
_computing_molecular_graphics
;
ORTEP-3 for Windows (Farrugia, 2012) and PLATON (Spek, 2020)
;
_computing_publication_material
;
SHELXL (Sheldrick, 2015b) and PLATON (Spek, 2020)
;
loop_
    _atom_site_type_symbol
    _atom_site_label
    _atom_site_fract_x
    _atom_site_fract_y
    _atom_site_fract_z
    _atom_site_U_iso_or_equiv
    _atom_site_adp_type
    _atom_site_calc_flag
    _atom_site_occupancy
    _atom_site_disorder_assembly
    _atom_site_disorder_group
    H H1W 0.377(7) 0.224(4) 0.8703(13) 0.17(2) Uiso d 1 . .
    H H2W 0.486(4) 0.1690(19) 0.822(2) 0.080(11) Uiso d 1 . .
    O O1 -0.2896(2) 0.95271(12) 1.00996(10) 0.0477(5) Uani d 1 . .
    O O2 -0.2428(2) 1.24134(13) 1.02249(10) 0.0469(5) Uani d 1 . .
    O O3 0.7149(2) 1.07637(13) 0.81266(10) 0.0495(5) Uani d 1 . .
    N N1 -0.0451(3) 1.11560(15) 0.98123(11) 0.0371(5) Uani d 1 . .
    H H1 0.041324 1.162300 0.982514 0.044 Uiso calc 1 . .
    N N2 0.4543(3) 0.93097(16) 0.83363(11) 0.0398(5) Uani d 1 . .
    N N3 0.6079(3) 0.90671(16) 0.79078(12) 0.0408(5) Uani d 1 . .
    H H3 0.623173 0.843446 0.770503 0.049 Uiso calc 1 . .
    C C1 -0.3546(3) 1.06120(19) 0.99967(15) 0.0414(6) Uani d 1 . .
    H H1A -0.443263 1.076619 1.039357 0.050 Uiso calc 1 . .
    H H1B -0.414913 1.065928 0.950101 0.050 Uiso calc 1 . .
    C C2 -0.2091(3) 1.14674(18) 1.00297(12) 0.0347(5) Uani d 1 . .
    C C3 -0.0077(3) 1.00879(18) 0.95616(13) 0.0318(5) Uani d 1 . .
    C C4 0.1523(3) 0.98296(18) 0.91927(13) 0.0347(5) Uani d 1 . .
    H H4 0.235910 1.037560 0.909001 0.042 Uiso calc 1 . .
    C C5 0.1897(3) 0.87617(17) 0.89736(12) 0.0327(5) Uani d 1 . .
    C C6 0.0621(4) 0.79616(19) 0.91380(14) 0.0397(6) Uani d 1 . .
    H H6 0.085751 0.724151 0.900581 0.048 Uiso calc 1 . .
    C C7 -0.1005(4) 0.82224(19) 0.94971(14) 0.0413(6) Uani d 1 . .
    H H7 -0.185698 0.768344 0.959433 0.050 Uiso calc 1 . .
    C C8 -0.1339(3) 0.92836(19) 0.97067(13) 0.0350(5) Uani d 1 . .
    C C9 0.3590(3) 0.84945(18) 0.85609(12) 0.0334(5) Uani d 1 . .
    C C10 0.4065(4) 0.73195(19) 0.84311(15) 0.0502(7) Uani d 1 . .
    H H10A 0.314605 0.686455 0.865158 0.075 Uiso calc 1 . .
    H H10B 0.414957 0.718030 0.788712 0.075 Uiso calc 1 . .
    H H10C 0.520253 0.716270 0.867180 0.075 Uiso calc 1 . .
    C C11 0.7324(3) 0.98662(18) 0.78224(13) 0.0369(5) Uani d 1 . .
    C C12 0.8963(3) 0.95828(19) 0.73614(13) 0.0353(5) Uani d 1 . .
    C C13 1.0105(4) 1.0435(2) 0.71613(18) 0.0551(7) Uani d 1 . .
    H H13 0.980509 1.114507 0.729847 0.066 Uiso calc 1 . .
    C C14 1.1677(4) 1.0237(3) 0.6761(2) 0.0665(9) Uani d 1 . .
    H H14 1.242362 1.081437 0.662510 0.080 Uiso calc 1 . .
    C C15 1.2150(4) 0.9196(3) 0.65617(15) 0.0544(7) Uani d 1 . .
    H H15 1.321087 0.906665 0.628974 0.065 Uiso calc 1 . .
    C C16 1.1054(3) 0.8348(2) 0.67653(15) 0.0477(7) Uani d 1 . .
    H H16 1.137637 0.763970 0.663540 0.057 Uiso calc 1 . .
    C C17 0.9464(3) 0.85385(19) 0.71639(14) 0.0405(6) Uani d 1 . .
    H H17 0.872727 0.795578 0.729944 0.049 Uiso calc 1 . .
    O O1W 0.4179(3) 0.22231(19) 0.82551(14) 0.0727(7) Uani d 1 . .
loop_
    _atom_site_aniso_label
    _atom_site_aniso_U_11
    _atom_site_aniso_U_22
    _atom_site_aniso_U_33
    _atom_site_aniso_U_12
    _atom_site_aniso_U_13
    _atom_site_aniso_U_23
    O1 0.0415(10) 0.0359(9) 0.0657(11) -0.0009(8) 0.0243(9) 0.0007(8)
    O2 0.0432(11) 0.0365(9) 0.0609(11) 0.0090(8) 0.0028(9) -0.0107(8)
    O3 0.0499(11) 0.0332(9) 0.0655(11) 0.0002(9) 0.0116(10) -0.0081(8)
    N1 0.0282(11) 0.0305(10) 0.0525(12) -0.0007(8) 0.0022(9) -0.0086(9)
    N2 0.0338(11) 0.0396(11) 0.0459(11) 0.0059(10) 0.0052(10) -0.0066(9)
    N3 0.0353(11) 0.0340(10) 0.0530(12) 0.0025(9) 0.0080(10) -0.0084(9)
    C1 0.0320(12) 0.0417(13) 0.0505(14) 0.0008(11) 0.0068(12) -0.0059(12)
    C2 0.0331(12) 0.0365(12) 0.0346(11) 0.0048(10) 0.0010(11) -0.0033(10)
    C3 0.0330(13) 0.0270(11) 0.0353(12) -0.0004(10) -0.0015(10) -0.0031(10)
    C4 0.0294(12) 0.0310(12) 0.0436(12) -0.0006(10) 0.0015(11) -0.0026(10)
    C5 0.0346(13) 0.0326(11) 0.0309(11) 0.0035(10) 0.0005(10) 0.0001(9)
    C6 0.0487(15) 0.0281(11) 0.0424(13) 0.0019(11) 0.0061(13) -0.0024(10)
    C7 0.0443(15) 0.0320(12) 0.0478(14) -0.0075(12) 0.0078(12) 0.0027(10)
    C8 0.0339(13) 0.0364(12) 0.0347(11) 0.0008(11) 0.0056(10) 0.0005(10)
    C9 0.0359(12) 0.0348(12) 0.0294(11) 0.0058(11) 0.0008(10) -0.0014(9)
    C10 0.0559(17) 0.0370(14) 0.0577(16) 0.0071(13) 0.0198(14) 0.0021(12)
    C11 0.0373(13) 0.0322(12) 0.0412(12) 0.0016(11) 0.0013(11) 0.0020(11)
    C12 0.0336(13) 0.0372(13) 0.0350(12) 0.0021(11) -0.0008(10) 0.0020(10)
    C13 0.0529(17) 0.0391(15) 0.0731(19) -0.0037(13) 0.0170(16) -0.0023(14)
    C14 0.0474(18) 0.0582(19) 0.094(2) -0.0145(15) 0.0197(17) 0.0046(17)
    C15 0.0351(14) 0.073(2) 0.0551(16) 0.0064(15) 0.0101(13) 0.0020(15)
    C16 0.0444(15) 0.0497(15) 0.0492(15) 0.0128(14) 0.0014(13) -0.0043(12)
    C17 0.0373(14) 0.0368(13) 0.0476(14) 0.0018(12) 0.0029(12) 0.0026(11)
    O1W 0.0842(16) 0.0697(15) 0.0643(13) 0.0362(14) 0.0257(13) 0.0160(12)
_geom_special_details
;
 All esds (except the esd in the dihedral angle between two l.s. planes)
 are estimated using the full covariance matrix.  The cell esds are taken
 into account individually in the estimation of esds in distances, angles
 and torsion angles; correlations between esds in cell parameters are only
 used when they are defined by crystal symmetry.  An approximate (isotropic)
 treatment of cell esds is used for estimating esds involving l.s. planes.
;
loop_
    _geom_bond_atom_site_label_1
    _geom_bond_atom_site_label_2
    _geom_bond_site_symmetry_2
    _geom_bond_distance
    _geom_bond_publ_flag
    O1 C8 . 1.373(3) ?
    O1 C1 . 1.427(3) ?
    O2 C2 . 1.235(3) ?
    O3 C11 . 1.228(3) ?
    N1 C2 . 1.329(3) ?
    N1 C3 . 1.409(3) ?
    N1 H1 . 0.8600 ?
    N2 C9 . 1.285(3) ?
    N2 N3 . 1.391(3) ?
    N3 C11 . 1.355(3) ?
    N3 H3 . 0.8600 ?
    C1 C2 . 1.506(3) ?
    C1 H1A . 0.9700 ?
    C1 H1B . 0.9700 ?
    C3 C8 . 1.383(3) ?
    C3 C4 . 1.384(3) ?
    C4 C5 . 1.393(3) ?
    C4 H4 . 0.9300 ?
    C5 C6 . 1.393(3) ?
    C5 C9 . 1.481(3) ?
    C6 C7 . 1.393(4) ?
    C6 H6 . 0.9300 ?
    C7 C8 . 1.375(3) ?
    C7 H7 . 0.9300 ?
    C9 C10 . 1.502(3) ?
    C10 H10A . 0.9600 ?
    C10 H10B . 0.9600 ?
    C10 H10C . 0.9600 ?
    C11 C12 . 1.495(3) ?
    C12 C17 . 1.378(3) ?
    C12 C13 . 1.390(3) ?
    C13 C14 . 1.378(4) ?
    C13 H13 . 0.9300 ?
    C14 C15 . 1.369(4) ?
    C14 H14 . 0.9300 ?
    C15 C16 . 1.367(4) ?
    C15 H15 . 0.9300 ?
    C16 C17 . 1.385(4) ?
    C16 H16 . 0.9300 ?
    C17 H17 . 0.9300 ?
    O1W H1W . 0.834(13) ?
    O1W H2W . 0.831(13) ?
loop_
    _geom_angle_atom_site_label_1
    _geom_angle_atom_site_label_2
    _geom_angle_atom_site_label_3
    _geom_angle_site_symmetry_1
    _geom_angle_site_symmetry_3
    _geom_angle
    _geom_angle_publ_flag
    C8 O1 C1 . . 115.12(17) ?
    C2 N1 C3 . . 122.4(2) ?
    C2 N1 H1 . . 118.8 ?
    C3 N1 H1 . . 118.8 ?
    C9 N2 N3 . . 116.36(18) ?
    C11 N3 N2 . . 117.42(19) ?
    C11 N3 H3 . . 121.3 ?
    N2 N3 H3 . . 121.3 ?
    O1 C1 C2 . . 113.9(2) ?
    O1 C1 H1A . . 108.8 ?
    C2 C1 H1A . . 108.8 ?
    O1 C1 H1B . . 108.8 ?
    C2 C1 H1B . . 108.8 ?
    H1A C1 H1B . . 107.7 ?
    O2 C2 N1 . . 122.2(2) ?
    O2 C2 C1 . . 121.4(2) ?
    N1 C2 C1 . . 116.31(19) ?
    C8 C3 C4 . . 120.0(2) ?
    C8 C3 N1 . . 118.4(2) ?
    C4 C3 N1 . . 121.6(2) ?
    C3 C4 C5 . . 120.8(2) ?
    C3 C4 H4 . . 119.6 ?
    C5 C4 H4 . . 119.6 ?
    C4 C5 C6 . . 118.2(2) ?
    C4 C5 C9 . . 120.6(2) ?
    C6 C5 C9 . . 121.2(2) ?
    C7 C6 C5 . . 121.1(2) ?
    C7 C6 H6 . . 119.5 ?
    C5 C6 H6 . . 119.5 ?
    C8 C7 C6 . . 119.4(2) ?
    C8 C7 H7 . . 120.3 ?
    C6 C7 H7 . . 120.3 ?
    O1 C8 C7 . . 119.2(2) ?
    O1 C8 C3 . . 120.2(2) ?
    C7 C8 C3 . . 120.5(2) ?
    N2 C9 C5 . . 116.0(2) ?
    N2 C9 C10 . . 125.1(2) ?
    C5 C9 C10 . . 118.9(2) ?
    C9 C10 H10A . . 109.5 ?
    C9 C10 H10B . . 109.5 ?
    H10A C10 H10B . . 109.5 ?
    C9 C10 H10C . . 109.5 ?
    H10A C10 H10C . . 109.5 ?
    H10B C10 H10C . . 109.5 ?
    O3 C11 N3 . . 122.0(2) ?
    O3 C11 C12 . . 121.6(2) ?
    N3 C11 C12 . . 116.3(2) ?
    C17 C12 C13 . . 118.4(2) ?
    C17 C12 C11 . . 124.6(2) ?
    C13 C12 C11 . . 116.9(2) ?
    C14 C13 C12 . . 120.4(3) ?
    C14 C13 H13 . . 119.8 ?
    C12 C13 H13 . . 119.8 ?
    C15 C14 C13 . . 120.6(3) ?
    C15 C14 H14 . . 119.7 ?
    C13 C14 H14 . . 119.7 ?
    C16 C15 C14 . . 119.5(3) ?
    C16 C15 H15 . . 120.2 ?
    C14 C15 H15 . . 120.2 ?
    C15 C16 C17 . . 120.4(2) ?
    C15 C16 H16 . . 119.8 ?
    C17 C16 H16 . . 119.8 ?
    C12 C17 C16 . . 120.6(2) ?
    C12 C17 H17 . . 119.7 ?
    C16 C17 H17 . . 119.7 ?
    H1W O1W H2W . . 108(4) ?
loop_
    _geom_torsion_atom_site_label_1
    _geom_torsion_atom_site_label_2
    _geom_torsion_atom_site_label_3
    _geom_torsion_atom_site_label_4
    _geom_torsion_site_symmetry_1
    _geom_torsion_site_symmetry_2
    _geom_torsion_site_symmetry_3
    _geom_torsion_site_symmetry_4
    _geom_torsion
    _geom_torsion_publ_flag
    C9 N2 N3 C11 . . . . -164.5(2) ?
    C8 O1 C1 C2 . . . . -43.3(3) ?
    C3 N1 C2 O2 . . . . -177.5(2) ?
    C3 N1 C2 C1 . . . . 0.2(3) ?
    O1 C1 C2 O2 . . . . -153.8(2) ?
    O1 C1 C2 N1 . . . . 28.4(3) ?
    C2 N1 C3 C8 . . . . -14.6(3) ?
    C2 N1 C3 C4 . . . . 166.7(2) ?
    C8 C3 C4 C5 . . . . -0.9(3) ?
    N1 C3 C4 C5 . . . . 177.7(2) ?
    C3 C4 C5 C6 . . . . -0.2(3) ?
    C3 C4 C5 C9 . . . . 178.4(2) ?
    C4 C5 C6 C7 . . . . 1.3(3) ?
    C9 C5 C6 C7 . . . . -177.3(2) ?
    C5 C6 C7 C8 . . . . -1.3(4) ?
    C1 O1 C8 C7 . . . . -153.1(2) ?
    C1 O1 C8 C3 . . . . 30.4(3) ?
    C6 C7 C8 O1 . . . . -176.3(2) ?
    C6 C7 C8 C3 . . . . 0.1(4) ?
    C4 C3 C8 O1 . . . . 177.4(2) ?
    N1 C3 C8 O1 . . . . -1.3(3) ?
    C4 C3 C8 C7 . . . . 1.0(3) ?
    N1 C3 C8 C7 . . . . -177.7(2) ?
    N3 N2 C9 C5 . . . . -176.25(18) ?
    N3 N2 C9 C10 . . . . 3.4(3) ?
    C4 C5 C9 N2 . . . . -8.7(3) ?
    C6 C5 C9 N2 . . . . 169.9(2) ?
    C4 C5 C9 C10 . . . . 171.7(2) ?
    C6 C5 C9 C10 . . . . -9.7(3) ?
    N2 N3 C11 O3 . . . . 2.1(3) ?
    N2 N3 C11 C12 . . . . 179.84(18) ?
    O3 C11 C12 C17 . . . . 163.5(2) ?
    N3 C11 C12 C17 . . . . -14.2(3) ?
    O3 C11 C12 C13 . . . . -12.5(3) ?
    N3 C11 C12 C13 . . . . 169.7(2) ?
    C17 C12 C13 C14 . . . . 1.3(4) ?
    C11 C12 C13 C14 . . . . 177.6(3) ?
    C12 C13 C14 C15 . . . . -0.7(5) ?
    C13 C14 C15 C16 . . . . -0.3(5) ?
    C14 C15 C16 C17 . . . . 0.6(4) ?
    C13 C12 C17 C16 . . . . -1.0(4) ?
    C11 C12 C17 C16 . . . . -176.9(2) ?
    C15 C16 C17 C12 . . . . 0.0(4) ?
loop_
    _geom_hbond_atom_site_label_D
    _geom_hbond_atom_site_label_H
    _geom_hbond_atom_site_label_A
    _geom_hbond_site_symmetry_A
    _geom_hbond_distance_DH
    _geom_hbond_distance_HA
    _geom_hbond_distance_DA
    _geom_hbond_angle_DHA
    _geom_hbond_publ_flag
    N1 H1 O2 4_577 0.86 1.99 2.847(3) 173 yes
    N3 H3 O1W 3_656 0.86 2.25 3.037(3) 152 yes
    O1W H1W O2 4_567 0.830(10)
                             2.10(2) 2.925(3) 169(5) yes
    O1W H2W O3 1_545 0.830(10)
                             2.05(2) 2.847(3) 162(3) yes
    C10 H10B O1W 3_656 0.96 2.34 3.200(3) 150 yes
    C17 H17 O1W 3_656 0.93 2.52 3.228(3) 133 yes
    C1 H1B O3 1_455 0.97 2.57 3.286(3) 131 yes
    C16 H16 O3 3_746 0.93 2.58 3.447(3) 155 yes
_shelx_space_group_comment
;
The symmetry employed for this shelxl refinement is uniquely defined
by the following loop, which should always be used as a source of
symmetry information in preference to the above space-group names.
They are only intended as comments.
;
_shelx_estimated_absorpt_T_min     0.974
_shelx_estimated_absorpt_T_max     0.988
_shelx_hkl_file
;
   1   0   0   -0.01    0.03
   1   0   0   -0.02    0.04
  -1   0   0    0.03    0.04
  -1   0   0    0.04    0.03
   2   0   0   18.31    0.76
   2   0   0   18.11    0.74
  -2   0   0   17.55    0.74
  -2   0   0   18.10    0.76
  -3   0   0    0.01    0.11
   3   0   0    0.22    0.13
   3   0   0    0.12    0.10
  -3   0   0   -0.02    0.09
  -4   0   0    0.87    0.19
   4   0   0    0.80    0.18
   4   0   0    0.97    0.23
  -4   0   0    0.78    0.17
  -5   0   0    0.12    0.21
   5   0   0    0.07    0.26
   5   0   0    0.23    0.22
  -5   0   0   -0.12    0.18
   6   0   0   12.00    0.70
  -6   0   0   10.95    0.71
   6   0   0   11.93    0.80
  -6   0   0   12.43    0.67
  -7   0   0   -0.18    0.30
  -7   0   0    0.07    0.35
  -8   0   0    1.36    0.55
  -9   0   0   -0.18    0.58
   0   1   0    0.01    0.04
  -1   1   0  230.40    9.09
  -1  -1   0  230.29    9.19
   1   1   0  224.90    9.19
   2  -1   0    3.04    0.17
   2   1   0    3.17    0.21
   2   1   0    3.22    0.20
  -2   1   0    3.53    0.21
  -2   1   0    3.05    0.17
   2  -1   0    2.92    0.19
  -2  -1   0    2.87    0.20
  -2  -1   0    3.04    0.19
   3  -1   0    0.22    0.10
   3   1   0    0.25    0.13
  -3   1   0    0.26    0.13
   3   1   0    0.34    0.13
  -3   1   0    0.21    0.10
  -3  -1   0    0.12    0.11
  -3  -1   0    0.24    0.11
   3  -1   0    0.38    0.15
  -4   1   0    0.23    0.18
   4  -1   0    0.40    0.21
   4  -1   0    0.24    0.14
   4   1   0    0.27    0.19
  -4   1   0    0.25    0.14
   4   1   0    0.34    0.17
  -4  -1   0    0.39    0.17
  -4  -1   0    0.26    0.16
  -5  -1   0   16.61    0.80
  -5  -1   0   15.88    0.78
  -5   1   0   15.32    0.74
  -5   1   0   17.54    0.83
   5   1   0   14.84    0.79
   5  -1   0   15.61    0.84
   5   1   0   16.39    0.83
   5  -1   0   15.30    0.76
   6  -1   0   18.00    0.89
  -6   1   0   18.88    0.96
  -6   1   0   16.24    0.86
   6   1   0   17.45    0.94
   6   1   0   18.36    1.04
  -6  -1   0   16.95    0.88
   6  -1   0   17.79    1.01
  -6  -1   0   20.08    0.96
  -7   1   0   14.00    0.83
  -7   1   0   13.67    0.89
  -7  -1   0   14.38    0.83
  -7  -1   0   14.54    0.86
  -8  -1   0    3.60    0.57
  -8   1   0    4.81    0.68
  -9  -1   0    0.20    0.57
  -9   1   0    0.15    0.61
   0  -2   0  363.52   13.37
   0   2   0  331.74   13.37
   1   2   0   23.20    0.87
   1   2   0   21.05    0.90
  -1  -2   0   20.71    0.89
  -1   2   0   22.06    0.87
  -1   2   0   21.53    0.89
  -1  -2   0   22.36    0.86
   1  -2   0   21.70    0.89
   1  -2   0   21.74    0.87
  -1   2   0   21.96    0.89
   2   2   0   64.03    2.56
  -2  -2   0   64.10    2.53
   2  -2   0   65.20    2.56
   2   2   0   64.99    2.53
  -2   2   0   66.48    2.52
   2  -2   0   64.79    2.52
  -2  -2   0   65.65    2.56
  -2   2   0   63.06    2.56
   3   2   0   89.41    3.62
   3  -2   0   88.45    3.59
   3   2   0   93.51    3.64
   3  -2   0   98.35    3.65
  -3   2   0   92.25    3.65
  -3   2   0   91.62    3.59
  -3  -2   0   93.74    3.61
  -3  -2   0   92.61    3.63
  -4  -2   0   19.98    0.87
   4   2   0   19.56    0.90
  -4   2   0   19.82    0.84
   4   2   0   19.76    0.90
   4  -2   0   19.29    0.90
  -4   2   0   18.98    0.92
  -4  -2   0   19.27    0.88
   4  -2   0   19.17    0.84
   5   2   0   13.78    0.73
  -5  -2   0   12.82    0.66
  -5   2   0   13.25    0.63
   5  -2   0   12.42    0.63
   5  -2   0   12.79    0.75
   5   2   0   12.58    0.71
  -5   2   0   12.53    0.72
  -5  -2   0   11.48    0.66
  -6   2   0   48.37    2.15
  -6  -2   0   51.24    2.11
   6   2   0   49.51    2.17
   6  -2   0   48.22    2.17
   6   2   0   50.09    2.12
   6  -2   0   50.10    2.05
  -6   2   0   49.96    2.04
  -6  -2   0   51.01    2.11
  -7  -2   0    0.69    0.38
  -7  -2   0    1.11    0.39
  -7   2   0    1.16    0.43
  -8   2   0    3.66    0.63
  -8  -2   0    2.31    0.50
  -9   2   0   -0.18    0.65
  -9  -2   0    0.04    0.61
   0   3   0    0.02    0.05
   0  -3   0    0.08    0.08
   0  -3   0    0.03    0.06
   0   3   0   -0.04    0.08
  -1   3   0   18.20    0.75
   1   3   0   17.60    0.73
   1  -3   0   18.54    0.77
  -1   3   0   18.42    0.77
  -1  -3   0   18.47    0.73
  -1  -3   0   17.73    0.78
   1   3   0   17.01    0.78
  -1   3   0   17.79    0.76
  -1   3   0   19.06    0.75
   1  -3   0   18.13    0.75
   2   3   0   48.67    2.03
   2  -3   0   50.64    2.02
  -2  -3   0   51.20    2.03
  -2   3   0   51.64    1.99
  -2   3   0   50.14    2.03
  -2   3   0   48.59    2.02
   2  -3   0   51.69    1.99
  -2  -3   0   51.22    1.98
   2   3   0   50.18    1.99
  -3   3   0    4.36    0.32
  -3  -3   0    3.91    0.27
  -3  -3   0    4.93    0.32
   3   3   0    4.09    0.34
  -3   3   0    4.48    0.25
   3  -3   0    3.73    0.33
   3  -3   0    4.88    0.27
   3   3   0    4.42    0.30
   4   3   0   22.35    1.02
  -4   3   0   20.39    0.93
  -4  -3   0   21.64    1.00
   4  -3   0   21.95    0.93
  -4  -3   0   23.06    0.96
   4  -3   0   21.43    1.02
  -4   3   0   22.67    1.01
   4   3   0   21.78    0.99
  -5   3   0    1.18    0.21
  -5   3   0    0.83    0.28
  -5  -3   0    2.01    0.31
  -5  -3   0    0.89    0.22
   5  -3   0    1.03    0.21
   5  -3   0    1.18    0.35
   5   3   0    1.13    0.30
   5   3   0    1.08    0.35
  -6   3   0    2.23    0.36
  -6  -3   0    2.00    0.34
  -6  -3   0    1.64    0.37
   6   3   0    1.93    0.48
   6   3   0    1.84    0.44
  -6   3   0    2.46    0.30
   7   3   0    5.27    0.78
  -7  -3   0    6.22    0.58
  -7   3   0    5.84    0.64
  -7  -3   0    7.06    0.59
  -8   3   0    5.85    0.72
  -8  -3   0    5.79    0.59
  -9   3   0   -0.31    0.68
  -9  -3   0   -0.15    0.53
   0   4   0   38.98    1.55
   0  -4   0   40.57    1.58
   0   4   0   38.06    1.58
   0  -4   0   38.70    1.56
  -1   4   0  315.25   12.16
  -1  -4   0  301.67   12.53
  -1   4   0  318.49   12.09
   1   4   0  315.20   12.59
   2   4   0    5.75    0.29
  -2   4   0    6.29    0.37
   2  -4   0    5.26    0.30
   2   4   0    5.06    0.34
  -2   4   0    5.44    0.30
  -2  -4   0    5.31    0.28
  -2   4   0    5.64    0.34
   3   4   0  110.42    4.39
  -3   4   0  113.54    4.38
   3  -4   0  111.52    4.38
  -3  -4   0  115.77    4.45
  -3  -4   0  112.90    4.38
  -3   4   0  113.28    4.45
   3   4   0  113.22    4.45
   3  -4   0  111.01    4.44
  -3   4   0  112.51    4.45
   4  -4   0   14.67    0.78
   4   4   0   15.07    0.79
   4   4   0   14.77    0.72
   4  -4   0   15.40    0.68
  -4   4   0   15.86    0.68
  -4   4   0   15.62    0.78
  -4  -4   0   12.65    0.67
  -4  -4   0   15.76    0.77
   5  -4   0    4.86    0.51
   5  -4   0    4.81    0.38
  -5  -4   0    4.95    0.47
  -5   4   0    5.55    0.38
   5   4   0    5.13    0.52
  -5  -4   0    5.00    0.40
   5   4   0    5.35    0.48
  -5   4   0    4.93    0.48
  -6   4   0    0.30    0.24
   6   4   0    0.33    0.49
  -6  -4   0    0.82    0.33
   6   4   0    0.18    0.43
  -6  -4   0    0.45    0.25
  -6   4   0    0.87    0.37
  -7  -4   0    7.16    0.56
  -7  -4   0    5.54    0.59
  -7   4   0    6.14    0.68
  -8  -4   0    4.07    0.65
  -8   4   0    5.35    0.75
  -8  -4   0    5.91    0.62
  -9   4   0    0.08    0.71
   0  -5   0    0.23    0.13
   0   5   0    0.09    0.14
   0  -5   0    0.15    0.10
   0   5   0    0.09    0.09
  -1   5   0   17.08    0.76
   1   5   0   17.54    0.80
   1  -5   0   17.04    0.77
  -1  -5   0   16.58    0.72
  -1   5   0   17.68    0.76
   1   5   0   17.06    0.72
  -1  -5   0   16.73    0.78
  -1   5   0   16.99    0.76
  -2   5   0   41.88    1.68
  -2   5   0   41.77    1.64
  -2   5   0   40.50    1.68
  -2   5   0   39.13    1.64
  -2  -5   0   38.08    1.68
   2   5   0   41.74    1.71
   2   5   0   39.28    1.62
  -2  -5   0   41.06    1.61
  -3   5   0   95.47    3.84
  -3  -5   0   95.68    3.76
  -3   5   0   93.71    3.84
  -3   5   0   96.93    3.78
   3  -5   0   98.42    3.78
   3   5   0   95.22    3.78
  -3  -5   0   98.69    3.86
   3   5   0   97.74    3.87
  -4  -5   0    0.02    0.22
   4   5   0    0.08    0.30
  -4  -5   0    0.30    0.14
  -4   5   0    0.15    0.16
   4   5   0    0.03    0.22
   4  -5   0    0.14    0.17
  -4   5   0    0.14    0.22
  -4   5   0    0.15    0.29
  -5   5   0    4.35    0.55
   5   5   0    4.97    0.56
   5  -5   0    5.63    0.39
   5   5   0    5.39    0.46
  -5   5   0    5.22    0.51
   5  -5   0    4.83    0.53
  -5   5   0    4.89    0.38
  -5  -5   0    4.64    0.37
  -5  -5   0    5.50    0.49
   6   5   0    0.28    0.53
  -6  -5   0    0.81    0.37
  -6  -5   0    0.63    0.28
  -6   5   0    0.69    0.32
   6   5   0    0.80    0.42
  -7   5   0    1.34    0.51
  -7  -5   0    1.01    0.44
  -7  -5   0    0.68    0.36
  -8  -5   0    0.06    0.46
  -8  -5   0    0.26    0.57
  -8   5   0    0.31    0.59
  -9   5   0    1.18    0.81
   0   6   0   65.40    2.73
   0  -6   0   68.37    2.74
   0   6   0   71.10    2.79
   0  -6   0   72.79    2.79
   1  -6   0  100.47    3.77
   1   6   0   92.36    3.71
  -1   6   0   91.67    3.75
  -1   6   0   95.52    3.75
  -1   6   0   93.12    3.77
   1   6   0   97.57    3.80
  -1  -6   0   95.41    3.72
  -1  -6   0   96.80    3.79
  -2   6   0   19.99    0.91
   2   6   0   21.29    0.88
   2   6   0   21.79    1.00
  -2   6   0   21.07    0.92
  -2   6   0   21.33    0.96
  -2  -6   0   20.62    0.88
  -2  -6   0   19.34    0.97
  -2   6   0   20.86    0.95
   3   6   0   11.93    0.63
  -3  -6   0   13.64    0.61
   3   6   0   13.48    0.78
  -3  -6   0   14.23    0.73
  -3   6   0   13.39    0.66
  -3   6   0   13.51    0.64
  -3   6   0   14.90    0.75
  -3   6   0   13.12    0.71
  -4  -6   0    5.83    0.37
   4   6   0    5.63    0.43
   4  -6   0    4.89    0.39
   4   6   0    6.26    0.58
  -4   6   0    6.28    0.52
  -4   6   0    5.51    0.39
  -4  -6   0    6.39    0.52
  -4   6   0    5.53    0.53
  -5   6   0   67.50    2.82
  -5   6   0   68.57    2.68
   5   6   0   64.26    2.83
   5   6   0   65.59    2.74
  -5  -6   0   68.91    2.68
  -5  -6   0   63.77    2.79
  -6   6   0   11.23    0.81
  -6  -6   0    9.84    0.62
  -6  -6   0    9.42    0.76
  -7  -6   0   -0.18    0.51
  -7  -6   0    0.03    0.34
  -7   6   0    0.50    0.41
  -8   6   0    0.43    0.65
  -8  -6   0   -0.25    0.62
  -9   6   0   -0.09    0.83
   0   7   0    0.40    0.19
   0   7   0    0.54    0.25
   0   7   0    0.28    0.16
   0  -7   0    0.43    0.16
   0  -7   0    0.73    0.21
  -1  -7   0   66.13    2.80
  -1   7   0   67.00    2.77
  -1  -7   0   68.15    2.74
  -1   7   0   69.16    2.79
   1  -7   0   69.57    2.79
  -1   7   0   73.25    2.77
   1   7   0   68.35    2.83
   1   7   0   70.38    2.73
   2   7   0   35.57    1.58
  -2   7   0   35.30    1.51
   2   7   0   36.28    1.47
  -2   7   0   35.55    1.53
  -2   7   0   35.67    1.54
  -2  -7   0   37.22    1.58
  -2   7   0   36.58    1.55
  -2  -7   0   35.44    1.47
  -3   7   0    1.93    0.24
  -3   7   0    2.21    0.37
  -3  -7   0    2.59    0.37
  -3   7   0    3.02    0.35
   3   7   0    2.09    0.43
  -3  -7   0    2.72    0.24
  -3   7   0    2.05    0.29
   3   7   0    2.40    0.27
  -4   7   0    9.93    0.57
  -4   7   0    9.66    0.60
  -4  -7   0    8.77    0.67
   4   7   0   10.36    0.61
  -4   7   0   10.57    0.75
   4   7   0   10.57    0.72
  -4   7   0   11.17    0.68
  -4  -7   0   10.23    0.53
  -5  -7   0   77.02    3.19
  -5   7   0   81.12    3.35
  -5  -7   0   82.89    3.34
  -6   7   0   -0.17    0.41
  -6  -7   0    0.04    0.27
  -6  -7   0   -0.04    0.42
  -7  -7   0    5.87    0.71
  -7   7   0    5.70    0.75
  -8   7   0    0.13    0.69
  -8  -7   0    1.10    0.68
   0  -8   0    1.58    0.29
   0   8   0    1.50    0.28
   0   8   0    1.87    0.25
   0   8   0    1.98    0.36
   0  -8   0    2.09    0.26
   1  -8   0    4.48    0.39
  -1   8   0    3.86    0.36
  -1   8   0    5.22    0.47
  -1  -8   0    4.25    0.42
   1   8   0    4.08    0.31
  -1  -8   0    4.09    0.32
   1   8   0    4.44    0.48
  -1   8   0    4.34    0.36
  -2   8   0    1.07    0.33
  -2  -8   0    0.81    0.19
   2   8   0    0.90    0.38
   2   8   0    0.96    0.21
  -2   8   0    0.73    0.24
  -2  -8   0    1.20    0.29
  -2   8   0    0.70    0.22
  -2   8   0    0.99    0.29
   3   8   0   10.48    0.57
  -3  -8   0   10.45    0.53
  -3  -8   0    9.94    0.67
  -3   8   0    8.89    0.62
  -3   8   0    9.32    0.58
   3   8   0   10.81    0.81
  -3   8   0    9.83    0.70
  -3   8   0   10.03    0.64
  -4   8   0   16.50    0.90
  -4   8   0   18.32    0.89
  -4  -8   0   18.60    0.84
  -4   8   0   17.72    0.98
  -4  -8   0   19.18    1.02
   4   8   0   17.76    0.90
  -5  -8   0   35.30    1.49
  -5   8   0   35.83    1.58
  -5  -8   0   31.00    1.65
  -5   8   0   36.69    1.67
  -6  -8   0    0.34    0.29
  -6   8   0    0.58    0.49
  -6  -8   0    0.10    0.47
  -7  -8   0    1.06    0.59
  -7   8   0    1.71    0.64
  -8   8   0   -0.33    0.75
  -8  -8   0   -0.09    0.70
   0   9   0    0.10    0.24
   0  -9   0    0.18    0.23
   0   9   0    0.05    0.36
   0   9   0   -0.06    0.20
  -1  -9   0   11.82    0.71
   1   9   0   13.42    0.85
  -1   9   0   12.84    0.79
   1  -9   0   12.88    0.71
   1   9   0   13.36    0.66
  -1  -9   0   12.58    0.67
  -1   9   0   12.96    0.70
  -1   9   0   11.93    0.70
   2   9   0    0.43    0.23
  -2  -9   0    0.78    0.22
  -2   9   0    0.69    0.34
  -2  -9   0    0.75    0.32
  -2   9   0    0.77    0.27
  -2   9   0    0.44    0.27
   2   9   0    0.44    0.44
  -2   9   0    0.34    0.31
  -3   9   0    0.29    0.40
  -3  -9   0    0.64    0.21
  -3   9   0    0.75    0.38
  -3   9   0    0.50    0.30
  -3  -9   0    0.63    0.37
  -3   9   0    0.53    0.28
   3   9   0    0.58    0.26
  -4   9   0   22.25    1.07
  -4   9   0   21.51    1.16
  -4  -9   0   21.55    1.00
  -4  -9   0   22.81    1.20
  -5  -9   0   11.20    0.88
  -5  -9   0   11.13    0.64
  -5   9   0   11.37    0.86
  -6   9   0    6.59    0.77
  -7   9   0    0.35    0.67
  -7  -9   0    0.15    0.65
  -8   9   0   -0.11    0.85
  -8  -9   0    0.02    0.88
   0 -10   0   20.90    1.01
   0  10   0   21.34    1.05
   0  10   0   18.96    1.13
   0  10   0   19.55    0.96
  -1  10   0    0.75    0.31
   1 -10   0    0.57    0.28
  -1  10   0    0.69    0.43
  -1 -10   0    0.83    0.35
   1  10   0    0.65    0.33
  -1  10   0    0.48    0.29
  -1 -10   0    1.22    0.27
  -1  10   0    1.22    0.29
   1  10   0    0.52    0.50
   1  10   0    0.76    0.30
  -2  10   0    9.31    0.69
  -2  10   0    8.53    0.60
  -2 -10   0    8.46    0.68
   2  10   0    8.70    0.58
  -2  10   0    8.57    0.69
  -2 -10   0    9.22    0.56
  -2  10   0    8.13    0.62
  -3  10   0    1.66    0.38
  -3 -10   0    0.86    0.40
  -3  10   0    0.95    0.35
  -3  10   0    1.41    0.64
  -3 -10   0    1.30    0.28
  -4  10   0    0.07    0.32
  -4 -10   0   -0.02    0.25
  -4 -10   0    0.13    0.44
  -4  10   0    0.21    0.38
  -5  10   0    3.17    0.59
  -5 -10   0    3.72    0.64
  -6 -10   0   -0.19    0.60
  -6  10   0    0.23    0.59
  -7  10   0   -0.12    0.73
  -7 -10   0   -0.27    0.80
   0  11   0    0.08    0.35
   0  11   0   -0.27    0.31
   0 -11   0   -0.25    0.27
  -1 -11   0    1.12    0.40
  -1 -11   0    1.57    0.34
  -1  11   0    1.29    0.57
  -1  11   0    1.10    0.35
   1  11   0    1.82    0.41
  -1  11   0    1.57    0.40
   1  11   0    1.91    0.38
   1 -11   0    1.38    0.37
  -1  11   0    1.44    0.37
  -2 -11   0   32.64    1.62
  -2 -11   0   32.06    1.48
  -2  11   0   34.03    1.57
  -2  11   0   31.69    1.62
  -2  11   0   36.83    1.58
  -3  11   0    1.75    0.41
  -3 -11   0    1.67    0.32
  -3 -11   0    1.87    0.50
  -3  11   0    1.92    0.45
  -4  11   0    2.96    0.55
  -4 -11   0    3.02    0.52
  -5  11   0   -0.08    0.55
  -5 -11   0    1.22    0.59
  -6 -11   0    1.00    0.70
  -6  11   0    0.64    0.69
  -7 -11   0    0.23    0.82
  -7  11   0   -0.06    0.84
   0 -12   0    3.03    0.44
   0  12   0    2.85    0.49
  -1 -12   0    5.28    0.52
  -1  12   0    4.30    0.51
   1  12   0    3.92    0.57
  -1  12   0    5.58    0.57
  -2 -12   0    3.64    0.45
  -2  12   0    3.32    0.51
  -2 -12   0    2.95    0.57
  -2  12   0    4.01    0.52
   2  12   0    3.96    0.58
  -3  12   0    0.42    0.43
  -3 -12   0    0.41    0.51
  -3  12   0    0.93    0.46
  -4  12   0    0.06    0.52
  -4 -12   0   -0.17    0.59
  -5 -12   0    0.23    0.70
  -5  12   0    0.13    0.63
  -6 -12   0    0.64    0.80
  -6  12   0    1.08    0.81
   0 -13   0    0.08    0.44
   0  13   0    0.37    0.45
  -1  13   0    4.56    0.59
  -1 -13   0    3.96    0.54
   1  13   0    3.52    0.60
  -1  13   0    4.52    0.59
  -2  13   0    1.04    0.49
  -2 -13   0    2.07    0.54
  -2  13   0    2.44    0.52
   2  13   0    1.73    0.59
  -3  13   0    4.86    0.65
  -3 -13   0    4.72    0.76
   3  13   0    5.29    0.75
  -3  13   0    5.08    0.71
  -4 -13   0    0.34    0.64
  -4  13   0    0.34    0.57
  -5 -13   0    0.10    0.75
  -5  13   0    0.06    0.80
  -6 -13   0    0.74    0.94
  -6  13   0    1.82    0.92
   0  14   0    6.23    0.65
   0 -14   0    5.19    0.64
   0  14   0    4.88    0.69
   1  14   0    0.05    0.56
  -1  14   0    0.14    0.53
  -1  14   0    0.04    0.50
   2  14   0    0.10    0.59
  -2  14   0    0.08    0.59
  -2  14   0   -0.24    0.58
   3  14   0    0.86    0.70
  -3  14   0    1.65    0.73
  -4 -14   0    0.08    0.80
  -4  14   0   -0.25    0.69
   4  14   0    0.44    0.79
  -5  14   0   -0.10    0.85
   5  14   0    0.25    0.94
  -5 -14   0   -0.30    0.92
   0  15   0   -0.11    0.60
  -1  15   0    0.27    0.62
   1  15   0    0.22    0.65
  -1  15   0    0.23    0.68
   2  15   0    0.21    0.71
  -2  15   0    0.10    0.64
  -2  15   0    0.06    0.62
  -3  15   0    1.12    0.72
   3  15   0    1.37    0.84
   0  16   0   -0.01    0.73
   1  16   0   -0.12    0.76
  -1  16   0   -0.13    0.79
   2  16   0   -0.02    0.84
  -1   0  -1   32.68    1.31
   1   0   1   33.32    1.31
  -1   0   1   33.98    1.32
   1   0  -1   32.56    1.29
  -1   0  -1   32.75    1.31
   1   0  -1   34.81    1.32
  -1   0   1   34.44    1.30
   1   0   1   33.29    1.31
  -2   0  -1   52.65    2.04
  -2   0   1   52.22    2.02
   2   0   1   49.90    2.04
  -2   0  -1   52.16    2.04
   2   0  -1   51.35    2.02
   2   0   1   51.16    2.04
   2   0  -1   52.92    2.05
  -2   0   1   52.11    2.05
   3   0  -1    2.90    0.20
  -3   0  -1    2.66    0.22
   3   0  -1    2.74    0.25
   3   0   1    2.90    0.24
  -3   0   1    1.96    0.22
   3   0   1    2.47    0.22
  -3   0   1    2.49    0.19
  -3   0  -1    2.83    0.24
   4   0  -1   62.61    2.53
   4   0  -1   62.73    2.47
   4   0   1   61.61    2.50
  -4   0  -1   64.97    2.52
  -4   0   1   60.17    2.47
  -4   0   1   60.57    2.52
  -4   0  -1   63.66    2.50
   4   0   1   62.42    2.52
   5   0  -1    6.38    0.43
  -5   0   1    6.74    0.47
   5   0   1    6.35    0.50
  -5   0  -1    6.64    0.46
  -5   0  -1    5.45    0.43
   5   0  -1    7.37    0.54
  -5   0   1    6.45    0.41
   5   0   1    6.61    0.47
   6   0  -1    0.12    0.40
  -6   0   1   -0.03    0.27
   6   0  -1    0.20    0.28
  -6   0   1    0.01    0.21
   6   0   1    0.10    0.32
   6   0   1    0.11    0.37
  -6   0  -1    0.06    0.28
  -6   0  -1    0.15    0.26
  -7   0   1    1.70    0.39
  -7   0   1    2.67    0.46
  -7   0  -1    2.76    0.42
  -7   0  -1    2.21    0.43
  -8   0  -1    0.28    0.44
  -8   0   1    0.10    0.43
  -9   0   1   -0.05    0.64
  -9   0  -1    0.64    0.65
   0   1  -1    3.53    0.16
   0   1   1    3.09    0.16
   0   1   1    3.90    0.16
   0  -1  -1    3.82    0.15
   0  -1   1    3.57    0.17
   1   1  -1   48.17    1.95
   1   1  -1   51.08    1.96
  -1  -1  -1   50.59    1.97
   1  -1   1   50.74    1.95
  -1   1   1   51.54    1.93
  -1   1   1   51.20    1.97
  -1  -1  -1   50.24    1.94
   1  -1  -1   47.35    1.93
  -1   1  -1   51.30    1.96
   1   1   1   48.80    1.96
   1  -1  -1   50.26    1.96
  -1   1  -1   50.69    1.96
  -1  -1   1   50.45    1.95
  -1   1  -1   49.85    1.95
   1   1   1   53.20    1.94
  -1  -1   1   48.63    1.96
  -2  -1  -1   77.00    3.02
   2   1  -1   80.55    3.04
   2  -1   1   75.17    3.02
  -2  -1  -1   79.79    3.05
   2   1  -1   75.00    3.03
  -2   1   1   76.40    3.05
  -2   1   1   76.57    3.00
   2  -1   1   80.19    3.04
  -2  -1   1   77.96    3.03
   2  -1  -1   76.62    3.00
   2   1   1   76.03    3.04
  -2  -1   1   82.31    3.04
  -2   1  -1   76.97    3.03
   2  -1  -1   74.56    3.05
   2   1   1   79.46    3.03
  -2   1  -1   80.12    3.04
   3  -1   1   46.82    1.82
  -3  -1  -1   45.45    1.84
  -3   1   1   45.03    1.79
   3  -1   1   45.55    1.84
  -3   1   1   45.02    1.86
   3   1  -1   45.84    1.82
  -3  -1  -1   45.31    1.83
   3   1  -1   45.75    1.85
   3  -1  -1   45.68    1.86
   3   1   1   46.61    1.84
   3   1   1   44.54    1.83
  -3   1  -1   46.24    1.85
  -3   1  -1   44.55    1.82
  -3  -1   1   44.30    1.84
   3  -1  -1   45.97    1.79
  -3  -1   1   45.94    1.82
   4  -1   1  175.50    6.78
  -4  -1  -1  176.71    6.77
   4  -1   1  177.12    6.75
  -4  -1  -1  171.91    6.76
  -4   1   1  177.07    6.79
   4   1  -1  167.30    6.74
  -4   1   1  172.91    6.71
   4   1  -1  173.70    6.78
  -4   1  -1  173.53    6.75
   4   1   1  173.67    6.77
   4  -1  -1  175.51    6.72
   4  -1  -1  176.29    6.79
  -4  -1   1  171.21    6.77
  -4  -1   1  171.31    6.74
   4   1   1  174.48    6.77
  -4   1  -1  175.85    6.79
  -5  -1  -1    1.17    0.26
   5  -1   1    1.50    0.26
  -5  -1  -1    1.42    0.27
   5   1  -1    1.54    0.32
  -5   1   1    1.16    0.28
   5  -1   1    1.78    0.33
  -5   1   1    1.36    0.20
   5   1  -1    1.38    0.27
  -5  -1   1    1.03    0.23
   5   1   1    1.53    0.31
   5   1   1    1.55    0.30
  -5   1  -1    1.56    0.24
  -5   1  -1    1.42    0.27
  -5  -1   1    1.35    0.26
   5  -1  -1    2.01    0.24
   5  -1  -1    1.30    0.33
   6  -1   1    5.18    0.55
  -6  -1  -1    3.83    0.42
  -6   1   1    4.98    0.38
  -6  -1  -1    4.31    0.43
   6  -1   1    4.88    0.44
   6   1  -1    4.45    0.54
   6   1  -1    4.42    0.45
  -6   1   1    4.41    0.47
   6   1   1    4.80    0.55
   6  -1  -1    5.26    0.41
   6   1   1    4.14    0.46
   6  -1  -1    4.67    0.55
  -6   1  -1    4.75    0.42
  -6   1  -1    4.22    0.47
  -6  -1   1    4.44    0.45
  -6  -1   1    5.32    0.42
  -7   1   1    3.11    0.51
  -7  -1  -1    4.88    0.51
  -7  -1  -1    4.92    0.51
  -7  -1   1    4.74    0.52
  -7  -1   1    5.29    0.49
  -7   1  -1    4.48    0.54
  -7   1  -1    4.31    0.48
  -8   1   1    3.63    0.60
  -8  -1  -1    2.71    0.51
  -8  -1   1    3.80    0.58
  -8   1  -1    2.90    0.56
  -9   1   1   -0.20    0.60
  -9  -1  -1    0.16    0.61
  -9   1  -1   -0.05    0.60
  -9  -1   1    0.42    0.63
   0  -2  -1  452.36   17.40
  -1  -2  -1  144.75    6.29
   1   2  -1  151.85    6.32
  -1   2   1  159.72    6.09
  -1  -2   1  147.39    6.28
   1   2   1  145.84    6.26
  -1   2  -1  149.43    6.13
   1  -2  -1  155.41    6.10
  -2   2   1  151.72    5.95
   2  -2   1  150.31    5.94
   2   2  -1  151.21    5.94
  -2  -2  -1  158.20    5.96
   2   2  -1  151.07    5.93
  -2   2  -1  156.10    5.92
   2  -2  -1  152.45    5.95
  -2  -2   1  159.04    5.94
   2   2   1  152.61    5.95
   2   2   1  153.99    5.91
  -2   2  -1  155.58    5.95
  -2   2  -1  151.40    5.95
   3   2  -1    4.14    0.28
  -3  -2  -1    3.72    0.24
   3  -2   1    3.86    0.25
  -3  -2  -1    3.48    0.28
  -3   2   1    3.23    0.20
   3   2  -1    3.74    0.27
  -3   2   1    3.15    0.25
   3  -2   1    3.52    0.28
  -3   2  -1    3.82    0.28
  -3   2  -1    3.37    0.23
   3   2   1    3.61    0.30
  -3  -2   1    3.45    0.26
   3  -2  -1    3.85    0.30
   3  -2  -1    3.32    0.20
   3   2   1    3.33    0.26
  -3  -2   1    3.20    0.25
   4  -2   1   84.39    3.32
  -4  -2  -1   83.28    3.28
   4  -2   1   82.63    3.27
  -4   2   1   84.65    3.24
   4   2  -1   80.47    3.31
   4   2  -1   80.99    3.30
  -4   2   1   83.22    3.33
   4  -2  -1   86.99    3.34
   4   2   1   83.65    3.32
  -4  -2   1   82.30    3.30
  -4   2  -1   83.17    3.33
  -4  -2   1   81.39    3.29
   4  -2  -1   82.71    3.24
  -4   2  -1   80.05    3.27
   4   2   1   86.58    3.30
  -5   2   1    7.74    0.42
   5  -2   1    7.03    0.47
  -5  -2  -1    6.92    0.46
   5   2  -1    6.92    0.55
   5   2  -1    8.00    0.54
  -5  -2  -1    7.57    0.53
   5  -2   1    7.88    0.57
  -5   2   1    7.02    0.54
  -5   2  -1    7.37    0.46
   5  -2  -1    7.51    0.42
  -5  -2   1    8.15    0.49
   5  -2  -1    7.85    0.53
   5   2   1    8.79    0.54
  -5   2  -1    6.83    0.52
  -5  -2   1    8.70    0.50
   5   2   1    7.60    0.54
  -6  -2  -1    5.13    0.48
   6  -2   1    5.84    0.58
  -6   2   1    5.24    0.40
  -6   2   1    5.32    0.52
  -6  -2  -1    4.76    0.43
   6   2  -1    5.71    0.58
   6  -2   1    5.04    0.44
   6   2  -1    5.70    0.52
  -6   2  -1    4.56    0.49
  -6  -2   1    5.10    0.44
  -6  -2   1    4.91    0.46
   6   2   1    4.72    0.55
   6  -2  -1    4.00    0.51
  -6   2  -1    4.49    0.41
   6   2   1    4.58    0.51
  -7   2   1   22.69    1.23
  -7  -2  -1   24.10    1.15
  -7  -2  -1   22.59    1.17
  -7   2  -1   22.36    1.21
   7   2   1   21.28    1.26
  -7  -2   1   25.17    1.15
  -7  -2   1   21.26    1.14
  -8   2   1    1.19    0.54
  -8  -2  -1    2.74    0.54
  -8   2  -1    4.56    0.65
  -8  -2   1    3.12    0.52
  -9   2   1    0.61    0.64
  -9  -2  -1    0.80    0.55
  -9  -2   1    0.83    0.62
  -9   2  -1    0.72    0.66
   0   3  -1   16.05    0.67
   0  -3  -1   15.82    0.69
   0  -3   1   17.01    0.67
   0   3   1   16.66    0.66
   0  -3  -1   15.94    0.66
   0   3   1   16.26    0.69
   0   3  -1   15.24    0.68
   0   3  -1   16.58    0.69
  -1  -3  -1   52.11    2.02
   1   3  -1   52.44    2.04
  -1   3   1   54.65    2.04
   1   3  -1   51.57    2.08
   1  -3   1   52.53    2.07
  -1   3   1   53.69    2.07
   1  -3   1   50.92    2.05
  -1   3   1   53.12    2.06
  -1  -3  -1   50.99    2.08
  -1   3   1   52.16    2.04
   1   3   1   51.19    2.08
  -1  -3   1   50.87    2.07
  -1   3  -1   53.59    2.06
  -1  -3   1   52.24    2.04
   1   3   1   51.71    2.02
  -1   3  -1   50.71    2.06
  -2   3   1   99.97    3.82
  -2   3   1  100.35    3.88
  -2  -3  -1   97.05    3.82
  -2  -3  -1  100.11    3.89
   2   3  -1   99.45    3.85
   2   3  -1   99.20    3.88
   2  -3   1  100.63    3.85
  -2   3  -1  100.48    3.88
  -2  -3   1  102.01    3.88
   2  -3  -1   97.79    3.82
  -2   3  -1   95.00    3.87
   2   3   1   98.65    3.89
  -2   3  -1  102.36    3.85
   2   3   1   96.33    3.83
  -2  -3   1   98.56    3.84
   2  -3  -1   96.63    3.87
  -3   3   1   78.74    3.17
  -3  -3  -1   80.01    3.11
   3   3  -1   78.21    3.16
   3  -3   1   80.26    3.12
   3  -3   1   77.93    3.15
   3   3  -1   78.22    3.13
  -3   3   1   80.46    3.09
  -3  -3  -1   81.49    3.17
  -3   3  -1   81.88    3.17
   3   3   1   77.46    3.17
  -3  -3   1   81.67    3.16
  -3  -3   1   79.74    3.12
   3  -3  -1   80.60    3.09
   3   3   1   78.49    3.12
   3  -3  -1   78.52    3.17
  -3   3  -1   80.78    3.12
  -3   3  -1   77.07    3.17
  -4  -3  -1    6.81    0.42
  -4   3   1    7.54    0.50
  -4   3   1    7.34    0.38
  -4  -3  -1    7.98    0.48
   4   3  -1    8.04    0.48
   4  -3   1    8.33    0.51
   4   3  -1    7.79    0.50
   4  -3   1    8.27    0.43
   4  -3  -1    7.31    0.52
  -4   3  -1    8.05    0.47
  -4  -3   1    7.44    0.46
   4   3   1    7.02    0.46
   4   3   1    7.17    0.50
  -4   3  -1    8.56    0.43
   4  -3  -1    7.82    0.38
  -4  -3   1    7.31    0.42
  -5   3   1   15.43    0.69
  -5  -3  -1   15.32    0.74
   5  -3   1   14.57    0.84
  -5   3   1   15.85    0.83
  -5  -3  -1   14.24    0.79
   5   3  -1   15.41    0.82
   5   3  -1   16.53    0.85
   5  -3   1   15.12    0.74
  -5  -3   1   15.47    0.78
  -5   3  -1   13.88    0.73
   5  -3  -1   14.91    0.68
  -5   3  -1   15.36    0.83
   5  -3  -1   14.38    0.85
   5   3   1   15.20    0.84
   5   3   1   17.23    0.80
  -5  -3   1   15.29    0.75
  -6  -3  -1    2.15    0.32
  -6   3   1    2.11    0.26
   6  -3   1    1.51    0.48
   6   3  -1    1.90    0.46
   6   3  -1    1.57    0.41
  -6   3   1    1.66    0.39
  -6  -3  -1    1.82    0.39
  -6  -3   1    1.99    0.35
  -6   3  -1    2.93    0.45
   6   3   1    2.48    0.48
  -6  -3   1    2.40    0.38
  -6   3  -1    2.44    0.33
   6   3   1    2.15    0.47
  -7  -3  -1   25.66    1.33
  -7  -3  -1   25.03    1.25
  -7   3   1   26.86    1.33
  -7   3  -1   27.17    1.38
  -7  -3   1   25.87    1.29
  -7  -3   1   28.24    1.29
  -8  -3  -1    3.83    0.62
  -8   3   1    4.92    0.71
  -8  -3  -1    3.52    0.52
  -8   3  -1    4.39    0.68
  -8  -3   1    3.79    0.58
  -9   3   1    0.32    0.67
  -9  -3   1   -0.07    0.53
  -9   3  -1   -0.27    0.68
   0  -4  -1    0.09    0.07
   0   4   1    0.14    0.11
   0  -4   1    0.10    0.08
   0   4  -1    0.07    0.09
   0   4  -1    0.11    0.08
   0   4   1    0.15    0.07
   0  -4  -1   -0.01    0.09
   0   4  -1    0.07    0.11
   1   4  -1    5.69    0.32
   1   4  -1    5.26    0.28
  -1   4   1    5.79    0.30
  -1   4   1    5.12    0.29
  -1   4   1    4.94    0.28
   1  -4   1    5.81    0.32
  -1   4   1    6.02    0.32
   1  -4   1    5.52    0.32
  -1  -4  -1    5.58    0.26
  -1  -4  -1    4.89    0.32
  -1  -4   1    5.51    0.33
  -1  -4   1    5.95    0.28
   1   4   1    4.73    0.33
  -1   4  -1    5.87    0.30
   1   4   1    5.26    0.26
  -1   4  -1    5.52    0.31
   2   4  -1   19.34    0.83
   2  -4   1   19.93    0.84
  -2   4   1   19.70    0.82
   2   4  -1   18.96    0.89
  -2   4   1   20.21    0.88
  -2  -4  -1   20.29    0.80
  -2  -4  -1   20.91    0.89
  -2   4   1   19.93    0.82
  -2   4   1   19.83    0.87
  -2   4  -1   20.49    0.84
  -2   4  -1   18.35    0.87
   2   4   1   19.32    0.81
  -2  -4   1   19.73    0.82
  -2   4  -1   18.61    0.86
   2   4   1   18.48    0.89
  -2  -4   1   20.78    0.88
   2  -4  -1   18.92    0.86
  -3  -4  -1   88.68    3.50
  -3   4   1   90.22    3.50
   3   4  -1   87.21    3.54
  -3  -4  -1   90.05    3.59
   3  -4   1   93.11    3.53
  -3   4   1   87.66    3.58
   3   4  -1   90.74    3.59
   3   4   1   88.97    3.59
  -3   4  -1   92.05    3.58
   3   4   1   88.74    3.52
   3  -4  -1   89.65    3.58
  -3   4  -1   88.90    3.59
  -3  -4   1   90.34    3.52
  -3  -4   1   92.85    3.58
  -3   4  -1   93.09    3.53
   3  -4  -1   88.55    3.50
   4  -4   1   12.26    0.66
   4  -4   1   11.65    0.58
  -4  -4  -1   11.32    0.64
   4   4  -1   10.95    0.61
  -4   4   1   10.95    0.62
  -4  -4  -1   11.87    0.55
  -4   4   1   12.06    0.53
   4   4  -1   12.26    0.67
  -4  -4   1   12.34    0.63
   4  -4  -1   11.92    0.67
  -4   4  -1   11.11    0.56
  -4   4  -1   11.22    0.63
  -4   4  -1   10.55    0.63
   4  -4  -1   10.98    0.52
  -4  -4   1   11.33    0.57
   4   4   1    9.71    0.58
   4   4   1   11.62    0.68
   5  -4   1    1.39    0.37
  -5   4   1    1.21    0.19
   5  -4   1    0.89    0.25
   5   4  -1    0.87    0.35
  -5  -4  -1    1.30    0.31
   5   4  -1    1.21    0.37
  -5  -4  -1    1.21    0.22
  -5   4   1    0.83    0.31
  -5   4  -1    1.26    0.23
  -5   4  -1    1.19    0.32
   5   4   1    1.43    0.39
  -5  -4   1    0.87    0.30
   5  -4  -1    1.17    0.19
   5   4   1    1.02    0.28
  -5   4  -1    1.40    0.40
   5  -4  -1    1.46    0.39
  -5  -4   1    1.32    0.24
   6   4  -1    4.80    0.62
   6   4  -1    3.93    0.54
  -6  -4  -1    4.95    0.43
  -6  -4  -1    4.19    0.52
  -6   4   1    4.61    0.53
   6   4   1    4.84    0.64
  -6  -4   1    4.49    0.42
   6   4   1    4.01    0.53
  -6   4  -1    4.33    0.39
  -6  -4   1    5.81    0.53
  -6   4  -1    3.65    0.50
  -7  -4  -1   10.45    0.70
  -7   4   1    8.86    0.73
  -7  -4  -1   10.36    0.78
  -7  -4   1   10.38    0.78
  -7   4  -1    8.60    0.79
  -7  -4   1   10.19    0.69
  -8  -4  -1    0.86    0.51
  -8  -4  -1    0.93    0.46
  -8   4   1    0.18    0.57
  -8  -4   1    0.45    0.46
  -8   4  -1    0.73    0.59
  -9   4   1   -0.08    0.72
  -9   4  -1    0.78    0.73
  -9  -4   1   -0.05    0.54
   0   5  -1    8.32    0.44
   0  -5   1    7.51    0.39
   0   5   1    7.10    0.37
   0   5   1    7.02    0.42
   0  -5  -1    7.76    0.38
   0  -5  -1    8.24    0.42
   0   5  -1    7.99    0.39
   0   5  -1    8.05    0.41
  -1  -5  -1   37.23    1.59
   1   5  -1   40.04    1.60
  -1   5   1   38.42    1.55
   1  -5   1   37.48    1.57
   1   5  -1   37.69    1.53
  -1   5   1   37.31    1.56
  -1   5   1   38.63    1.56
  -1   5   1   39.17    1.56
  -1  -5  -1   37.09    1.52
  -1   5  -1   38.19    1.56
  -1   5  -1   39.60    1.57
  -1  -5   1   40.49    1.54
  -1  -5   1   37.30    1.59
   1   5   1   39.01    1.60
   1   5   1   35.76    1.51
  -1   5  -1   39.13    1.56
  -2  -5  -1   15.54    0.76
   2   5  -1   15.49    0.78
  -2   5   1   15.24    0.74
  -2   5   1   16.59    0.76
   2   5  -1   16.19    0.71
  -2  -5  -1   15.99    0.68
  -2   5   1   15.84    0.70
   2  -5   1   16.06    0.73
  -2   5   1   15.95    0.71
   2   5   1   14.79    0.76
  -2   5  -1   16.73    0.75
  -2  -5   1   16.90    0.70
   2   5   1   14.92    0.68
  -2  -5   1   16.76    0.76
  -2   5  -1   16.16    0.76
  -2   5  -1   17.27    0.73
  -3  -5  -1    5.63    0.32
   3   5  -1    5.62    0.38
  -3  -5  -1    6.35    0.44
  -3   5   1    5.91    0.46
  -3   5   1    6.00    0.35
  -3   5   1    5.67    0.41
  -3   5   1    5.59    0.34
   3  -5   1    6.84    0.38
   3   5  -1    6.57    0.49
   3   5   1    6.04    0.35
   3   5   1    6.22    0.49
   3  -5  -1    5.35    0.43
  -3   5  -1    5.70    0.45
  -3   5  -1    6.73    0.38
  -3  -5   1    6.33    0.34
  -3  -5   1    5.62    0.42
  -3   5  -1    6.52    0.43
  -4   5   1    1.97    0.32
  -4   5   1    2.05    0.21
   4   5  -1    2.57    0.39
  -4  -5  -1    2.92    0.24
   4   5  -1    2.04    0.28
  -4  -5  -1    2.77    0.36
   4  -5   1    2.92    0.28
  -4   5   1    2.21    0.33
   4  -5  -1    1.99    0.31
   4   5   1    2.14    0.38
  -4   5  -1    1.92    0.32
  -4  -5   1    2.42    0.25
  -4   5  -1    2.25    0.36
  -4   5  -1    1.96    0.25
   4  -5  -1    2.45    0.23
   4   5   1    2.40    0.28
  -4  -5   1    2.70    0.34
  -5   5   1   14.23    0.66
  -5  -5  -1   13.47    0.81
  -5   5   1   14.40    0.83
   5   5  -1   13.62    0.82
   5  -5   1   14.38    0.72
   5   5  -1   13.54    0.87
  -5  -5  -1   13.82    0.69
   5   5   1   13.73    0.89
   5  -5  -1   14.99    0.66
   5  -5  -1   13.68    0.80
   5   5   1   13.87    0.77
  -5   5  -1   13.38    0.81
  -5  -5   1   13.55    0.78
  -5   5  -1   14.04    0.89
  -5   5  -1   14.12    0.71
  -5  -5   1   14.30    0.70
  -6  -5  -1    0.85    0.38
  -6  -5  -1    0.82    0.29
   6   5  -1    1.05    0.53
  -6   5   1    0.30    0.39
   6   5  -1    1.20    0.51
  -6  -5   1    0.84    0.27
  -6   5  -1    0.83    0.40
   6   5   1    0.87    0.55
  -6   5  -1    0.94    0.29
  -6  -5   1    0.95    0.36
  -7   5   1    3.71    0.62
  -7  -5  -1    2.90    0.54
  -7  -5  -1    3.78    0.45
  -7   5  -1    3.81    0.60
  -7  -5   1    3.35    0.44
  -7  -5   1    4.17    0.58
  -8   5   1    7.05    0.84
  -8  -5  -1    6.91    0.80
  -8  -5   1    6.29    0.65
  -8   5  -1    7.96    0.89
  -8  -5   1    7.39    0.91
  -9   5   1    0.60    0.80
  -9   5  -1    1.25    0.79
   0  -6   1   57.61    2.32
   0  -6  -1   56.85    2.31
   0   6   1   57.87    2.29
   0   6   1   56.34    2.35
   0   6  -1   60.28    2.35
   0   6  -1   57.19    2.36
   0  -6  -1   59.29    2.35
   1   6  -1  174.33    6.77
  -1   6   1  172.61    6.80
   1   6  -1  179.60    6.85
  -1  -6  -1  177.65    6.85
  -1   6   1  173.02    6.80
  -1   6   1  174.30    6.80
  -1   6   1  173.38    6.81
  -1  -6  -1  173.89    6.77
   1  -6   1  172.67    6.82
  -1   6  -1  177.10    6.80
  -1  -6   1  178.05    6.84
  -1  -6   1  181.18    6.79
  -1   6  -1  180.57    6.82
   1   6   1  168.38    6.76
  -1   6  -1  176.58    6.82
   1   6   1  172.58    6.85
   2   6  -1    2.57    0.34
  -2   6   1    2.74    0.27
  -2  -6  -1    2.09    0.28
  -2   6   1    2.06    0.26
   2   6  -1    2.18    0.22
  -2  -6  -1    2.45    0.19
  -2   6   1    2.27    0.22
  -2   6   1    2.24    0.28
   2   6   1    2.18    0.19
  -2   6  -1    2.38    0.26
  -2   6  -1    2.48    0.27
  -2  -6   1    2.53    0.21
  -2  -6   1    2.10    0.28
  -2   6  -1    2.49    0.30
   2   6   1    2.87    0.36
  -2   6  -1    2.37    0.26
   3   6  -1    1.71    0.24
  -3  -6  -1    1.82    0.18
  -3   6   1    2.21    0.24
  -3   6   1    1.97    0.29
  -3   6   1    2.03    0.33
  -3  -6  -1    2.08    0.31
   3   6  -1    1.59    0.35
   3  -6   1    1.94    0.27
  -3   6   1    1.74    0.21
   3   6   1    2.53    0.34
  -3   6  -1    1.65    0.31
  -3   6  -1    2.02    0.24
  -3  -6   1    1.98    0.20
   3   6   1    2.07    0.22
  -3   6  -1    1.58    0.27
  -3  -6   1    1.47    0.24
  -4   6   1    5.60    0.52
  -4  -6  -1    5.25    0.48
  -4   6   1    4.75    0.35
  -4   6   1    5.17    0.36
   4  -6   1    5.72    0.42
   4   6  -1    5.50    0.55
  -4   6   1    4.24    0.44
  -4  -6  -1    5.42    0.33
   4   6  -1    4.63    0.42
  -4  -6   1    4.76    0.36
   4   6   1    5.75    0.57
  -4  -6   1    7.33    0.54
  -4   6  -1    4.83    0.45
   4   6   1    5.39    0.42
  -4   6  -1    4.86    0.39
  -4   6  -1    4.82    0.51
  -5  -6  -1    9.29    0.69
  -5   6   1   10.37    0.54
  -5  -6  -1    9.33    0.54
  -5   6   1    9.31    0.70
   5  -6   1   10.02    0.61
   5   6  -1    9.11    0.78
   5   6  -1    9.11    0.72
  -5  -6   1   10.52    0.68
  -5   6  -1   11.16    0.61
   5   6   1   10.06    0.81
   5   6   1    9.47    0.65
  -5   6  -1    9.40    0.70
  -5  -6   1   10.36    0.58
  -6  -6  -1    3.51    0.38
  -6   6   1    3.72    0.56
  -6  -6  -1    4.57    0.55
  -6  -6   1    4.33    0.53
  -6   6  -1    4.85    0.58
  -6  -6   1    3.76    0.40
  -7  -6  -1    1.57    0.52
  -7  -6  -1    1.49    0.36
  -7   6   1    1.52    0.56
  -7  -6   1    1.45    0.50
  -7   6  -1    0.98    0.54
  -7  -6   1    0.94    0.39
  -8   6   1    0.89    0.66
  -8  -6  -1    1.35    0.67
  -8  -6   1    1.06    0.59
  -8   6  -1    0.65    0.65
  -9   6   1    1.78    0.87
  -9   6  -1    1.41    0.87
   0   7   1  105.89    4.22
   0   7  -1  106.79    4.23
   0  -7  -1  109.96    4.18
   0   7  -1  106.59    4.17
   0  -7  -1  104.25    4.21
   0   7  -1  105.80    4.21
   0  -7   1  107.20    4.18
   0   7   1  103.48    4.15
  -1   7   1   32.30    1.39
  -1  -7  -1   32.79    1.44
  -1   7   1   32.19    1.42
   1   7  -1   34.30    1.48
   1  -7   1   33.46    1.42
  -1  -7  -1   33.96    1.36
   1   7  -1   33.23    1.37
  -1   7   1   30.27    1.39
  -1   7   1   32.37    1.40
  -1   7  -1   34.18    1.40
  -1   7  -1   33.86    1.42
  -1   7  -1   32.81    1.43
   1   7   1   32.73    1.35
   1   7   1   33.77    1.47
  -1  -7   1   31.52    1.43
  -1  -7   1   35.16    1.38
  -2   7   1    7.31    0.50
  -2   7   1    7.31    0.44
  -2  -7  -1    7.27    0.39
  -2   7   1    7.54    0.48
   2   7  -1    6.98    0.57
  -2   7   1    7.02    0.47
   2   7  -1    7.84    0.43
  -2  -7  -1    6.80    0.50
  -2   7  -1    7.87    0.50
  -2  -7   1    6.41    0.49
  -2   7  -1    7.02    0.44
   2   7   1    7.42    0.39
  -2   7  -1    6.78    0.50
  -2   7  -1    7.26    0.47
   2   7   1    7.13    0.58
  -2  -7   1    7.22    0.40
  -3   7   1    4.68    0.42
  -3   7   1    3.51    0.42
  -3   7   1    3.76    0.34
  -3   7   1    3.51    0.31
   3   7  -1    4.17    0.50
  -3  -7  -1    3.72    0.41
  -3  -7  -1    3.51    0.27
   3   7  -1    4.53    0.35
   3   7   1    3.50    0.49
  -3   7  -1    3.79    0.37
  -3   7  -1    3.62    0.42
   3   7   1    3.82    0.31
  -3   7  -1    3.92    0.40
  -3  -7   1    4.33    0.42
  -3   7  -1    4.06    0.34
  -3  -7   1    3.66    0.29
   4  -7   1    7.31    0.52
  -4   7   1    5.92    0.46
   4   7  -1    7.93    0.68
   4   7  -1    6.25    0.49
  -4  -7  -1    6.42    0.39
  -4   7   1    7.20    0.44
  -4   7   1    7.33    0.63
  -4   7   1    6.12    0.55
  -4  -7  -1    6.81    0.57
   4   7   1    6.34    0.66
  -4   7  -1    7.44    0.56
  -4  -7   1    6.82    0.43
   4   7   1    6.86    0.48
  -4   7  -1    5.83    0.59
  -4   7  -1    6.37    0.47
  -4  -7   1    6.45    0.56
  -5   7   1   24.33    1.08
   5   7  -1   25.78    1.19
  -5   7   1   23.75    1.25
  -5  -7  -1   23.20    1.07
  -5  -7  -1   22.95    1.25
  -5  -7   1   24.70    1.10
  -5   7  -1   23.84    1.13
  -5  -7   1   26.11    1.26
  -5   7  -1   25.45    1.26
  -6   7   1    1.69    0.50
  -6  -7  -1    2.77    0.34
  -6  -7  -1    3.36    0.58
  -6  -7   1    2.66    0.37
  -6   7  -1    2.52    0.54
  -6  -7   1    2.22    0.53
  -7  -7  -1    1.18    0.57
  -7   7   1    0.82    0.58
  -7  -7   1    1.27    0.36
  -7   7  -1    1.39    0.58
  -7  -7   1    0.54    0.59
  -8  -7  -1    0.34    0.65
  -8   7   1    0.38    0.69
  -8  -7   1    0.31    0.62
  -8   7  -1    0.36    0.71
   0   8  -1   27.27    1.20
   0   8   1   28.39    1.18
   0   8  -1   28.34    1.26
   0  -8  -1   27.12    1.25
   0   8   1   28.37    1.29
   0   8  -1   29.53    1.30
   0  -8  -1   26.68    1.20
   0  -8   1   27.39    1.22
   1   8  -1    0.80    0.21
  -1   8   1    0.45    0.23
  -1  -8  -1    0.63    0.25
   1   8  -1    0.55    0.20
  -1  -8  -1    0.42    0.17
  -1   8   1    0.59    0.22
   1  -8   1    0.70    0.23
  -1   8   1    0.56    0.28
   1   8  -1    0.59    0.33
  -1   8   1    0.50    0.20
   1   8   1    0.46    0.18
  -1   8  -1    0.37    0.22
   1   8   1    0.38    0.26
  -1   8  -1    0.64    0.23
  -1   8  -1    0.71    0.33
  -1  -8   1    0.58    0.25
  -1  -8   1    0.65    0.19
  -2  -8  -1    1.16    0.20
  -2   8   1    1.22    0.31
  -2   8   1    1.22    0.30
   2   8  -1    1.25    0.22
  -2   8   1    1.33    0.24
   2   8  -1    1.19    0.39
  -2   8   1    1.15    0.26
  -2  -8  -1    1.66    0.32
  -2   8  -1    1.53    0.28
  -2   8  -1    1.76    0.33
  -2  -8   1    1.18    0.20
  -2  -8   1    1.38    0.26
  -2   8  -1    1.72    0.28
  -2   8  -1    1.65    0.25
   2   8   1    1.09    0.40
   2   8   1    1.21    0.20
   3   8  -1    3.37    0.34
  -3   8   1    4.26    0.48
  -3  -8  -1    3.71    0.29
  -3   8   1    3.35    0.38
  -3   8   1    3.38    0.40
  -3   8   1    3.40    0.33
   3   8  -1    3.86    0.56
  -3  -8  -1    3.21    0.43
  -3  -8   1    3.92    0.45
  -3   8  -1    3.12    0.40
  -3  -8   1    3.65    0.31
  -3   8  -1    4.99    0.42
  -3   8  -1    3.73    0.36
   3   8   1    3.48    0.31
  -3   8  -1    3.04    0.45
   3   8   1    3.63    0.48
  -4   8   1    6.38    0.44
  -4   8   1    5.85    0.56
   4   8  -1    5.51    0.50
  -4  -8  -1    5.63    0.38
  -4  -8  -1    6.11    0.57
  -4   8  -1    5.52    0.53
  -4  -8   1    5.69    0.43
  -4   8  -1    5.46    0.46
  -4   8  -1    4.36    0.47
  -4  -8   1    5.82    0.56
  -5  -8  -1   20.83    1.18
  -5   8   1   20.78    1.11
  -5  -8  -1   21.55    0.97
  -5  -8   1   21.68    1.17
  -5   8  -1   19.16    1.14
  -5   8  -1   21.50    1.04
  -5  -8   1   21.18    0.99
  -6   8   1   10.14    0.86
  -6  -8  -1   12.20    0.95
  -6  -8   1   11.19    0.87
  -6   8  -1    8.80    0.84
  -7  -8  -1   -0.06    0.57
  -7   8   1    0.21    0.60
  -7  -8   1   -0.20    0.54
  -7   8  -1    0.05    0.60
  -8   8   1   -0.07    0.75
  -8  -8  -1   -0.40    0.79
  -8   8  -1    0.10    0.74
  -8  -8   1    0.11    0.69
   0   9   1    6.29    0.58
   0   9  -1    6.34    0.58
   0  -9   1    6.07    0.47
   0   9  -1    5.98    0.44
   0   9   1    6.24    0.45
   0   9   1    6.04    0.49
   0  -9  -1    5.99    0.50
   0   9  -1    6.17    0.49
   0  -9  -1    5.06    0.42
   1   9  -1   39.09    1.63
   1   9  -1   39.56    1.79
  -1  -9  -1   37.82    1.72
   1  -9   1   39.28    1.70
   1   9  -1   38.69    1.72
  -1  -9  -1   38.70    1.64
  -1   9   1   37.42    1.68
  -1   9   1   38.52    1.72
  -1   9   1   38.12    1.66
  -1   9   1   38.42    1.67
  -1   9  -1   39.60    1.67
  -1  -9   1   40.07    1.73
  -1  -9   1   39.46    1.65
  -1   9  -1   39.97    1.70
  -1   9  -1   39.96    1.74
   1   9   1   41.15    1.79
   1   9   1   38.09    1.61
  -2   9   1   16.82    0.85
   2   9  -1   15.85    0.78
  -2  -9  -1   15.25    0.75
  -2  -9  -1   16.81    0.87
   2   9  -1   15.87    0.99
  -2   9   1   16.59    0.86
  -2   9   1   15.12    0.80
  -2   9   1   16.35    0.86
  -2   9  -1   16.27    0.87
  -2   9  -1   14.94    0.82
  -2  -9   1   15.75    0.76
  -2  -9   1   15.08    0.88
  -2   9  -1   16.02    0.89
  -2   9  -1   16.26    0.85
   2   9   1   15.95    0.75
   2   9   1   15.53    1.00
  -3   9   1    3.48    0.38
  -3  -9  -1    4.61    0.35
  -3   9   1    3.47    0.44
  -3   9   1    3.43    0.43
  -3   9   1    3.32    0.49
   3   9  -1    3.21    0.36
  -3  -9  -1    4.04    0.46
  -3   9  -1    2.97    0.42
  -3   9  -1    3.52    0.49
  -3   9  -1    3.09    0.49
  -3  -9   1    3.62    0.34
  -3   9  -1    3.24    0.38
   3   9   1    3.40    0.34
  -3  -9   1    4.40    0.47
  -4   9   1    3.28    0.48
  -4  -9  -1    3.33    0.31
  -4   9   1    3.16    0.37
  -4  -9  -1    3.91    0.54
  -4  -9   1    3.75    0.49
  -4  -9   1    3.11    0.35
  -4   9  -1    3.23    0.47
  -4   9  -1    3.42    0.42
  -5  -9  -1   22.26    1.32
  -5   9   1   24.00    1.29
  -5  -9   1   24.18    1.30
  -5  -9   1   23.52    1.10
  -5   9  -1   23.81    1.28
  -6   9   1    4.57    0.69
  -6  -9  -1    4.02    0.67
  -6  -9   1    4.18    0.67
  -6   9  -1    3.91    0.68
  -7  -9  -1    2.02    0.72
  -7   9   1    1.61    0.69
  -7  -9   1    0.72    0.64
  -7   9  -1    1.54    0.71
  -8   9   1   -0.51    0.83
  -8  -9  -1    0.12    0.81
  -8  -9   1    0.08    0.85
  -8   9  -1    0.32    0.84
   0  10   1    5.19    0.61
   0  10  -1    4.81    0.62
   0 -10  -1    5.36    0.46
   0 -10  -1    6.16    0.52
   0  10  -1    4.64    0.43
   0  10  -1    5.18    0.49
   0  10   1    4.80    0.41
   0 -10   1    4.77    0.45
   0  10   1    5.17    0.49
   1  10  -1   12.95    0.96
   1  10  -1   12.86    0.75
  -1  10   1   14.33    0.79
  -1 -10  -1   15.04    0.74
  -1  10   1   13.79    0.88
  -1  10   1   12.31    0.79
  -1 -10  -1   13.44    0.78
  -1  10   1   13.58    0.80
   1  10  -1   15.10    0.84
   1 -10   1   13.94    0.79
  -1  10  -1   12.37    0.77
  -1 -10   1   15.07    0.77
  -1  10  -1   12.63    0.77
   1  10   1   13.76    0.97
   1  10   1   12.89    0.71
  -1  10  -1   13.40    0.96
  -2  10   1   25.70    1.16
  -2 -10  -1   23.81    1.24
  -2  10   1   26.08    1.22
  -2  10   1   22.22    1.18
   2  10  -1   23.60    1.13
  -2  10   1   24.36    1.22
  -2 -10  -1   24.47    1.10
  -2 -10   1   23.97    1.10
  -2  10  -1   23.84    1.24
  -2  10  -1   24.06    1.21
  -2 -10   1   26.55    1.26
  -2  10  -1   24.32    1.17
  -2  10  -1   25.08    1.19
   2  10   1   22.04    1.08
  -3  10   1    0.62    0.36
  -3  10   1    0.67    0.29
  -3 -10  -1    0.55    0.25
  -3 -10  -1    0.63    0.37
  -3  10  -1    1.08    0.51
  -3  10  -1    0.94    0.33
  -3 -10   1    0.69    0.24
  -3  10  -1    0.69    0.35
  -3 -10   1    0.49    0.39
  -4  10   1    4.05    0.54
  -4 -10  -1    3.10    0.35
  -4 -10  -1    2.34    0.53
  -4  10   1    3.27    0.43
  -4  10  -1    3.95    0.49
  -4  10  -1    3.04    0.52
  -4 -10   1    3.61    0.38
  -4 -10   1    4.69    0.60
  -5 -10  -1    1.22    0.57
  -5  10   1    1.67    0.53
  -5 -10   1    1.67    0.34
  -5  10  -1    1.48    0.52
  -5 -10   1    1.66    0.55
  -6  10   1    0.30    0.62
  -6 -10  -1    0.50    0.63
  -6  10  -1    0.23    0.60
  -6 -10   1    0.21    0.59
  -7  10   1   -0.42    0.73
  -7 -10  -1    0.14    0.74
  -7 -10   1   -0.04    0.71
  -7  10  -1    0.33    0.73
   0 -11  -1    5.19    0.51
   0  11   1    5.40    0.55
   0  11   1    5.19    0.49
   0  11  -1    5.11    0.50
   0 -11   1    6.30    0.55
   0  11  -1    5.24    0.55
  -1  11   1   13.57    1.01
   1  11  -1   14.86    0.86
   1  11  -1   15.00    0.92
  -1  11   1   14.28    0.85
  -1 -11  -1   17.57    0.95
   1 -11   1   14.70    0.87
  -1 -11  -1   15.63    0.83
  -1  11   1   15.51    0.84
  -1  11   1   16.08    0.87
  -1  11  -1   13.20    0.86
  -1  11  -1   13.68    0.87
  -1 -11   1   14.87    0.81
   2  11  -1   27.14    1.35
  -2 -11  -1   27.08    1.20
  -2  11   1   25.37    1.28
  -2  11   1   27.49    1.42
  -2 -11  -1   24.93    1.35
  -2  11   1   26.51    1.29
  -2 -11   1   25.25    1.34
  -2  11  -1   26.04    1.28
  -2 -11   1   23.85    1.21
  -2  11  -1   24.91    1.39
  -2  11  -1   28.18    1.31
  -3  11   1    0.32    0.36
  -3  11   1    0.03    0.39
  -3 -11  -1    0.05    0.34
  -3 -11  -1    0.10    0.27
  -3 -11   1    0.39    0.45
  -3  11  -1    0.18    0.39
  -3  11  -1    0.30    0.39
  -3 -11   1   -0.01    0.28
  -4 -11  -1   -0.24    0.49
  -4  11   1    0.32    0.45
  -4 -11   1    0.67    0.51
  -4  11  -1    0.35    0.46
  -4  11  -1    0.15    0.39
  -4 -11   1    0.46    0.32
  -5 -11  -1   -0.17    0.59
  -5  11   1    0.10    0.55
  -5 -11   1   -0.16    0.57
  -5  11  -1    0.42    0.54
  -6  11   1    0.57    0.65
  -6 -11  -1    0.46    0.71
  -6 -11   1    0.05    0.69
  -6  11  -1   -0.26    0.68
  -7  11   1    2.84    0.91
  -7 -11  -1    2.90    0.92
  -7  11  -1    1.70    0.88
  -7 -11   1    3.98    0.99
   0  12   1    0.66    0.40
   0  12   1    0.78    0.34
   0 -12  -1    1.31    0.40
   0  12  -1    0.87    0.41
   0 -12   1    1.25    0.39
  -1  12   1    5.43    0.58
   1  12  -1    9.03    0.75
  -1 -12  -1    7.61    0.60
   1 -12   1    6.59    0.67
  -1  12   1    7.95    0.67
  -1 -12  -1    8.84    0.74
  -1  12  -1    7.33    0.63
  -1  12  -1    6.12    0.63
   1  12   1    7.00    0.70
  -1 -12   1    8.23    0.61
  -2  12   1    6.40    0.63
  -2 -12  -1    6.66    0.55
  -2 -12  -1    5.41    0.68
  -2  12   1    7.30    0.66
  -2  12  -1    5.98    0.63
  -2 -12   1    7.48    0.60
  -2  12  -1    7.85    0.66
  -3 -12  -1    2.44    0.62
  -3  12   1    2.18    0.45
  -3  12   1    2.50    0.57
   3  12  -1    2.59    0.58
  -3 -12   1    1.55    0.55
  -3 -12   1    2.27    0.38
  -3  12  -1    0.77    0.48
  -3  12  -1    1.88    0.51
  -4 -12  -1    1.06    0.49
  -4  12   1    1.21    0.55
  -4 -12   1    1.78    0.63
  -4  12  -1    1.26    0.53
  -5 -12  -1    0.94    0.69
  -5  12   1    1.50    0.66
  -5  12  -1    0.47    0.63
  -5 -12   1    1.34    0.69
  -6 -12  -1    2.72    0.88
  -6  12   1    3.23    0.84
  -6 -12   1    2.55    0.84
  -6  12  -1    1.55    0.83
   0  13  -1    0.46    0.46
   0 -13   1    0.64    0.47
   0  13   1    0.14    0.37
   0  13   1    0.35    0.44
  -1 -13  -1    3.15    0.49
  -1  13   1    3.60    0.56
   1  13  -1    2.78    0.56
  -1  13   1    2.93    0.52
  -1  13  -1    3.67    0.58
   1  13   1    1.37    0.52
  -1 -13   1    3.71    0.53
  -1  13  -1    3.68    0.57
  -2 -13  -1   -0.18    0.41
  -2  13   1    0.34    0.46
   2  13  -1    0.30    0.51
  -2  13   1    0.08    0.43
  -2 -13   1   -0.02    0.40
  -2  13  -1    0.07    0.50
   2  13   1    0.06    0.39
  -2  13  -1    0.35    0.46
  -3 -13  -1    0.69    0.62
   3  13  -1    0.58    0.59
  -3  13   1    0.37    0.52
  -3  13  -1    0.91    0.54
  -3  13  -1    0.42    0.54
  -4 -13  -1    7.11    0.93
  -4  13   1    6.81    0.84
   4  13  -1    7.73    0.94
  -4  13  -1    6.48    0.84
  -4 -13   1    6.96    0.92
  -5  13   1    0.83    0.74
   5  13  -1    1.15    0.83
  -5 -13  -1    0.64    0.82
  -5 -13   1    1.60    0.83
  -5  13  -1    0.43    0.72
   0  14   1    0.44    0.54
   0  14  -1    0.25    0.54
   0 -14   1    0.39    0.48
   0  14   1    0.56    0.53
  -1  14   1    2.13    0.63
  -1  14   1    2.46    0.59
   1  14  -1    1.77    0.61
  -1 -14   1    2.44    0.58
   1  14   1    1.86    0.66
  -1  14  -1    1.50    0.56
  -1  14  -1    2.13    0.61
  -2  14   1    0.23    0.58
  -2  14   1    0.09    0.57
   2  14  -1    0.20    0.61
  -2  14  -1    0.37    0.59
   2  14   1    0.30    0.62
  -2  14  -1    0.14    0.55
  -3  14   1    5.20    0.78
   3  14  -1    5.35    0.85
  -3 -14  -1    4.38    0.83
  -3  14  -1    6.36    0.83
   3  14   1    4.12    0.72
   4  14  -1    2.43    0.84
  -4  14   1    1.66    0.74
  -4 -14  -1    2.94    0.87
  -4  14  -1    1.51    0.75
  -5  14   1    0.49    0.84
  -5 -14  -1    0.23    0.92
   5  14  -1    0.39    0.93
  -5  14  -1    0.47    0.84
  -5 -14   1    0.31    0.91
   0  15  -1    0.41    0.71
   0  15  -1    0.15    0.68
   0 -15   1    0.09    0.63
   0  15   1   -0.13    0.62
  -1  15   1    0.95    0.71
   1  15  -1    0.59    0.65
   1  15   1    0.27    0.66
  -1  15  -1    0.57    0.68
  -1  15  -1    1.46    0.65
   2  15  -1    0.72    0.73
  -2  15   1    1.05    0.65
  -2  15  -1    0.53    0.74
  -2  15  -1    0.78    0.65
   2  15   1    0.73    0.70
  -3  15   1    0.23    0.71
   3  15  -1   -0.14    0.77
  -3  15  -1    0.41    0.73
   3  15   1    0.04    0.82
   0  16   1    1.87    0.78
   0  16  -1    2.54    0.81
   1  16  -1    1.22    0.79
  -1  16   1    1.71    0.85
  -1  16  -1    2.12    0.77
   1  16   1    1.84    0.81
   2  16  -1    1.02    0.85
  -2  16  -1    0.31    0.77
   2  16   1    0.80    0.86
   0   0   2    1.41    0.08
   0   0   2    1.08    0.07
   0   0  -2    1.04    0.08
   0   0  -2    1.12    0.06
   1   0   2    4.95    0.22
  -1   0  -2    4.55    0.21
   1   0  -2    4.50    0.20
   1   0  -2    5.05    0.23
  -1   0   2    4.58    0.22
  -1   0  -2    4.50    0.23
   1   0  -2    4.53    0.20
  -1   0  -2    4.53    0.21
   1   0   2    4.31    0.23
   2   0   2  125.33    4.85
   2   0  -2  126.87    4.87
   2   0   2  128.28    4.87
  -2   0   2  124.83    4.83
  -2   0  -2  123.86    4.85
   2   0  -2  124.58    4.83
  -3   0  -2  124.03    4.76
  -3   0   2  118.86    4.71
  -3   0  -2  120.31    4.75
   3   0  -2  125.96    4.77
  -3   0   2  119.51    4.76
   3   0   2  125.92    4.75
   3   0   2  122.06    4.75
   3   0  -2  119.11    4.71
  -4   0   2   23.67    1.03
  -4   0  -2   25.12    1.08
   4   0   2   25.13    1.10
   4   0   2   24.58    1.08
  -4   0  -2   24.76    1.09
   4   0  -2   23.66    1.12
  -4   0   2   25.67    1.10
   4   0  -2   25.95    1.04
  -5   0   2    4.32    0.40
   5   0   2    4.29    0.41
  -5   0  -2    4.42    0.37
  -5   0   2    3.12    0.28
   5   0  -2    3.30    0.30
  -5   0  -2    4.06    0.37
   5   0  -2    3.49    0.43
   5   0   2    3.58    0.38
  -6   0  -2   10.62    0.65
  -6   0  -2   10.96    0.68
   6   0  -2   10.97    0.82
   6   0   2   10.21    0.69
   6   0   2   11.95    0.81
   6   0  -2   13.36    0.66
  -6   0   2   11.09    0.71
  -6   0   2   10.67    0.60
  -7   0  -2    5.97    0.55
  -7   0  -2    5.41    0.56
  -7   0   2    5.23    0.56
  -8   0   2   -0.36    0.45
  -8   0  -2   -0.23    0.44
  -9   0  -2    0.20    0.58
  -9   0   2    0.05    0.59
  -1   1   2   56.39    2.20
   1   1  -2   55.45    2.19
  -1  -1  -2   58.39    2.16
   1  -1   2   56.80    2.19
   1   1  -2   56.86    2.19
   1  -1   2   52.48    2.19
  -1  -1  -2   54.93    2.20
   1   1  -2   56.65    2.19
  -1   1  -2   58.14    2.19
   1  -1  -2   57.14    2.20
   1   1   2   53.44    2.20
  -1   1  -2   55.27    2.20
   1   1   2   58.23    2.16
  -2   1   2    4.50    0.26
  -2  -1  -2    4.05    0.22
  -2   1   2    4.36    0.18
   2   1  -2    4.37    0.23
   2  -1   2    4.65    0.25
   2   1  -2    4.38    0.26
  -2  -1  -2    4.68    0.27
   2  -1   2    4.57    0.26
  -2   1  -2    4.10    0.25
   2   1   2    3.90    0.26
   2  -1  -2    3.90    0.26
  -2  -1   2    4.39    0.25
  -2  -1   2    4.12    0.23
  -2   1  -2    5.03    0.25
   2  -1  -2    4.43    0.18
   2   1   2    4.08    0.22
  -2   1  -2    4.54    0.25
  -3  -1  -2    2.41    0.23
  -3   1   2    1.90    0.13
  -3  -1  -2    2.07    0.19
   3   1  -2    1.76    0.18
  -3   1   2    1.73    0.21
   3  -1   2    1.90    0.21
   3   1  -2    2.42    0.24
   3  -1   2    1.85    0.20
  -3  -1   2    1.72    0.17
   3  -1  -2    2.04    0.24
  -3   1  -2    2.37    0.23
   3  -1  -2    1.68    0.13
   3   1   2    1.44    0.20
  -3  -1   2    2.28    0.21
  -3   1  -2    1.85    0.19
   3   1   2    2.09    0.19
  -4  -1  -2    3.45    0.32
  -4   1   2    3.81    0.34
  -4   1   2    3.66    0.24
   4  -1   2    4.66    0.36
   4   1  -2    3.75    0.36
   4   1  -2    4.12    0.31
   4  -1   2    4.39    0.33
  -4  -1  -2    3.13    0.29
   4  -1  -2    3.34    0.37
  -4  -1   2    4.64    0.29
   4   1   2    4.21    0.33
   4  -1  -2    3.43    0.24
  -4  -1   2    3.73    0.32
  -4   1  -2    4.74    0.34
  -4   1  -2    3.76    0.31
   4   1   2    4.05    0.35
  -5  -1  -2    4.84    0.40
  -5   1   2    4.00    0.41
  -5  -1  -2    4.52    0.41
   5   1  -2    4.15    0.37
  -5   1   2    5.47    0.32
   5   1  -2    5.15    0.48
   5  -1   2    4.75    0.41
   5  -1   2    5.20    0.45
   5   1   2    4.61    0.43
  -5   1  -2    5.00    0.38
   5   1   2    4.72    0.41
   5  -1  -2    4.56    0.33
  -5   1  -2    4.23    0.40
  -5  -1   2    4.42    0.35
  -5  -1   2    4.71    0.41
   5  -1  -2    4.03    0.46
  -6  -1  -2   40.76    1.74
  -6   1   2   39.43    1.63
   6  -1   2   37.88    1.76
  -6  -1  -2   40.44    1.72
  -6   1   2   40.48    1.77
   6  -1   2   39.62    1.73
   6   1  -2   37.67    1.80
   6   1  -2   41.01    1.70
   6  -1  -2   37.56    1.80
  -6   1  -2   37.35    1.75
   6   1   2   39.33    1.75
  -6  -1   2   40.39    1.74
  -6  -1   2   41.10    1.67
  -6   1  -2   39.60    1.71
   6   1   2   40.79    1.77
  -7  -1  -2   12.38    0.77
  -7  -1  -2   12.75    0.78
  -7   1   2   12.77    0.85
  -7   1  -2   12.95    0.82
  -7  -1   2   11.39    0.79
  -7  -1   2   11.66    0.70
  -7   1  -2   11.28    0.76
   7   1   2   10.00    0.88
  -8  -1  -2    0.08    0.42
  -8   1   2    0.07    0.47
  -8  -1   2   -0.13    0.43
  -8   1  -2    0.39    0.48
  -9   1   2    2.26    0.73
  -9  -1  -2    1.85    0.63
  -9  -1   2    1.86    0.63
  -9   1  -2    1.81    0.66
   0   2   2   31.52    1.19
   0   2  -2   30.07    1.20
   0  -2  -2   30.42    1.21
   0   2   2   30.37    1.21
   0  -2   2   29.90    1.22
   0  -2  -2   29.35    1.18
   0  -2   2   31.13    1.20
   1   2  -2  192.91    7.74
  -1  -2  -2  180.24    7.66
  -1   2   2  189.10    7.47
  -1  -2   2  180.19    7.67
   1   2   2  178.36    7.63
   1  -2  -2  193.17    7.51
  -1   2  -2  187.31    7.49
   2   2  -2   63.06    2.47
   2  -2   2   60.88    2.46
  -2  -2  -2   61.50    2.43
  -2   2   2   63.18    2.40
  -2  -2  -2   62.59    2.49
  -2   2   2   62.62    2.49
   2   2  -2   62.98    2.47
  -2   2   2   60.81    2.40
  -2   2  -2   61.87    2.47
  -2  -2   2   64.78    2.47
   2   2   2   60.11    2.49
   2  -2  -2   63.29    2.48
   2   2   2   61.84    2.43
  -2   2  -2   62.38    2.48
  -2  -2   2   65.48    2.46
  -2   2  -2   64.68    2.47
   3  -2   2    6.11    0.34
   3   2  -2    5.62    0.36
   3   2  -2    6.81    0.38
  -3  -2  -2    7.57    0.40
  -3   2   2    6.16    0.38
  -3   2   2    5.94    0.27
  -3  -2  -2    5.36    0.32
   3  -2   2    5.29    0.36
   3  -2  -2    6.38    0.37
   3  -2  -2    6.48    0.27
  -3  -2   2    6.36    0.35
  -3   2  -2    5.93    0.35
  -3   2  -2    6.07    0.38
   3   2   2    6.61    0.40
  -3  -2   2    6.51    0.36
   3   2   2    5.98    0.34
  -3   2  -2    5.54    0.37
   4   2  -2   45.62    1.85
   4  -2   2   47.95    1.87
   4  -2   2   44.94    1.84
  -4   2   2   42.86    1.77
   4   2  -2   44.71    1.87
  -4   2   2   44.31    1.89
  -4  -2  -2   44.32    1.83
  -4  -2  -2   45.77    1.88
  -4  -2   2   45.02    1.85
  -4   2  -2   46.16    1.84
  -4   2  -2   45.11    1.88
   4  -2  -2   44.44    1.77
   4   2   2   43.69    1.83
   4   2   2   45.68    1.89
   4  -2  -2   45.80    1.90
  -4  -2   2   45.33    1.84
   5  -2   2   30.42    1.35
   5   2  -2   33.71    1.43
  -5   2   2   33.94    1.43
  -5  -2  -2   32.53    1.41
   5   2  -2   31.50    1.37
  -5   2   2   31.83    1.27
   5  -2   2   28.76    1.39
  -5  -2  -2   32.49    1.36
  -5   2  -2   30.38    1.40
   5   2   2   30.31    1.36
   5  -2  -2   30.95    1.44
  -5  -2   2   29.76    1.34
   5  -2  -2   30.90    1.27
  -5  -2   2   30.79    1.37
   5   2   2   31.69    1.42
  -6  -2  -2   18.54    0.96
   6  -2   2   19.25    1.06
  -6   2   2   19.26    0.85
  -6  -2  -2   20.67    1.00
   6   2  -2   18.97    0.99
  -6   2   2   19.32    1.03
   6   2  -2   17.96    1.07
   6  -2   2   20.00    0.98
  -6   2  -2   20.02    0.96
   6   2   2   20.48    1.09
  -6  -2   2   19.54    0.98
  -6   2  -2   19.75    1.03
  -6  -2   2   19.33    0.95
   6  -2  -2   18.08    1.09
   6   2   2   19.77    1.01
  -7   2   2   22.09    1.22
  -7  -2  -2   22.27    1.12
  -7  -2  -2   22.85    1.16
  -7  -2   2   22.80    1.11
  -7   2  -2   22.73    1.21
  -7   2  -2   21.22    1.12
  -7  -2   2   24.60    1.17
  -8  -2  -2    0.55    0.51
  -8  -2  -2    0.48    0.41
  -8   2   2    0.58    0.52
  -8   2  -2    0.21    0.51
  -8  -2   2    0.98    0.47
  -9   2   2    0.63    0.66
  -9  -2  -2   -0.27    0.60
  -9   2  -2   -0.10    0.63
  -9  -2   2    0.17    0.57
   0   3  -2   14.43    0.63
   0  -3  -2   14.97    0.64
   0   3   2   15.56    0.65
   0  -3   2   14.69    0.63
   0  -3   2   14.64    0.65
   0   3   2   14.69    0.61
   0   3   2   15.07    0.61
   0   3  -2   15.43    0.64
   1   3  -2   83.55    3.23
  -1   3   2   85.35    3.23
  -1  -3  -2   84.12    3.20
   1   3  -2   81.63    3.26
  -1   3   2   86.21    3.25
   1  -3   2   82.62    3.25
   1  -3   2   81.06    3.25
  -1  -3  -2   84.21    3.27
   1  -3  -2   82.94    3.22
   1   3   2   81.03    3.27
  -1   3  -2   83.39    3.25
  -1  -3   2   83.01    3.26
   1  -3  -2   81.93    3.24
  -1   3  -2   82.91    3.25
  -1  -3   2   84.41    3.23
   2   3  -2    2.27    0.22
   2   3  -2    2.89    0.21
  -2  -3  -2    2.53    0.24
  -2   3   2    2.11    0.22
  -2   3   2    2.25    0.14
   2  -3   2    2.59    0.20
  -2   3   2    2.39    0.14
  -2  -3  -2    2.41    0.14
  -2  -3   2    2.41    0.18
   2   3   2    2.57    0.16
  -2  -3   2    2.50    0.22
   2   3   2    2.71    0.25
   2  -3  -2    2.31    0.22
  -2   3  -2    2.33    0.21
  -2   3  -2    1.88    0.21
  -2   3  -2    2.24    0.21
  -3  -3  -2   38.92    1.60
   3   3  -2   36.80    1.58
  -3   3   2   38.08    1.48
  -3   3   2   35.89    1.59
  -3  -3  -2   38.43    1.52
   3   3  -2   38.74    1.56
   3  -3   2   37.51    1.55
   3   3   2   36.92    1.59
   3  -3  -2   37.55    1.59
  -3  -3   2   38.97    1.57
  -3   3  -2   37.81    1.55
  -3   3  -2   39.41    1.59
  -3   3  -2   37.27    1.58
   3  -3  -2   37.58    1.48
   3   3   2   36.94    1.53
  -3  -3   2   40.37    1.55
  -4   3   2    7.64    0.51
   4   3  -2    8.11    0.50
  -4  -3  -2    8.20    0.52
   4   3  -2    8.01    0.53
  -4   3   2    8.33    0.38
   4  -3   2    9.34    0.53
   4  -3   2    8.16    0.47
  -4  -3  -2    8.42    0.44
  -4  -3   2    9.00    0.48
  -4   3  -2    7.83    0.53
  -4   3  -2    8.47    0.51
  -4   3  -2    8.42    0.47
   4  -3  -2    7.01    0.54
   4  -3  -2    8.53    0.37
  -4  -3   2    8.09    0.46
   4   3   2    8.55    0.47
   4   3   2    7.19    0.53
   5  -3   2    6.66    0.54
  -5   3   2    7.15    0.53
   5   3  -2    6.60    0.52
  -5   3   2    5.79    0.33
  -5  -3  -2    6.87    0.43
  -5  -3  -2    6.01    0.50
   5  -3   2    6.29    0.47
   5   3  -2    5.64    0.51
  -5  -3   2    6.25    0.44
  -5  -3   2    6.20    0.44
   5  -3  -2    6.19    0.33
  -5   3  -2    5.65    0.43
   5  -3  -2    6.17    0.57
   5   3   2    7.05    0.56
  -5   3  -2    6.00    0.51
   5   3   2    6.07    0.49
  -5   3  -2    5.55    0.53
   6  -3   2   38.48    1.67
   6  -3   2   36.12    1.75
   6   3  -2   36.89    1.70
  -6   3   2   35.99    1.74
  -6  -3  -2   39.34    1.74
  -6  -3  -2   39.19    1.65
   6   3  -2   39.32    1.77
  -6  -3   2   39.48    1.68
   6   3   2   38.95    1.76
  -6   3  -2   35.77    1.76
  -6   3  -2   41.25    1.67
  -6  -3   2   38.50    1.67
   6   3   2   40.08    1.70
  -6   3  -2   39.70    1.76
  -7   3   2   11.79    0.90
  -7  -3  -2   13.15    0.80
  -7  -3  -2   12.01    0.84
  -7   3  -2   12.64    0.89
  -7  -3   2   12.28    0.80
  -7  -3   2   14.09    0.85
  -8  -3  -2    0.91    0.45
  -8   3   2    0.89    0.56
  -8  -3  -2    0.98    0.57
  -8  -3   2    0.88    0.44
  -8   3  -2    0.46    0.55
  -9   3   2   -0.24    0.67
  -9  -3   2    0.35    0.62
  -9   3  -2   -0.13    0.67
   0   4   2    2.75    0.23
   0   4   2    3.20    0.18
   0   4  -2    3.13    0.21
   0   4   2    2.71    0.18
   0   4  -2    2.72    0.20
   0   4  -2    3.12    0.24
   0  -4   2    3.00    0.20
   0  -4  -2    3.09    0.19
   0  -4  -2    3.07    0.22
   1   4  -2  106.45    4.30
   1  -4   2  108.79    4.28
  -1   4   2  114.14    4.28
   1  -4   2  111.83    4.28
  -1   4   2  109.41    4.26
  -1  -4  -2  109.23    4.22
   1   4  -2  109.00    4.25
  -1  -4  -2  112.61    4.30
  -1   4   2  112.19    4.27
  -1  -4   2  107.33    4.29
  -1   4  -2  108.53    4.28
   1  -4  -2  110.88    4.26
  -1   4  -2  107.22    4.27
   1   4   2  109.41    4.22
  -1  -4   2  107.83    4.26
   1   4   2  110.97    4.30
  -2   4   2   10.33    0.47
   2  -4   2    8.80    0.47
  -2  -4  -2    8.35    0.38
  -2   4   2    8.87    0.40
  -2   4   2    8.55    0.41
   2  -4   2    8.87    0.45
   2   4  -2    9.55    0.44
  -2  -4  -2    9.49    0.50
   2   4  -2    9.21    0.50
   2  -4  -2    9.32    0.47
   2   4   2    7.76    0.39
   2   4   2    8.40    0.50
  -2  -4   2    9.84    0.49
  -2   4  -2    9.28    0.46
  -2  -4   2    8.91    0.43
  -2   4  -2    9.34    0.45
  -2   4  -2    9.81    0.49
   3   4  -2   26.56    1.15
   3  -4   2   26.73    1.10
  -3   4   2   25.62    1.03
  -3   4   2   24.58    1.13
   3   4  -2   24.89    1.10
  -3  -4  -2   26.30    1.15
  -3  -4  -2   25.49    1.04
  -3   4   2   26.16    1.03
   3   4   2   25.45    1.06
  -3  -4   2   25.40    1.08
  -3  -4   2   26.89    1.13
  -3   4  -2   24.74    1.14
  -3   4  -2   27.08    1.10
   3   4   2   25.84    1.16
  -3   4  -2   24.79    1.13
   3  -4  -2   24.42    1.13
  -4   4   2    6.26    0.31
   4  -4   2    6.93    0.42
  -4  -4  -2    6.30    0.46
  -4   4   2    5.84    0.46
   4   4  -2    5.27    0.46
   4   4  -2    6.14    0.44
  -4  -4  -2    5.93    0.35
   4  -4  -2    5.64    0.48
   4   4   2    7.22    0.41
   4  -4  -2    5.97    0.31
  -4  -4   2    6.25    0.38
  -4   4  -2    5.63    0.48
  -4  -4   2    5.35    0.42
  -4   4  -2    6.14    0.41
   4   4   2    7.42    0.53
  -4   4  -2    4.93    0.44
  -5  -4  -2   10.28    0.53
   5   4  -2   10.54    0.71
  -5   4   2    9.95    0.46
   5   4  -2    9.63    0.67
  -5  -4  -2    9.26    0.63
  -5   4   2    9.14    0.64
   5  -4   2   10.02    0.58
   5  -4  -2    9.54    0.72
  -5   4  -2    9.18    0.69
   5  -4  -2    9.42    0.45
   5   4   2    9.27    0.60
  -5   4  -2    9.04    0.64
  -5   4  -2   10.33    0.57
  -5  -4   2   10.85    0.61
   5   4   2    8.90    0.70
  -5  -4   2    9.78    0.56
  -6   4   2   19.55    1.12
   6   4  -2   20.85    1.15
  -6  -4  -2   21.06    1.01
   6   4  -2   21.26    1.18
  -6  -4  -2   22.41    1.12
   6   4   2   20.94    1.11
  -6  -4   2   22.77    1.06
  -6   4  -2   22.14    1.03
  -6   4  -2   22.71    1.15
  -6  -4   2   21.43    1.08
   6   4   2   19.23    1.25
  -7  -4  -2   15.35    1.00
  -7   4   2   16.70    1.07
  -7  -4  -2   17.55    0.91
  -7  -4   2   16.01    0.94
  -7   4  -2   17.40    1.06
  -7  -4   2   16.98    0.92
  -8   4   2    2.63    0.66
  -8  -4  -2    2.94    0.66
  -8  -4   2    2.60    0.50
  -8   4  -2    2.54    0.65
  -9   4   2    0.60    0.75
  -9  -4   2    0.53    0.56
  -9   4  -2    0.70    0.76
   0   5  -2    0.93    0.19
   0   5  -2    1.18    0.16
   0   5   2    1.07    0.13
   0   5   2    0.86    0.18
   0  -5   2    1.14    0.15
   0  -5  -2    1.09    0.15
   0   5  -2    0.99    0.18
   0  -5  -2    1.03    0.17
  -1  -5  -2   12.87    0.54
  -1   5   2   12.62    0.59
  -1  -5  -2   11.62    0.61
   1   5  -2   12.48    0.57
  -1   5   2   12.19    0.58
   1   5  -2   11.95    0.63
  -1   5   2   12.97    0.60
   1  -5   2   13.73    0.61
   1  -5   2   12.06    0.60
   1   5   2   13.82    0.65
  -1  -5   2   11.83    0.56
   1   5   2   12.36    0.53
  -1   5  -2   12.70    0.60
  -1  -5   2   11.92    0.61
  -1   5  -2   11.98    0.60
   1  -5  -2   13.60    0.59
  -1   5  -2   12.20    0.59
   2  -5   2    4.81    0.37
  -2   5   2    5.02    0.38
   2  -5   2    5.47    0.35
  -2   5   2    5.54    0.30
   2   5  -2    4.99    0.32
  -2  -5  -2    4.55    0.39
  -2   5   2    5.54    0.31
  -2  -5  -2    5.68    0.27
  -2   5   2    4.64    0.35
   2   5  -2    5.37    0.41
  -2   5  -2    5.20    0.34
   2   5   2    5.03    0.27
  -2   5  -2    5.27    0.34
  -2  -5   2    5.54    0.31
   2   5   2    5.52    0.38
  -2   5  -2    5.54    0.36
  -2  -5   2    5.59    0.38
   3  -5   2   11.90    0.58
   3   5  -2   11.94    0.57
  -3   5   2   11.26    0.52
  -3  -5  -2   10.89    0.50
  -3   5   2   11.23    0.60
  -3  -5  -2    9.89    0.62
   3   5  -2   10.79    0.64
  -3   5   2   11.08    0.51
  -3  -5   2   11.75    0.54
   3   5   2   11.22    0.53
  -3   5  -2   12.36    0.58
  -3  -5   2   11.64    0.61
  -3   5  -2    9.93    0.60
   3   5   2   10.33    0.65
  -3   5  -2   12.28    0.64
   3  -5  -2   10.50    0.62
  -4  -5  -2    1.74    0.32
   4  -5   2    1.43    0.27
   4   5  -2    1.19    0.27
   4   5  -2    1.47    0.35
  -4   5   2    1.05    0.16
  -4  -5  -2    1.19    0.17
  -4   5   2    1.18    0.29
  -4   5   2    1.27    0.16
  -4   5  -2    1.04    0.27
  -4  -5   2    0.93    0.26
  -4  -5   2    1.30    0.21
  -4   5  -2    1.39    0.24
  -4   5  -2    1.19    0.32
   4  -5  -2    1.80    0.35
   4   5   2    1.11    0.22
   4   5   2    1.39    0.31
   5   5  -2    0.99    0.41
   5   5  -2    1.01    0.39
  -5   5   2    1.80    0.37
  -5  -5  -2    1.29    0.35
  -5   5   2    1.36    0.18
  -5  -5  -2    1.40    0.23
   5  -5   2    0.84    0.29
  -5   5  -2    0.97    0.27
   5   5   2    0.79    0.44
  -5   5  -2    1.16    0.33
  -5   5  -2    1.20    0.41
   5  -5  -2    1.36    0.35
   5   5   2    1.37    0.32
  -5  -5   2    1.35    0.25
  -5  -5   2    1.22    0.34
  -6  -5  -2    0.15    0.23
  -6  -5  -2   -0.23    0.39
  -6   5   2   -0.22    0.37
   6   5  -2   -0.29    0.46
   6   5  -2    0.18    0.50
  -6  -5   2   -0.17    0.25
  -6   5  -2   -0.04    0.36
  -6   5  -2    0.06    0.30
  -6  -5   2   -0.01    0.32
  -7  -5  -2    4.61    0.61
  -7  -5  -2    4.71    0.46
  -7   5   2    3.36    0.60
  -7   5  -2    3.97    0.62
  -7  -5   2    5.45    0.57
  -7  -5   2    4.24    0.49
  -8   5   2    2.63    0.67
  -8  -5  -2    2.20    0.67
  -8  -5   2    2.84    0.51
  -8   5  -2    2.95    0.68
  -9   5   2    2.01    0.82
  -9   5  -2    2.33    0.85
   0   6  -2    0.06    0.14
   0   6  -2    0.06    0.13
   0   6   2    0.18    0.19
   0   6  -2    0.08    0.15
   0   6   2    0.06    0.10
   0  -6   2    0.15    0.12
   0  -6  -2    0.02    0.15
   0  -6  -2    0.07    0.13
  -1  -6  -2   35.21    1.53
   1  -6   2   35.01    1.51
  -1   6   2   32.93    1.48
  -1   6   2   36.12    1.50
  -1   6   2   34.97    1.49
  -1  -6  -2   35.64    1.45
   1   6  -2   37.04    1.47
   1   6  -2   35.64    1.55
  -1   6  -2   35.60    1.50
  -1   6  -2   41.13    1.53
  -1   6  -2   37.02    1.52
   1   6   2   35.44    1.44
   1  -6  -2   37.90    1.50
  -1  -6   2   36.35    1.48
   1   6   2   35.05    1.54
  -1  -6   2   35.30    1.53
  -2  -6  -2   36.29    1.43
   2   6  -2   37.65    1.56
   2  -6   2   36.46    1.51
   2   6  -2   36.29    1.47
  -2   6   2   36.75    1.46
  -2   6   2   35.64    1.47
  -2   6   2   35.06    1.51
  -2  -6  -2   35.54    1.54
  -2   6   2   36.21    1.51
   2  -6   2   36.47    1.53
  -2   6  -2   36.27    1.52
  -2   6  -2   33.62    1.49
  -2   6  -2   36.67    1.52
   2   6   2   34.78    1.42
   2   6   2   37.21    1.57
  -2  -6   2   32.03    1.45
  -2  -6   2   34.06    1.53
  -3   6   2   27.52    1.15
   3  -6   2   26.27    1.19
  -3   6   2   28.17    1.24
  -3   6   2   25.80    1.24
   3   6  -2   27.03    1.27
  -3  -6  -2   26.62    1.25
   3   6  -2   27.46    1.18
  -3   6   2   26.61    1.14
  -3  -6  -2   26.47    1.11
   3   6   2   27.30    1.29
  -3  -6   2   26.98    1.23
  -3   6  -2   27.28    1.22
  -3   6  -2   28.45    1.20
  -3   6  -2   28.56    1.25
   3   6   2   28.25    1.13
  -3  -6   2   27.75    1.16
   4   6  -2    1.60    0.30
  -4  -6  -2    2.19    0.21
   4   6  -2    2.16    0.43
  -4   6   2    2.09    0.22
  -4   6   2    2.00    0.21
  -4   6   2    2.11    0.34
  -4   6   2    2.16    0.42
   4  -6   2    1.68    0.30
  -4  -6  -2    1.66    0.34
  -4   6  -2    2.01    0.28
   4   6   2    2.50    0.28
  -4  -6   2    2.00    0.34
  -4  -6   2    1.78    0.24
   4   6   2    1.78    0.44
  -4   6  -2    2.07    0.32
   4  -6  -2    1.92    0.38
  -4   6  -2    1.77    0.39
   5   6  -2   12.31    0.79
   5   6  -2   14.21    0.92
  -5  -6  -2   12.99    0.83
   5  -6   2   13.37    0.74
  -5  -6  -2   12.63    0.65
  -5   6   2   13.92    0.84
  -5   6   2   12.92    0.62
  -5   6  -2   12.51    0.81
   5   6   2   13.71    0.81
  -5  -6   2   13.53    0.80
   5   6   2   12.30    0.94
  -5  -6   2   13.21    0.69
  -5   6  -2   15.19    0.76
  -6   6   2    6.53    0.66
  -6  -6  -2    6.45    0.46
   6   6  -2    5.16    0.68
  -6  -6  -2    6.07    0.63
  -6   6  -2    5.24    0.49
  -6  -6   2    5.97    0.58
  -6  -6   2    5.55    0.47
  -6   6  -2    5.77    0.63
  -7  -6  -2    0.66    0.50
  -7   6   2    1.31    0.57
  -7   6  -2    1.25    0.56
  -7  -6   2    0.95    0.37
  -7  -6   2    1.10    0.47
  -8  -6  -2    0.36    0.61
  -8   6   2    0.69    0.64
  -8  -6   2    0.38    0.48
  -8   6  -2    0.26    0.63
  -9   6   2    3.06    0.89
  -9   6  -2    3.64    0.94
   0   7  -2    1.11    0.22
   0   7  -2    0.98    0.28
   0   7   2    0.85    0.16
   0  -7   2    0.74    0.18
   0   7  -2    1.09    0.20
   0  -7  -2    0.75    0.21
   0   7   2    0.90    0.26
   0  -7  -2    1.09    0.18
   1   7  -2   18.17    0.87
  -1   7   2   17.51    0.82
  -1   7   2   16.78    0.82
   1  -7   2   17.19    0.84
  -1   7   2   16.64    0.84
   1   7  -2   17.24    0.90
  -1  -7  -2   18.15    0.87
   1   7  -2   17.57    0.80
  -1   7   2   18.35    0.83
  -1  -7  -2   16.96    0.77
  -1   7  -2   17.77    0.87
  -1  -7   2   16.93    0.86
   1  -7  -2   17.47    0.82
   1   7   2   17.96    0.76
   1   7   2   18.24    0.88
  -1  -7   2   18.26    0.80
  -1   7  -2   18.09    0.83
  -1   7  -2   19.07    0.85
  -2   7   2   18.58    0.86
   2  -7   2   19.53    0.94
   2   7  -2   18.83    0.86
  -2   7   2   19.67    0.89
   2   7  -2   20.48    1.00
  -2   7   2   18.66    0.91
  -2   7   2   20.18    0.93
  -2  -7  -2   19.21    0.82
  -2  -7  -2   19.59    0.93
  -2  -7   2   20.11    0.87
   2   7   2   19.41    1.00
  -2  -7   2   18.30    0.94
   2   7   2   18.71    0.81
  -2   7  -2   18.88    0.90
  -2   7  -2   19.32    0.93
  -2   7  -2   18.14    0.91
  -2   7  -2   19.24    0.90
  -3  -7  -2    0.19    0.12
   3   7  -2    0.17    0.23
  -3  -7  -2    0.26    0.26
  -3   7   2    0.15    0.23
   3  -7   2    0.09    0.24
  -3   7   2    0.14    0.20
  -3   7   2    0.16    0.29
  -3   7   2    0.02    0.17
   3   7  -2    0.04    0.35
  -3  -7   2    0.21    0.17
  -3   7  -2   -0.01    0.28
   3   7   2    0.20    0.16
  -3   7  -2    0.10    0.23
  -3   7  -2    0.46    0.23
   3   7   2    0.20    0.35
  -3  -7   2    0.30    0.25
   4   7  -2    2.88    0.39
   4  -7   2    2.54    0.35
   4   7  -2    2.73    0.51
  -4  -7  -2    2.58    0.24
  -4   7   2    3.23    0.50
  -4  -7  -2    3.19    0.43
  -4   7   2    3.97    0.44
  -4   7   2    3.32    0.29
  -4   7   2    2.15    0.28
  -4   7  -2    1.77    0.35
  -4  -7   2    3.11    0.31
  -4   7  -2    2.17    0.44
  -4  -7   2    2.40    0.38
  -4   7  -2    3.08    0.35
   4   7   2    2.48    0.53
   4   7   2    2.42    0.31
  -5   7   2    2.57    0.46
   5   7  -2    2.47    0.50
  -5  -7  -2    1.91    0.43
   5   7  -2    2.14    0.64
  -5  -7  -2    2.41    0.26
  -5   7  -2    2.24    0.37
  -5   7  -2    2.76    0.38
  -5  -7   2    2.05    0.30
  -5  -7   2    3.17    0.44
  -6   7   2    4.87    0.64
  -6  -7  -2    5.97    0.48
  -6  -7  -2    5.73    0.64
  -6   7  -2    5.46    0.65
  -6  -7   2    4.20    0.57
  -6  -7   2    5.01    0.48
  -7  -7  -2   -0.20    0.54
  -7   7   2    0.26    0.56
  -7   7  -2    0.12    0.55
  -7  -7   2    0.44    0.39
  -7  -7   2    0.13    0.50
  -8  -7  -2    1.81    0.73
  -8   7   2    1.98    0.75
  -8   7  -2    2.73    0.80
  -8  -7   2    1.78    0.72
   0   8  -2    7.50    0.57
   0  -8   2    6.88    0.47
   0   8   2    6.98    0.54
   0  -8  -2    6.61    0.48
   0   8  -2    7.56    0.46
   0  -8  -2    6.56    0.44
   0   8   2    6.30    0.41
   0   8  -2    7.22    0.45
   1   8  -2   25.93    1.11
  -1   8   2   25.72    1.12
   1   8  -2   28.04    1.20
  -1   8   2   26.08    1.17
  -1  -8  -2   25.12    1.18
   1  -8   2   25.55    1.16
   1   8  -2   25.79    1.23
  -1   8   2   26.34    1.13
  -1   8   2   24.76    1.13
  -1  -8  -2   24.94    1.09
   1   8   2   23.67    1.21
   1  -8  -2   26.20    1.14
  -1   8  -2   24.18    1.15
   1   8   2   23.00    1.06
  -1   8  -2   25.29    1.19
  -1  -8   2   24.33    1.11
  -1   8  -2   26.66    1.14
  -2   8   2   10.36    0.60
  -2  -8  -2   11.32    0.63
   2   8  -2   10.07    0.74
   2  -8   2    9.58    0.63
   2   8  -2   11.20    0.57
  -2   8   2   10.59    0.63
  -2   8   2   10.38    0.56
  -2   8   2   10.44    0.60
  -2  -8  -2   10.77    0.52
  -2  -8   2   10.18    0.56
  -2  -8   2    9.59    0.63
  -2   8  -2    9.31    0.58
   2   8   2    9.37    0.51
   2   8   2    9.99    0.74
  -2   8  -2    8.94    0.67
  -2   8  -2   10.31    0.62
  -2   8  -2    9.66    0.63
  -3   8   2    1.55    0.39
  -3  -8  -2    1.36    0.33
  -3   8   2    1.65    0.30
  -3  -8  -2    1.33    0.19
   3   8  -2    1.30    0.28
  -3   8   2    1.26    0.25
  -3   8   2    0.88    0.29
   3   8  -2    1.82    0.41
  -3  -8   2    1.72    0.24
  -3   8  -2    1.08    0.38
  -3   8  -2    1.13    0.33
  -3   8  -2    1.76    0.33
   3   8   2    1.04    0.46
  -3  -8   2    1.42    0.34
   3   8   2    1.23    0.23
  -3   8  -2    1.31    0.29
   4  -8   2   31.65    1.48
  -4  -8  -2   33.38    1.56
  -4  -8  -2   33.96    1.36
  -4   8   2   34.35    1.54
   4   8  -2   31.45    1.47
  -4   8   2   32.84    1.40
  -4   8  -2   30.79    1.52
  -4  -8   2   32.33    1.42
  -4  -8   2   33.59    1.55
  -4   8  -2   34.11    1.47
  -4   8  -2   31.90    1.48
  -5   8   2    4.02    0.54
  -5  -8  -2    3.58    0.57
  -5  -8  -2    3.61    0.33
  -5   8  -2    4.47    0.51
  -5  -8   2    3.68    0.37
  -5   8  -2    4.49    0.45
  -5  -8   2    3.98    0.53
  -6  -8  -2    5.00    0.68
  -6   8   2    5.35    0.68
  -6  -8   2    4.89    0.64
  -6  -8   2    4.39    0.46
  -6   8  -2    6.95    0.72
  -7   8   2    1.56    0.66
  -7  -8  -2    2.04    0.66
  -7  -8   2    1.88    0.51
  -7   8  -2    2.50    0.67
  -7  -8   2    1.70    0.60
  -8   8   2    0.96    0.77
  -8  -8  -2    0.76    0.75
  -8   8  -2    1.65    0.81
  -8  -8   2    1.32    0.80
   0   9   2    6.01    0.41
   0   9   2    5.72    0.43
   0   9  -2    5.95    0.49
   0   9  -2    5.85    0.46
   0   9  -2    6.06    0.58
   0   9   2    6.44    0.57
   0  -9  -2    6.28    0.50
   0  -9   2    5.16    0.44
   0  -9  -2    6.02    0.43
  -1   9   2   18.80    0.94
  -1   9   2   19.61    1.01
  -1   9   2   21.62    0.98
  -1  -9  -2   20.48    0.92
   1   9  -2   20.41    1.11
   1   9  -2   19.59    1.01
   1  -9   2   20.36    0.99
  -1  -9  -2   19.17    1.01
   1   9  -2   20.05    0.93
  -1   9   2   19.06    0.94
  -1   9  -2   19.45    0.97
  -1   9  -2   21.20    1.00
   1   9   2   19.71    1.04
   1   9   2   20.17    0.89
  -1  -9   2   19.24    0.93
  -1   9  -2   21.38    1.10
  -2   9   2   46.03    1.86
   2   9  -2   45.15    1.80
  -2   9   2   43.49    1.85
   2   9  -2   42.78    1.88
  -2   9   2   41.61    1.82
  -2  -9  -2   42.64    1.90
   2   9  -2   43.80    1.97
  -2   9   2   45.52    1.85
   2  -9   2   43.95    1.89
  -2  -9  -2   38.44    1.75
  -2   9  -2   43.40    1.88
   2   9   2   41.38    1.96
  -2   9  -2   41.69    1.84
  -2  -9   2   40.85    1.87
  -2   9  -2   42.77    1.86
   2   9   2   42.24    1.75
  -2   9  -2   43.69    1.87
  -2  -9   2   43.81    1.80
  -3   9   2    0.84    0.35
  -3   9   2    0.60    0.27
  -3  -9  -2    0.71    0.37
  -3   9   2    0.70    0.31
   3   9  -2    0.45    0.32
  -3  -9  -2    0.39    0.20
  -3   9   2    0.67    0.41
  -3   9  -2    0.65    0.38
  -3   9  -2    0.75    0.30
  -3  -9   2    0.74    0.36
  -3  -9   2    0.53    0.22
  -3   9  -2    0.71    0.26
  -4  -9  -2    0.45    0.21
  -4   9   2    0.40    0.36
  -4  -9  -2    0.59    0.41
  -4   9   2    0.34    0.27
   4   9  -2    0.50    0.40
  -4  -9   2   -0.01    0.37
  -4   9  -2    0.43    0.33
  -4  -9   2    0.88    0.25
  -4   9  -2    0.79    0.31
  -5  -9  -2    9.13    0.80
  -5   9   2    9.19    0.78
  -5  -9   2   10.12    0.80
  -5   9  -2    7.61    0.74
  -5   9  -2    9.61    0.70
  -5  -9   2    8.14    0.60
  -6   9   2    0.55    0.56
  -6  -9  -2    0.78    0.56
  -6  -9   2    0.64    0.59
  -6   9  -2    0.44    0.55
  -6  -9   2    0.73    0.35
  -7   9   2    0.53    0.69
  -7  -9  -2    0.75    0.68
  -7   9  -2    0.18    0.66
  -7  -9   2    0.26    0.64
  -8   9   2   -0.18    0.83
  -8  -9  -2    0.04    0.83
  -8   9  -2   -0.08    0.84
  -8  -9   2   -0.11    0.84
   0 -10   2    1.04    0.30
   0  10  -2    1.10    0.32
   0  10  -2    1.16    0.50
   0  10   2    1.49    0.49
   0 -10  -2    1.84    0.36
   0  10  -2    1.18    0.33
   0 -10  -2    0.84    0.29
   0  10   2    1.51    0.30
   0  10   2    1.13    0.28
   1  10  -2   24.31    1.10
  -1  10   2   23.95    1.11
  -1 -10  -2   24.00    1.19
  -1  10   2   23.42    1.21
  -1  10   2   25.48    1.13
   1 -10   2   22.15    1.15
  -1 -10  -2   22.18    1.08
  -1  10   2   23.11    1.13
   1  10  -2   25.58    1.20
  -1  10  -2   21.57    1.16
  -1  10  -2   23.04    1.25
   1  10   2   23.16    1.29
  -1 -10   2   23.24    1.12
  -1  10  -2   23.30    1.14
   1  10   2   24.52    1.06
  -2  10   2  126.98    4.81
   2  10  -2  119.94    4.77
  -2 -10  -2  116.88    4.87
  -2  10   2  119.10    4.81
   2 -10   2  122.14    4.87
   2  10  -2  122.14    4.88
  -2  10   2  118.03    4.82
  -2  10   2  118.18    4.82
  -2 -10  -2  122.41    4.74
  -2  10  -2  124.64    4.85
  -2  10  -2  115.94    4.82
  -2 -10   2  120.53    4.78
  -2  10  -2  117.58    4.85
  -2 -10   2  123.72    4.88
  -3 -10  -2    1.18    0.42
  -3  10   2    2.01    0.35
  -3 -10  -2    1.81    0.28
   3  10  -2    1.63    0.38
  -3  10   2    1.34    0.39
  -3  10  -2    2.08    0.42
  -3  10  -2    1.99    0.42
  -3  10  -2    2.00    0.56
  -3 -10   2    1.84    0.33
  -3 -10   2    1.87    0.45
  -4 -10  -2    0.77    0.48
  -4  10   2    0.27    0.40
  -4 -10   2    0.14    0.26
  -4  10  -2    0.29    0.36
  -4 -10   2    0.31    0.44
  -4  10  -2    0.80    0.40
  -5  10   2    9.37    0.82
  -5 -10   2    8.43    0.62
  -5 -10   2    5.65    0.74
  -5  10  -2    8.58    0.77
  -6 -10  -2    3.21    0.72
  -6  10   2    3.95    0.73
  -6  10  -2    2.91    0.71
  -6 -10   2    3.32    0.69
  -7 -10  -2    0.65    0.79
  -7  10   2    1.02    0.78
  -7  10  -2    0.26    0.75
  -7 -10   2    1.20    0.75
   0  11   2    7.49    0.63
   0  11  -2    6.75    0.61
   0 -11   2    8.49    0.65
   0  11  -2    7.57    0.64
   0  11   2    7.69    0.59
   0  11   2    7.84    0.58
   0 -11  -2    6.72    0.62
  -1 -11  -2   23.11    1.22
  -1  11   2   23.85    1.16
  -1 -11  -2   22.56    1.09
  -1  11   2   22.31    1.12
   1  11  -2   21.76    1.12
  -1  11   2   24.28    1.15
   1  11  -2   22.77    1.17
   1 -11   2   22.69    1.17
  -1  11   2   21.75    1.33
  -1  11  -2   24.14    1.18
  -1 -11   2   23.37    1.12
  -2  11   2    8.07    0.65
   2  11  -2    7.57    0.59
  -2 -11  -2    7.04    0.69
  -2  11   2    7.03    0.59
  -2 -11  -2    8.08    0.55
   2  11  -2    7.57    0.69
  -2  11  -2    7.91    0.65
  -2 -11   2    7.49    0.59
  -2  11  -2    8.07    0.66
  -3 -11  -2   13.85    1.00
  -3  11   2   16.13    0.87
  -3  11   2   14.68    0.94
   3  11  -2   15.23    0.99
  -3 -11   2   13.98    0.81
  -3  11  -2   13.77    0.88
  -3 -11   2   15.14    0.99
  -3  11  -2   14.46    0.94
  -4 -11  -2    0.60    0.54
  -4  11   2    1.15    0.50
  -4  11  -2    1.05    0.41
  -4 -11   2    1.04    0.54
  -4  11  -2    1.26    0.48
  -4 -11   2    0.80    0.35
  -5 -11  -2    0.68    0.62
  -5  11   2    0.16    0.57
  -5 -11   2    0.97    0.61
  -5  11  -2    0.14    0.52
  -6  11   2    4.55    0.83
  -6 -11  -2    3.44    0.83
  -6  11  -2    3.33    0.79
  -6 -11   2    4.01    0.79
  -7  11   2    0.01    0.82
  -7 -11  -2   -0.40    0.87
  -7  11  -2    0.07    0.83
  -7 -11   2    2.52    0.86
   0  12   2    1.08    0.42
   0 -12   2    0.79    0.37
   0  12   2    0.49    0.32
   0  12  -2    0.48    0.40
  -1 -12  -2    7.48    0.60
   1  12  -2    7.69    0.71
  -1 -12  -2    8.27    0.74
  -1  12   2    8.99    0.67
   1 -12   2    6.91    0.67
  -1  12   2    9.53    0.71
  -1  12  -2    8.43    0.72
  -1 -12   2    9.29    0.71
  -2  12   2    5.27    0.62
  -2 -12  -2    5.67    0.68
  -2  12   2    5.34    0.56
   2  12  -2    6.66    0.69
  -2 -12   2    5.88    0.55
  -2  12  -2    7.25    0.65
  -2  12  -2    5.97    0.63
  -3  12   2    2.84    0.58
  -3 -12  -2    2.86    0.61
  -3  12   2    3.04    0.49
   3  12  -2    2.53    0.57
  -3  12  -2    2.78    0.56
  -3  12  -2    2.74    0.55
  -3 -12   2    4.09    0.48
   4  12  -2    5.02    0.73
  -4 -12  -2    4.02    0.75
  -4  12   2    5.40    0.75
  -4  12  -2    4.05    0.68
  -4  12  -2    4.31    0.58
  -4 -12   2    3.56    0.70
   5  12  -2   -0.09    0.68
  -5 -12  -2    0.62    0.72
  -5  12   2    0.30    0.66
  -5  12  -2   -0.14    0.60
  -5 -12   2    0.08    0.67
  -6  12   2    1.74    0.78
  -6 -12  -2    0.73    0.85
   6  12  -2    0.78    0.86
  -6 -12   2    0.24    0.79
  -6  12  -2    0.93    0.81
   0  13   2    0.58    0.38
   0  13   2    0.51    0.46
   0 -13   2    0.70    0.43
   0  13  -2    1.31    0.48
  -1 -13  -2    0.93    0.50
  -1  13   2    0.13    0.43
   1  13  -2    0.18    0.49
  -1  13   2    0.61    0.41
   1 -13   2    0.12    0.45
  -1 -13   2    0.55    0.44
  -1  13  -2   -0.11    0.45
   1  13   2    0.02    0.45
  -1  13  -2    0.38    0.44
  -2  13   2    1.12    0.50
  -2 -13  -2    1.39    0.60
  -2  13   2    0.86    0.47
   2  13  -2    1.02    0.55
  -2 -13   2    1.58    0.46
  -2  13  -2    1.89    0.52
  -2  13  -2    1.41    0.52
  -3  13   2    0.50    0.53
   3  13  -2    0.41    0.47
  -3 -13  -2    0.12    0.49
  -3 -13   2   -0.17    0.38
  -3  13  -2    0.51    0.54
  -3  13  -2    0.52    0.60
   4  13  -2    1.66    0.72
  -4  13   2    0.87    0.63
  -4 -13  -2    1.38    0.76
  -4  13  -2    1.69    0.66
   5  13  -2    1.97    0.83
  -5 -13  -2    1.56    0.87
  -5  13   2    3.03    0.82
  -5  13  -2    1.69    0.78
  -5 -13   2    2.02    0.80
   0 -14   2   -0.09    0.53
   0  14   2    0.31    0.52
   0  14  -2    0.56    0.55
   1 -14   2    0.59    0.54
   1  14  -2    0.46    0.56
  -1  14   2    0.25    0.52
  -1  14   2    0.36    0.56
   1  14   2    0.19    0.57
  -1 -14   2    0.73    0.48
  -1  14  -2    0.44    0.51
  -1  14  -2    0.53    0.59
  -2  14   2    0.88    0.58
  -2 -14  -2    0.95    0.64
   2  14  -2    0.67    0.60
  -2  14   2    0.28    0.58
  -2  14  -2    0.74    0.56
  -2 -14   2    0.91    0.63
  -2  14  -2    0.47    0.56
   2  14   2    0.72    0.62
   3  14  -2    9.98    1.01
  -3  14   2    9.72    0.93
  -3 -14  -2    9.28    1.03
  -3  14  -2    8.98    0.92
  -3  14  -2    7.67    0.86
  -4  14   2    3.09    0.86
  -4 -14  -2    3.66    0.90
   4  14  -2    3.08    0.87
  -4  14  -2    2.71    0.80
   5  14  -2    0.26    0.93
  -5  14   2    0.34    0.84
  -5 -14  -2   -0.22    0.92
  -5  14  -2    0.78    0.85
   0  15   2   10.54    0.97
   0  15  -2    7.96    0.91
   0 -15   2    8.49    0.87
   1  15  -2    0.28    0.65
  -1  15   2    1.18    0.71
  -1  15  -2    0.24    0.65
  -1  15  -2    0.49    0.61
   1  15   2    0.28    0.66
   2  15  -2    0.85    0.73
   2  15   2    0.44    0.70
  -2  15  -2    0.15    0.66
  -2  15  -2    0.47    0.66
  -3 -15  -2    2.07    0.90
  -3  15   2    2.33    0.78
   3  15  -2    2.29    0.85
  -3  15  -2    1.62    0.78
   3  15   2    1.89    0.87
   0  16   2    9.93    1.11
   0  16  -2    9.41    1.11
  -1  16   2   -0.16    0.80
   1  16  -2    0.73    0.86
   1  16   2    0.37    0.77
  -1  16  -2    0.22    0.78
  -1  16  -2   -0.11    0.73
   0   0   3    0.05    0.05
   0   0   3    0.08    0.03
   0   0  -3    0.08    0.05
   0   0  -3    0.01    0.04
   1   0   3   95.49    3.77
   1   0  -3   94.32    3.75
   1   0  -3   98.88    3.73
  -1   0  -3   99.42    3.77
  -2   0  -3  114.49    4.54
  -2   0   3  117.10    4.56
   2   0  -3  117.76    4.57
   2   0  -3  117.54    4.51
  -2   0  -3  116.65    4.54
   2   0  -3  116.47    4.52
  -2   0  -3  122.28    4.58
   2   0   3  117.65    4.57
   3   0   3   65.17    2.57
  -3   0  -3   65.47    2.60
   3   0  -3   63.47    2.53
   3   0   3   68.10    2.60
   3   0  -3   65.54    2.61
  -3   0  -3   65.66    2.58
  -3   0   3   63.03    2.60
  -3   0   3   64.31    2.53
  -4   0  -3    0.14    0.17
   4   0  -3    0.22    0.22
  -4   0  -3    0.01    0.15
   4   0  -3   -0.01    0.12
  -4   0   3    0.05    0.11
   4   0   3    0.19    0.21
   4   0   3    0.06    0.17
  -4   0   3    0.37    0.18
  -5   0  -3    3.50    0.36
   5   0   3    3.61    0.38
  -5   0   3    3.66    0.27
   5   0  -3    3.71    0.44
   5   0   3    3.57    0.37
  -5   0   3    3.70    0.39
  -5   0  -3    4.20    0.38
   5   0  -3    3.88    0.30
   6   0  -3    4.57    0.59
   6   0   3    4.18    0.52
  -6   0   3    4.84    0.37
  -6   0  -3    4.75    0.45
  -6   0  -3    5.30    0.47
   6   0   3    4.37    0.50
  -6   0   3    5.17    0.49
  -7   0  -3    0.56    0.35
  -7   0   3    0.34    0.37
  -7   0  -3    0.52    0.36
  -8   0   3    1.04    0.51
  -8   0  -3    1.96    0.55
  -9   0  -3    0.05    0.64
  -9   0   3    0.24    0.59
   0   1   3   63.41    2.41
   0   1   3   63.02    2.38
   0  -1  -3   64.45    2.39
   0  -1  -3   62.73    2.41
   0   1  -3   60.57    2.41
   0   1  -3   59.69    2.40
   0  -1   3   58.78    2.41
   1   1  -3  761.33   29.69
   2   1  -3    6.12    0.32
   2  -1   3    5.68    0.32
  -2  -1  -3    6.28    0.34
   2   1  -3    5.61    0.28
  -2   1   3    5.55    0.32
  -2  -1  -3    5.49    0.28
   2   1  -3    5.64    0.29
  -2   1  -3    5.74    0.30
   2   1   3    6.28    0.28
  -2  -1   3    5.96    0.29
  -2   1  -3    6.07    0.32
  -2   1  -3    5.67    0.31
   2   1   3    5.85    0.34
   2  -1  -3    6.07    0.34
  -2  -1   3    5.86    0.31
   3   1  -3   62.95    2.48
   3   1  -3   62.49    2.53
  -3   1   3   62.44    2.43
  -3  -1  -3   66.74    2.54
  -3   1   3   64.06    2.53
   3  -1   3   64.29    2.52
   3  -1   3   62.69    2.50
  -3  -1  -3   61.55    2.49
  -3   1  -3   62.11    2.51
   3  -1  -3   62.93    2.54
  -3   1  -3   62.77    2.51
  -3  -1   3   65.04    2.52
   3   1   3   62.58    2.49
   3  -1  -3   63.15    2.43
  -3  -1   3   62.38    2.48
  -3   1  -3   63.15    2.52
   3   1   3   61.47    2.53
  -4  -1  -3   14.20    0.72
   4  -1   3   15.20    0.72
   4   1  -3   14.33    0.67
  -4   1   3   14.31    0.73
   4   1  -3   12.28    0.73
  -4   1   3   15.41    0.61
   4  -1   3   15.25    0.71
  -4  -1  -3   14.34    0.69
  -4   1  -3   15.24    0.71
   4   1   3   14.07    0.73
   4   1   3   14.51    0.69
   4  -1  -3   14.86    0.61
  -4   1  -3   13.65    0.71
  -4  -1   3   14.31    0.71
   4  -1  -3   14.53    0.76
  -4  -1   3   13.90    0.65
   5  -1   3    2.67    0.35
   5  -1   3    2.53    0.35
   5   1  -3    2.56    0.29
   5   1  -3    2.96    0.40
  -5   1   3    2.29    0.33
  -5  -1  -3    2.00    0.29
  -5   1   3    2.55    0.21
  -5  -1  -3    2.48    0.35
   5  -1  -3    2.29    0.41
  -5  -1   3    2.76    0.32
   5   1   3    2.59    0.35
  -5  -1   3    2.92    0.27
   5  -1  -3    2.83    0.22
  -5   1  -3    2.49    0.33
  -5   1  -3    2.91    0.33
   5   1   3    2.73    0.37
   6  -1   3    1.00    0.38
   6   1  -3    0.65    0.46
  -6   1   3    1.16    0.20
  -6  -1  -3    1.62    0.34
   6  -1   3    1.00    0.39
  -6   1   3    0.86    0.34
   6   1  -3    1.08    0.31
  -6  -1  -3    1.07    0.35
  -6  -1   3    1.29    0.25
  -6   1  -3    0.52    0.31
   6  -1  -3    0.73    0.45
  -6   1  -3    1.15    0.34
  -6  -1   3    0.69    0.31
   6   1   3    0.71    0.44
   6   1   3    1.19    0.40
  -7  -1  -3    3.21    0.50
  -7   1   3    3.13    0.51
  -7  -1  -3    3.98    0.49
  -7  -1   3    3.72    0.50
  -7   1  -3    4.84    0.51
  -7   1  -3    3.63    0.51
   7   1   3    3.37    1.01
  -8  -1  -3    0.53    0.52
  -8  -1  -3    0.58    0.43
  -8   1   3    0.58    0.51
  -8   1  -3    0.67    0.49
  -8  -1   3    0.21    0.47
  -9  -1  -3    1.93    0.60
  -9   1   3    2.66    0.69
  -9   1  -3    1.22    0.63
  -9  -1   3    2.44    0.65
   0   2  -3   35.39    1.45
   0   2  -3   35.37    1.47
   0   2   3   37.74    1.43
   0  -2   3   36.04    1.47
   0   2   3   37.60    1.46
   0  -2  -3   38.08    1.43
   0  -2  -3   36.23    1.46
   1   2  -3    1.45    0.14
   1  -2   3    1.44    0.14
  -1  -2  -3    1.18    0.15
   1   2  -3    1.60    0.13
  -1   2   3    1.35    0.10
   1  -2   3    1.96    0.15
  -1   2   3    1.54    0.14
   1   2  -3    1.65    0.15
   1   2   3    0.88    0.15
  -1   2  -3    1.65    0.14
  -1  -2   3    1.74    0.14
   1  -2  -3    1.27    0.10
  -1  -2   3    1.56    0.14
   1  -2  -3    1.72    0.15
  -1   2  -3    1.28    0.14
   2   2  -3   49.50    1.99
  -2   2   3   49.87    2.01
  -2  -2  -3   50.70    1.95
   2   2  -3   49.24    2.00
   2  -2   3   51.17    2.00
  -2  -2  -3   50.23    2.02
   2  -2   3   52.96    2.01
   2  -2  -3   50.38    2.01
  -2  -2   3   51.44    1.99
  -2   2  -3   50.67    2.01
   2   2   3   49.18    1.95
   2   2   3   47.14    2.02
  -2   2  -3   48.91    2.00
  -2  -2   3   50.42    1.99
  -2   2  -3   50.01    2.00
   3   2  -3   29.35    1.26
  -3  -2  -3   29.38    1.28
   3   2  -3   30.71    1.25
  -3  -2  -3   29.06    1.21
  -3   2   3   29.22    1.28
   3  -2   3   30.83    1.26
   3   2   3   29.53    1.21
  -3   2  -3   31.01    1.27
  -3  -2   3   30.09    1.25
  -3  -2   3   31.19    1.24
   3   2   3   29.34    1.28
  -3   2  -3   29.60    1.26
  -3   2  -3   29.76    1.25
   3  -2  -3   28.91    1.28
  -4   2   3   38.59    1.66
  -4  -2  -3   41.16    1.67
   4  -2   3   39.22    1.62
  -4   2   3   39.37    1.51
   4   2  -3   40.13    1.62
   4   2  -3   38.06    1.65
  -4  -2  -3   38.66    1.60
  -4  -2   3   36.68    1.60
  -4   2  -3   40.09    1.66
  -4  -2   3   39.50    1.63
   4  -2  -3   38.30    1.67
  -4   2  -3   37.36    1.64
  -4   2  -3   38.34    1.63
   4   2   3   38.31    1.66
   4   2   3   41.18    1.61
   4  -2  -3   38.92    1.51
  -5  -2  -3   13.48    0.66
   5   2  -3   12.01    0.67
   5  -2   3   12.95    0.72
  -5  -2  -3   12.72    0.73
   5   2  -3   12.52    0.76
   5  -2   3   11.63    0.70
  -5   2   3   13.04    0.73
  -5   2   3   12.15    0.54
  -5   2  -3   13.54    0.72
   5  -2  -3   11.60    0.77
  -5  -2   3   12.85    0.65
   5   2   3   12.38    0.75
  -5   2  -3   13.44    0.68
   5  -2  -3   12.07    0.54
  -5  -2   3   12.42    0.68
  -5   2  -3   11.74    0.73
   5   2   3   14.06    0.68
  -6   2   3   20.01    1.04
  -6  -2  -3   20.77    0.98
   6  -2   3   20.28    1.03
  -6  -2  -3   21.41    1.03
   6   2  -3   19.43    0.99
   6   2  -3   17.63    1.10
   6  -2   3   18.94    1.05
  -6   2  -3   20.95    1.00
  -6   2  -3   17.02    1.00
  -6  -2   3   19.07    0.94
  -6   2  -3   18.48    1.06
  -6  -2   3   20.52    1.00
   6   2   3   19.24    1.07
   6   2   3   19.38    1.02
  -7  -2  -3    2.59    0.44
  -7  -2  -3    3.23    0.53
  -7   2   3    3.48    0.52
  -7   2  -3    2.80    0.50
  -7  -2   3    2.65    0.44
  -7  -2   3    2.49    0.44
  -7   2  -3    2.66    0.46
  -8   2   3    1.91    0.58
  -8  -2  -3    1.29    0.50
  -8  -2  -3    1.06    0.48
  -8   2  -3    1.61    0.54
  -8  -2   3    1.31    0.54
  -9   2   3    0.04    0.66
  -9  -2   3    0.01    0.57
  -9   2  -3    0.26    0.67
   0   3   3    6.05    0.26
   0   3   3    5.33    0.26
   0  -3   3    5.08    0.30
   0   3  -3    5.51    0.30
   0  -3  -3    4.94    0.29
   0   3   3    5.55    0.30
   0   3  -3    5.42    0.28
   0  -3   3    5.53    0.28
   0  -3  -3    5.70    0.25
   1  -3   3  132.22    5.23
   1   3  -3  133.12    5.21
   1   3  -3  135.25    5.23
  -1  -3  -3  135.95    5.24
  -1   3   3  138.46    5.22
   1   3  -3  131.20    5.23
  -1   3   3  132.50    5.19
   1  -3  -3  132.79    5.19
   1  -3  -3  135.85    5.21
   1   3   3  136.07    5.24
  -1   3  -3  139.26    5.23
   2   3  -3  422.53   16.86
  -2   3   3  397.68   16.35
  -2  -3  -3  405.72   16.74
  -2   3  -3  412.51   16.39
  -2  -3   3  426.53   16.74
   2   3   3  399.44   16.66
   2  -3  -3  409.81   16.46
  -2   3  -3  408.92   16.54
   3  -3   3   25.10    1.05
   3   3  -3   23.85    1.06
  -3  -3  -3   25.96    1.09
  -3  -3  -3   24.40    0.98
  -3   3   3   25.06    1.08
   3   3  -3   24.14    1.05
  -3  -3   3   24.79    1.04
  -3   3  -3   23.99    1.06
   3   3   3   23.47    1.08
  -3  -3   3   20.60    1.02
  -3   3  -3   24.71    1.06
   3   3   3   24.18    0.99
  -3   3  -3   23.84    1.04
   3  -3  -3   23.60    1.07
   4   3  -3   26.84    1.19
   4   3  -3   28.48    1.21
  -4   3   3   26.70    1.22
  -4  -3  -3   27.64    1.22
   4  -3   3   25.89    1.17
  -4  -3  -3   25.08    1.11
  -4   3  -3   27.77    1.18
  -4   3  -3   26.83    1.21
   4  -3  -3   26.61    1.21
  -4   3  -3   27.52    1.21
  -4  -3   3   26.57    1.16
   4   3   3   27.89    1.24
   4   3   3   25.77    1.14
  -5  -3  -3   10.73    0.68
  -5   3   3   11.34    0.46
   5  -3   3   10.25    0.65
  -5   3   3   10.34    0.64
  -5  -3  -3   11.50    0.59
   5   3  -3   11.99    0.72
   5   3  -3   10.97    0.69
   5   3   3    9.88    0.72
  -5   3  -3   11.78    0.69
   5   3   3   11.30    0.63
   5  -3  -3    9.93    0.75
  -5   3  -3   11.15    0.72
   5  -3  -3   11.52    0.46
  -5   3  -3   11.26    0.64
  -5  -3   3   11.14    0.63
  -5  -3   3   12.84    0.65
   6   3  -3   28.38    1.50
   6   3  -3   33.11    1.46
  -6  -3  -3   32.91    1.38
  -6   3   3   28.34    1.46
   6  -3   3   31.49    1.43
  -6  -3  -3   32.99    1.47
  -6  -3   3   30.44    1.40
  -6   3  -3   30.38    1.50
  -6   3  -3   30.12    1.40
  -6  -3   3   29.40    1.38
   6   3   3   32.74    1.43
  -6   3  -3   32.00    1.47
   6   3   3   30.68    1.51
  -7  -3  -3    3.74    0.44
  -7  -3  -3    3.57    0.52
  -7   3   3    3.68    0.55
  -7  -3   3    3.18    0.45
  -7   3  -3    3.25    0.47
  -7   3  -3    3.64    0.54
  -7  -3   3    2.63    0.45
  -8  -3  -3    1.30    0.48
  -8   3   3    0.67    0.57
  -8  -3  -3    1.13    0.52
  -8  -3   3    0.65    0.45
  -8   3  -3    0.81    0.55
  -9   3   3   -0.17    0.68
  -9   3  -3   -0.09    0.69
  -9  -3   3    0.33    0.64
   0   4   3   19.50    0.79
   0  -4   3   18.40    0.81
   0   4  -3   18.61    0.81
   0   4   3   20.18    0.84
   0   4   3   19.62    0.78
   0  -4   3   17.68    0.83
   0   4  -3   18.18    0.83
   0  -4  -3   20.46    0.83
   1   4  -3  118.01    4.57
  -1  -4  -3  115.68    4.57
  -1  -4  -3  115.77    4.49
  -1   4   3  118.84    4.54
   1   4  -3  114.77    4.56
   1  -4   3  118.85    4.56
   1  -4   3  116.32    4.55
  -1   4   3  114.27    4.53
   1   4  -3  118.70    4.53
   1   4   3  115.91    4.57
   1   4   3  111.98    4.48
   1  -4  -3  117.17    4.53
  -1   4  -3  118.95    4.56
  -1   4  -3  118.93    4.55
   1  -4  -3  117.60    4.53
  -2   4   3   99.33    3.95
  -2   4   3  101.86    4.03
   2  -4   3  106.42    4.04
   2   4  -3   92.02    4.02
  -2  -4  -3  104.46    3.94
  -2   4   3   98.76    3.96
  -2  -4  -3  100.12    4.04
   2   4  -3  104.39    4.00
   2  -4   3  106.28    4.02
   2  -4  -3  107.63    4.03
  -2  -4   3  103.51    3.99
  -2   4  -3  101.63    4.02
   2   4   3   99.04    4.05
  -2   4  -3  106.14    4.02
  -2  -4   3  107.27    4.03
   2   4   3   99.32    3.94
  -3  -4  -3    7.33    0.49
   3   4  -3    7.96    0.45
  -3  -4  -3    7.49    0.35
  -3   4   3    7.61    0.34
  -3   4   3    8.04    0.48
  -3   4   3    7.80    0.34
   3   4  -3    8.16    0.49
   3  -4   3    7.90    0.46
   3  -4  -3    7.25    0.49
   3   4   3    7.97    0.52
  -3  -4   3    7.58    0.42
   3   4   3    7.65    0.39
  -3   4  -3    8.25    0.49
  -3  -4   3    7.97    0.47
  -3   4  -3    7.77    0.44
  -3   4  -3    7.70    0.47
   4   4  -3    8.84    0.59
  -4   4   3    9.56    0.39
  -4   4   3    9.26    0.39
   4   4  -3    9.33    0.62
   4  -4   3    8.84    0.55
  -4   4   3    8.68    0.58
  -4  -4  -3    9.59    0.46
  -4  -4  -3    9.49    0.59
   4  -4  -3    9.27    0.61
  -4  -4   3    8.99    0.53
   4   4   3    9.28    0.50
  -4   4  -3    8.29    0.59
  -4  -4   3    9.85    0.53
   4   4   3    9.52    0.64
  -4   4  -3   10.41    0.55
  -4   4  -3    8.41    0.56
  -5  -4  -3    9.30    0.63
   5   4  -3    8.32    0.62
   5   4  -3    8.13    0.64
  -5   4   3    8.59    0.62
  -5  -4  -3    8.76    0.48
   5  -4   3    8.15    0.58
   5   4   3    8.14    0.54
  -5   4  -3    8.35    0.66
  -5  -4   3    9.20    0.54
  -5   4  -3    9.63    0.61
  -5   4  -3    9.13    0.56
   5  -4  -3    9.08    0.70
  -5  -4   3    8.19    0.57
   5   4   3    8.55    0.69
  -6  -4  -3   19.62    0.89
  -6   4   3   17.86    1.03
   6   4  -3   16.37    1.07
  -6  -4  -3   19.59    1.03
   6   4  -3   18.05    1.07
  -6   4  -3   18.59    0.95
  -6  -4   3   17.86    0.93
   6   4   3   18.49    1.12
  -6  -4   3   19.83    0.98
  -6   4  -3   16.65    1.00
  -7  -4  -3    1.46    0.47
  -7   4   3    0.50    0.46
  -7  -4  -3    1.07    0.35
  -7  -4   3    0.99    0.41
  -7  -4   3    1.40    0.42
  -7   4  -3    1.31    0.46
  -8   4   3   -0.12    0.59
  -8  -4  -3   -0.10    0.59
  -8  -4   3    0.15    0.45
  -8   4  -3    0.05    0.57
  -9   4   3    1.22    0.76
  -9  -4   3    1.06    0.59
  -9   4  -3    1.39    0.86
   0   5  -3   -0.08    0.12
   0   5  -3    0.01    0.15
   0   5   3    0.15    0.09
   0   5   3    0.09    0.16
   0   5  -3    0.10    0.11
   0  -5   3    0.09    0.09
   0  -5  -3    0.01    0.13
   0   5   3    0.14    0.09
   1  -5   3    1.29    0.19
  -1   5   3    2.00    0.21
   1   5  -3    1.16    0.17
  -1  -5  -3    1.59    0.13
  -1   5   3    2.14    0.20
  -1  -5  -3    1.65    0.22
  -1   5   3    1.33    0.18
   1  -5   3    1.66    0.22
   1   5   3    1.73    0.13
  -1   5  -3    1.41    0.21
  -1   5  -3    1.78    0.21
   1   5   3    1.52    0.24
   1  -5  -3    2.07    0.20
   2  -5   3  115.93    4.44
   2  -5   3  105.56    4.44
  -2   5   3  101.19    4.42
   2   5  -3  113.81    4.41
  -2  -5  -3  109.94    4.46
  -2   5   3  113.88    4.38
  -2   5   3  112.86    4.38
  -2  -5  -3  114.78    4.35
   2   5  -3  112.97    4.46
   2   5   3  117.14    4.48
   2   5   3  112.27    4.35
   2  -5  -3  115.52    4.43
  -2   5  -3  113.10    4.44
  -2   5  -3  114.32    4.43
  -2  -5   3  117.63    4.41
  -2  -5   3  114.19    4.45
  -3  -5  -3   12.10    0.51
  -3   5   3   11.20    0.52
  -3   5   3   11.61    0.52
  -3   5   3   12.33    0.65
   3   5  -3   12.42    0.68
  -3  -5  -3   12.61    0.64
   3  -5   3   12.09    0.61
   3   5  -3   11.26    0.60
  -3   5  -3   11.64    0.63
  -3  -5   3   11.64    0.63
  -3   5  -3   11.27    0.62
   3   5   3    9.92    0.67
   3   5   3   12.05    0.54
  -3  -5   3   12.64    0.58
   3  -5  -3   10.75    0.64
  -3   5  -3   11.76    0.61
  -4   5   3    6.60    0.52
  -4   5   3    7.15    0.33
   4  -5   3    6.87    0.50
   4   5  -3    7.40    0.51
  -4  -5  -3    6.81    0.53
  -4  -5  -3    7.31    0.37
  -4   5   3    6.88    0.33
   4   5  -3    6.87    0.56
  -4  -5   3    6.21    0.48
  -4   5  -3    7.02    0.47
   4   5   3    6.24    0.42
   4   5   3    6.58    0.55
  -4   5  -3    7.16    0.57
  -4  -5   3    6.53    0.42
  -4   5  -3    7.32    0.51
   4  -5  -3    6.49    0.55
  -5   5   3    0.47    0.11
  -5  -5  -3    0.37    0.31
   5   5  -3    0.57    0.37
   5   5  -3    1.09    0.45
   5  -5   3    0.27    0.32
  -5  -5  -3    0.44    0.18
  -5   5   3    0.68    0.32
  -5  -5   3    0.40    0.22
   5   5   3    0.43    0.27
  -5   5  -3    0.20    0.30
  -5  -5   3    0.50    0.31
   5   5   3    0.53    0.44
  -5   5  -3    0.42    0.27
  -5   5  -3    0.13    0.40
   5  -5  -3    0.71    0.41
   6   5  -3    2.97    0.63
   6   5  -3    3.81    0.60
  -6  -5  -3    3.71    0.35
  -6  -5  -3    2.99    0.50
  -6   5   3    4.72    0.56
  -6  -5   3    3.45    0.40
  -6  -5   3    4.21    0.50
  -6   5  -3    3.97    0.53
  -6   5  -3    3.47    0.44
  -7   5   3    5.91    0.69
  -7  -5  -3    5.77    0.71
  -7   5  -3    5.99    0.70
  -7  -5   3    5.71    0.55
  -7  -5   3    5.22    0.61
  -8   5   3    2.41    0.68
  -8  -5  -3    1.52    0.69
  -8  -5   3    1.87    0.49
  -8   5  -3    3.78    0.74
  -9   5   3   -0.01    0.73
  -9   5  -3   -0.17    0.79
  -9  -5   3    0.00    0.59
   0  -6  -3    9.88    0.53
   0   6   3    8.61    0.53
   0   6  -3    9.54    0.52
   0   6   3    9.52    0.46
   0   6   3    9.99    0.46
   0   6  -3    9.41    0.47
   0  -6   3    9.52    0.49
   0   6  -3    9.77    0.55
  -1   6   3    7.03    0.44
  -1  -6  -3    6.90    0.46
  -1  -6  -3    7.42    0.37
   1  -6   3    7.55    0.47
   1  -6   3    7.30    0.44
   1   6  -3    7.31    0.50
  -1   6   3    6.71    0.41
   1   6  -3    8.10    0.42
   1   6  -3    8.59    0.45
  -1   6   3    6.87    0.41
   1  -6  -3    6.88    0.42
  -1  -6   3    7.75    0.41
  -1   6  -3    7.33    0.46
  -1   6  -3    7.29    0.43
   1   6   3    7.81    0.35
   1   6   3    7.00    0.49
  -1   6  -3    7.52    0.45
  -2  -6  -3   32.47    1.29
   2   6  -3   32.37    1.36
  -2   6   3   31.50    1.34
   2  -6   3   32.11    1.39
   2   6  -3   30.99    1.43
  -2   6   3   32.54    1.39
  -2   6   3   33.16    1.40
  -2  -6  -3   30.09    1.42
   2   6  -3   32.47    1.41
   2  -6   3   31.78    1.41
  -2   6   3   33.15    1.34
  -2   6  -3   34.13    1.40
  -2  -6   3   33.43    1.36
   2   6   3   31.77    1.29
   2   6   3   34.93    1.44
  -2  -6   3   32.27    1.41
  -2   6  -3   32.08    1.39
  -3   6   3    6.81    0.38
  -3  -6  -3    7.55    0.52
  -3  -6  -3    6.58    0.33
  -3   6   3    6.58    0.52
   3   6  -3    6.18    0.44
   3  -6   3    6.46    0.46
   3   6  -3    7.45    0.57
  -3   6   3    7.20    0.38
  -3   6   3    7.05    0.49
   3  -6  -3    6.05    0.49
   3   6   3    6.35    0.53
  -3   6  -3    6.85    0.44
  -3  -6   3    6.70    0.48
  -3   6  -3    6.87    0.52
  -3  -6   3    6.86    0.40
  -3   6  -3    7.63    0.49
   3   6   3    6.91    0.36
  -4   6   3    8.49    0.55
   4   6  -3    8.99    0.57
  -4  -6  -3    8.21    0.42
  -4   6   3    7.99    0.42
  -4   6   3    8.25    0.42
   4   6  -3    9.09    0.68
   4  -6   3    8.10    0.58
  -4  -6  -3    7.58    0.61
  -4  -6   3    7.83    0.50
  -4   6  -3    8.15    0.64
   4   6   3    7.61    0.64
  -4  -6   3    9.08    0.58
  -4   6  -3    8.08    0.58
   4  -6  -3    8.36    0.65
  -4   6  -3    9.79    0.54
   4   6   3    8.63    0.49
   5   6  -3    4.33    0.59
  -5   6   3    4.75    0.52
  -5  -6  -3    3.62    0.31
   5  -6   3    4.24    0.46
   5   6  -3    5.02    0.57
  -5  -6  -3    5.18    0.54
  -5  -6   3    4.59    0.41
  -5  -6   3    4.60    0.51
  -5   6  -3    4.97    0.51
  -5   6  -3    5.07    0.46
   5   6   3    5.63    0.67
  -6  -6  -3   11.00    0.86
   6   6  -3   12.42    1.10
  -6  -6  -3   11.41    0.64
  -6   6   3   12.90    0.80
   6   6  -3   10.56    1.00
  -6  -6   3   12.01    0.74
  -6   6  -3   10.99    0.75
  -6  -6   3   12.04    0.79
  -6   6  -3   11.25    0.85
  -7  -6  -3    4.49    0.67
  -7   6   3    4.72    0.68
  -7   6  -3    5.13    0.69
  -7  -6   3    4.46    0.59
  -7  -6   3    4.76    0.52
  -8   6   3   -0.26    0.63
  -8  -6  -3    0.09    0.70
  -8   6  -3    0.51    0.67
  -8  -6   3    0.05    0.50
  -9   6   3    0.01    0.82
  -9   6  -3    0.01    0.86
   0   7  -3   43.68    1.88
   0   7   3   44.56    1.89
   0   7   3   42.79    1.81
   0   7   3   44.43    1.81
   0  -7   3   47.27    1.86
   0   7  -3   45.98    1.84
   0  -7  -3   44.25    1.88
   0   7  -3   46.60    1.90
  -1  -7  -3    9.31    0.52
   1  -7   3    8.53    0.52
   1   7  -3    8.27    0.59
  -1   7   3    9.22    0.49
   1   7  -3    8.76    0.49
  -1  -7  -3    8.86    0.45
  -1   7   3    8.87    0.51
  -1   7   3    8.68    0.52
   1   7  -3    8.66    0.54
   1  -7  -3    8.81    0.51
  -1   7  -3    8.14    0.55
   1   7   3    9.13    0.42
  -1   7  -3    8.91    0.52
  -1  -7   3    8.19    0.47
  -1   7  -3    8.61    0.51
   1   7   3    8.96    0.60
  -2   7   3    4.24    0.32
   2  -7   3    4.63    0.41
  -2  -7  -3    3.16    0.35
   2   7  -3    4.14    0.39
  -2  -7  -3    4.09    0.26
   2  -7   3    4.22    0.40
   2   7  -3    4.97    0.48
  -2   7   3    4.85    0.42
  -2   7   3    3.13    0.32
  -2   7   3    3.81    0.36
   2   7  -3    4.19    0.33
  -2  -7   3    3.66    0.38
  -2   7  -3    3.96    0.38
   2   7   3    5.55    0.50
  -2   7  -3    3.88    0.38
  -2  -7   3    3.75    0.31
   2   7   3    4.07    0.26
  -3   7   3    4.72    0.43
  -3  -7  -3    4.34    0.47
   3   7  -3    4.75    0.38
  -3  -7  -3    3.72    0.26
   3  -7   3    4.03    0.41
  -3   7   3    4.05    0.44
   3   7  -3    3.95    0.50
  -3   7   3    3.83    0.30
  -3   7   3    3.87    0.33
  -3  -7   3    4.14    0.34
  -3   7  -3    3.37    0.42
   3   7   3    3.85    0.45
  -3   7  -3    3.61    0.36
  -3   7  -3    4.60    0.42
   3   7   3    3.77    0.29
  -3  -7   3    4.54    0.43
   4  -7   3    5.37    0.46
  -4   7   3    3.61    0.46
  -4   7   3    4.72    0.56
  -4   7   3    4.37    0.33
  -4  -7  -3    5.21    0.52
  -4  -7  -3    4.72    0.31
   4   7  -3    4.77    0.46
   4   7  -3    4.63    0.59
  -4  -7   3    4.47    0.47
  -4  -7   3    4.79    0.38
   4   7   3    4.25    0.36
  -4   7  -3    4.73    0.49
  -4   7  -3    4.82    0.44
  -4   7  -3    4.77    0.48
   4   7   3    3.98    0.60
  -5   7   3    0.93    0.39
   5   7  -3    0.36    0.67
   5   7  -3    0.87    0.48
  -5  -7  -3    1.21    0.21
  -5  -7  -3    1.10    0.39
  -5  -7   3    0.77    0.26
  -5   7  -3    0.50    0.38
  -5   7  -3    0.88    0.34
  -5  -7   3    0.91    0.37
  -6   7   3   15.69    0.98
  -6  -7  -3   16.53    1.07
  -6  -7   3   19.28    1.03
  -6   7  -3   15.40    1.04
  -6  -7   3   16.05    0.90
  -6   7  -3   16.18    1.24
  -7  -7  -3    0.87    0.59
  -7   7   3    1.43    0.60
  -7  -7   3    1.24    0.44
  -7   7  -3    1.47    0.59
  -7  -7   3    0.88    0.50
  -8   7   3    0.31    0.71
  -8  -7  -3    0.65    0.71
  -8  -7   3    0.94    0.51
  -8   7  -3    0.19    0.73
   0  -8   3    6.35    0.47
   0   8  -3    6.26    0.55
   0   8  -3    6.56    0.45
   0   8   3    6.87    0.42
   0   8  -3    6.49    0.48
   0  -8  -3    6.92    0.48
   0   8   3    7.43    0.56
   0   8   3    6.54    0.41
  -1   8   3   20.14    0.89
  -1  -8  -3   18.99    0.86
   1  -8   3   18.88    0.93
  -1  -8  -3   19.75    0.96
   1   8  -3   18.41    0.95
  -1   8   3   18.35    0.93
  -1   8   3   19.18    0.89
   1   8  -3   18.53    0.90
   1   8  -3   20.01    1.02
  -1   8  -3   18.51    0.98
  -1  -8   3   19.31    0.89
   1   8   3   19.72    0.83
   1   8   3   19.38    1.01
  -1   8  -3   18.67    0.92
   1  -8  -3   19.68    0.93
  -1   8  -3   19.64    0.94
   2   8  -3    4.79    0.48
  -2  -8  -3    5.08    0.48
  -2   8   3    4.87    0.41
   2  -8   3    4.18    0.43
   2   8  -3    5.02    0.55
  -2   8   3    5.32    0.44
  -2  -8  -3    5.05    0.33
   2   8  -3    4.98    0.40
  -2   8   3    5.49    0.46
  -2   8   3    5.28    0.40
  -2   8  -3    4.86    0.44
   2   8   3    5.11    0.50
   2   8   3    4.90    0.32
  -2   8  -3    5.18    0.51
  -2  -8   3    4.77    0.39
  -2   8  -3    5.04    0.46
  -3  -8  -3   16.58    0.73
   3  -8   3   17.60    0.89
   3   8  -3   16.80    0.86
  -3   8   3   14.45    0.79
  -3   8   3   17.64    0.78
  -3   8   3   17.22    0.90
  -3   8   3   16.74    0.92
  -3  -8  -3   15.48    0.91
   3   8  -3   17.95    1.03
  -3   8  -3   18.93    0.88
  -3  -8   3   16.04    0.90
  -3   8  -3   16.68    0.85
  -3  -8   3   16.22    0.79
   3   8   3   15.28    1.02
   3   8   3   14.48    0.73
  -3   8  -3   16.33    0.88
  -3   8  -3   15.19    0.91
   4  -8   3    7.73    0.64
  -4  -8  -3    7.50    0.66
  -4   8   3    6.43    0.46
  -4  -8  -3    7.51    0.41
  -4   8   3    8.27    0.64
   4   8  -3    6.94    0.60
  -4   8  -3    6.68    0.61
  -4  -8   3    7.72    0.63
  -4   8  -3    7.81    0.59
  -4  -8   3    7.43    0.49
   5   8  -3    4.60    0.58
  -5  -8  -3    4.80    0.62
  -5   8   3    4.97    0.53
  -5   8  -3    5.31    0.52
  -5   8  -3    5.15    0.59
  -5  -8   3    4.13    0.43
  -5  -8   3    3.77    0.53
  -6  -8  -3   17.60    1.13
  -6   8   3   14.01    1.07
  -6  -8   3   14.95    1.03
  -6  -8   3   16.05    0.86
  -7  -8  -3    2.16    0.70
  -7   8   3    1.72    0.67
  -7  -8   3    1.58    0.65
  -7   8  -3    2.05    0.69
  -7  -8   3    1.44    0.47
  -8   8   3    0.26    0.75
  -8  -8  -3    0.95    0.79
  -8   8  -3    1.11    0.83
   0   9  -3   53.01    2.16
   0  -9   3   50.46    2.17
   0   9   3   52.40    2.12
   0   9   3   50.96    2.13
   0   9   3   53.34    2.24
   0   9  -3   54.30    2.27
   0  -9  -3   51.84    2.20
   0   9  -3   51.30    2.21
  -1  -9  -3   12.23    0.66
  -1   9   3   12.09    0.71
   1  -9   3   13.93    0.74
  -1  -9  -3   13.45    0.77
  -1   9   3   13.73    0.78
   1   9  -3   11.97    0.86
   1   9  -3   13.78    0.77
  -1   9   3   13.02    0.71
  -1   9   3   13.78    0.72
   1   9  -3   12.74    0.73
  -1   9  -3   13.37    0.75
   1  -9  -3   13.39    0.71
  -1   9  -3   12.95    0.83
  -1   9  -3   12.10    0.72
   1   9   3   12.97    0.63
   1   9   3   12.79    0.86
  -1  -9   3   12.96    0.69
  -2  -9  -3   34.52    1.41
  -2   9   3   34.95    1.50
  -2   9   3   35.09    1.47
   2  -9   3   33.04    1.54
  -2   9   3   33.02    1.50
   2   9  -3   32.47    1.62
  -2  -9  -3   33.95    1.56
  -2   9   3   33.71    1.50
   2   9  -3   34.08    1.56
   2   9  -3   32.45    1.46
  -2   9  -3   35.51    1.57
  -2  -9   3   35.20    1.47
   2   9   3   31.31    1.38
  -2   9  -3   33.25    1.51
   2   9   3   33.86    1.63
  -2   9  -3   33.47    1.52
   3   9  -3    1.14    0.33
  -3   9   3    0.92    0.42
  -3   9   3    0.80    0.35
  -3   9   3    0.72    0.26
  -3  -9  -3    0.57    0.36
  -3  -9  -3    0.74    0.20
   3   9  -3    0.63    0.35
  -3   9  -3    0.76    0.31
  -3   9  -3    0.94    0.41
  -3   9  -3    0.74    0.32
  -3  -9   3    0.90    0.27
  -3  -9   3    1.12    0.37
  -4   9   3    5.66    0.57
  -4  -9  -3    4.02    0.57
   4  -9   3    5.09    0.57
   4   9  -3    5.24    0.58
  -4  -9   3    4.36    0.49
  -4   9  -3    6.10    0.52
  -4  -9   3    4.90    0.43
  -4   9  -3    5.55    0.58
  -5  -9  -3    3.31    0.53
  -5   9   3    2.66    0.54
  -5  -9   3    2.62    0.40
  -5   9  -3    1.83    0.48
  -5  -9   3    2.44    0.53
  -5   9  -3    2.21    0.46
  -6  -9  -3   -0.03    0.58
  -6   9   3    0.10    0.55
  -6  -9   3    0.37    0.53
  -6   9  -3    0.18    0.54
  -6  -9   3    0.03    0.35
  -7  -9  -3    0.17    0.70
  -7   9   3    0.66    0.71
  -7  -9   3    0.69    0.63
  -7   9  -3    0.36    0.66
  -8   9   3    1.27    0.86
  -8  -9  -3    1.99    0.88
  -8   9  -3    1.34    0.92
  -8  -9   3    1.90    1.09
   0  10  -3    0.57    0.32
   0  10   3    1.21    0.29
   0  10  -3    0.93    0.33
   0  10   3    0.99    0.27
   0 -10   3    0.93    0.30
   0  10   3    1.42    0.48
   0 -10  -3    0.89    0.33
   0  10  -3    0.83    0.51
  -1  10   3   46.20    2.01
  -1 -10  -3   45.21    1.90
  -1  10   3   47.53    1.95
   1  10  -3   48.66    2.03
  -1 -10  -3   47.73    2.02
  -1  10   3   44.26    1.91
   1  10  -3   44.51    1.93
  -1  10   3   46.36    1.96
   1 -10   3   44.87    1.98
  -1  10  -3   45.46    1.95
   1  10   3   41.97    1.85
  -1 -10   3   45.96    1.94
  -1  10  -3   46.60    2.06
  -1  10  -3   42.90    1.97
   1  10   3   45.66    2.08
  -2 -10  -3   10.93    0.60
   2  10  -3   10.50    0.73
  -2  10   3   10.47    0.81
   2  10  -3   13.57    0.80
  -2  10   3   11.34    0.74
  -2  10   3    9.52    0.67
  -2  10   3   11.11    0.79
   2 -10   3   10.92    0.76
  -2 -10  -3    9.96    0.77
  -2  10  -3   10.84    0.72
  -2 -10   3   11.38    0.65
  -2  10  -3   11.46    0.86
  -3  10   3    2.70    0.38
   3  10  -3    1.37    0.44
   3  10  -3    2.35    0.43
  -3  10   3    1.82    0.41
  -3 -10  -3    2.35    0.29
  -3 -10  -3    2.41    0.48
  -3  10  -3    2.27    0.54
  -3  10  -3    2.37    0.43
  -3  10  -3    2.65    0.42
  -3 -10   3    2.65    0.35
  -4 -10  -3    0.89    0.50
   4  10  -3    1.45    0.48
  -4  10   3    0.97    0.44
  -4 -10   3    1.32    0.47
  -4  10  -3    1.19    0.38
  -4  10  -3    1.62    0.46
  -4 -10   3    1.42    0.35
  -5  10   3   12.62    0.96
  -5 -10  -3   13.02    1.01
  -5  10  -3    8.45    0.84
  -5  10  -3   10.85    0.89
  -5 -10   3   12.93    0.98
  -5 -10   3   10.57    0.74
  -6  10   3    1.83    0.68
  -6 -10  -3    2.23    0.74
  -6 -10   3    1.43    0.51
  -6 -10   3    2.85    0.67
  -6  10  -3    1.76    0.66
  -7 -10  -3    0.37    0.80
  -7  10   3    0.35    0.77
  -7  10  -3    0.16    0.78
  -7 -10   3    0.07    0.71
   0 -11  -3    3.07    0.46
   0  11   3    3.89    0.39
   0  11  -3    3.61    0.49
   0 -11   3    4.02    0.47
  -1  11   3   16.38    0.95
  -1  11   3   17.54    0.99
  -1 -11  -3   18.55    1.05
  -1  11   3   17.51    1.12
   1 -11   3   18.06    1.02
  -1 -11  -3   19.02    0.93
  -1  11   3   17.53    0.95
   1  11  -3   17.73    0.99
   1  11  -3   19.94    1.06
  -1 -11   3   19.45    1.00
  -1  11  -3   19.80    1.04
   1  11   3   21.09    0.93
  -2 -11  -3    6.39    0.62
  -2  11   3    7.27    0.63
   2 -11   3    7.55    0.67
   2  11  -3    6.57    0.62
  -2  11   3    8.57    0.60
  -2  11   3    6.30    0.62
   2  11  -3    7.05    0.63
  -2 -11  -3    7.41    0.54
  -2 -11   3    6.51    0.57
  -2  11  -3    6.63    0.65
  -2  11  -3    7.54    0.64
  -3 -11  -3    3.54    0.60
  -3  11   3    3.65    0.46
   3  11  -3    5.49    0.57
  -3  11  -3    4.18    0.55
  -3 -11   3    3.62    0.42
  -3  11  -3    3.85    0.51
  -4 -11  -3    1.62    0.48
   4  11  -3    1.32    0.54
  -4  11   3    2.25    0.58
  -4 -11   3    1.68    0.54
  -4 -11   3    1.34    0.36
  -4  11  -3    0.95    0.47
  -4  11  -3    1.26    0.40
  -5 -11  -3    0.16    0.64
  -5  11   3    0.13    0.57
   5  11  -3   -0.11    0.60
  -5 -11   3    0.09    0.35
  -5 -11   3    0.31    0.59
  -5  11  -3    0.18    0.42
  -6 -11  -3   -0.06    0.76
  -6  11   3    0.10    0.68
   6  11  -3    0.63    0.74
  -6  11  -3   -0.01    0.69
  -6 -11   3    0.36    0.65
  -7 -11  -3    0.64    0.91
  -7  11   3    0.07    0.83
   7  11  -3    0.32    0.92
  -7 -11   3   -0.01    0.79
  -7  11  -3    0.10    0.85
   0  12   3    0.22    0.39
   0 -12   3    0.02    0.36
   0 -12  -3   -0.01    0.39
   0  12   3    0.07    0.35
   0  12  -3    0.30    0.41
  -1  12   3    2.06    0.41
   1 -12   3    1.83    0.46
   1  12  -3    2.24    0.50
  -1  12   3    1.91    0.48
  -1 -12  -3    2.77    0.54
  -1  12  -3    1.88    0.46
   1  12   3    1.76    0.42
  -1 -12   3    1.80    0.41
  -2 -12  -3    1.09    0.51
   2  12  -3    1.29    0.50
  -2  12   3    1.49    0.45
  -2  12   3    1.44    0.43
   2 -12   3    1.70    0.51
  -2 -12   3    1.95    0.44
  -2  12  -3    2.18    0.47
  -2  12  -3    1.14    0.46
  -3  12   3    0.37    0.46
   3  12  -3    0.19    0.50
  -3 -12  -3    0.25    0.54
  -3  12  -3    0.62    0.48
  -3  12  -3    1.32    0.46
  -3 -12   3    0.35    0.39
  -4  12   3    4.23    0.69
  -4 -12  -3    6.34    0.82
   4  12  -3    5.45    0.79
  -4  12  -3    4.16    0.70
  -4  12  -3    5.51    0.69
  -4 -12   3    5.11    0.53
   5  12  -3    1.20    0.76
  -5  12   3    0.56    0.66
  -5 -12  -3    1.26    0.76
  -5  12  -3    0.83    0.64
  -6  12   3    2.27    0.87
   6  12  -3    0.58    0.84
  -6 -12  -3   -0.13    0.86
  -6  12  -3    0.29    0.79
   0 -13   3    0.75    0.43
   0  13  -3    1.47    0.52
   0  13   3    1.07    0.49
  -1 -13  -3    1.39    0.56
  -1  13   3    2.21    0.51
  -1  13   3    1.45    0.44
   1  13  -3    1.79    0.53
   1 -13   3    0.96    0.48
  -1  13  -3    2.07    0.53
  -1 -13   3    1.42    0.44
  -2 -13  -3    2.76    0.64
  -2  13   3    2.91    0.54
  -2  13   3    2.09    0.55
   2  13  -3    3.63    0.64
  -2  13  -3    2.47    0.56
  -2 -13   3    3.00    0.53
  -2  13  -3    2.14    0.58
  -3  13   3    4.81    0.67
  -3 -13  -3    4.27    0.78
   3  13  -3    6.87    0.84
  -3 -13   3    5.00    0.55
  -3  13  -3    5.41    0.73
  -3  13  -3    4.50    0.70
  -4 -13  -3    2.06    0.75
  -4  13   3    2.54    0.68
   4  13  -3    2.34    0.74
  -4  13  -3    1.97    0.67
   5  13  -3    5.59    0.99
  -5 -13  -3    3.80    0.96
  -5  13   3    4.41    0.88
  -5  13  -3    5.51    0.90
   0  14  -3    2.01    0.66
   0  14   3    1.92    0.65
   0 -14   3    2.95    0.60
   1 -14   3    4.22    0.73
  -1  14   3    3.05    0.61
  -1 -14  -3    3.27    0.69
   1  14  -3    3.86    0.69
  -1 -14   3    5.03    0.68
  -1  14  -3    3.53    0.67
  -1  14  -3    3.63    0.63
   1  14   3    3.97    0.71
   2  14  -3    1.25    0.64
  -2  14   3    1.19    0.55
  -2 -14  -3    1.42    0.65
  -2  14  -3    0.76    0.60
  -2 -14   3    2.02    0.52
  -2  14  -3    1.13    0.60
  -3  14   3    0.00    0.62
  -3 -14  -3    0.03    0.73
   3  14  -3    0.72    0.70
  -3  14  -3   -0.05    0.60
  -3  14  -3    0.32    0.61
  -4 -14  -3    3.92    0.89
   4  14  -3    3.63    0.90
  -4  14   3    3.06    0.82
  -4  14  -3    4.11    0.85
   0  15  -3   -0.04    0.64
   0 -15   3   -0.03    0.66
   0  15   3    0.11    0.64
   1 -15   3    0.78    0.66
  -1  15   3    0.59    0.70
   1  15  -3    1.01    0.69
  -1  15  -3    1.15    0.68
  -1 -15   3    1.34    0.66
  -1  15  -3    1.33    0.65
   1  15   3    0.30    0.66
   2  15  -3    0.58    0.72
  -2 -15  -3    0.68    0.77
  -2  15  -3    1.18    0.70
   2  15   3    1.07    0.73
  -2  15  -3   -0.05    0.68
   3  15  -3    0.68    0.83
  -3 -15  -3    0.84    0.88
  -3  15   3    0.88    0.85
  -3  15  -3    1.33    0.78
   0  16  -3    0.75    0.85
   0 -16   3    0.47    0.83
   0  16   3    0.47    0.84
   1  16  -3    1.85    0.82
  -1  16  -3    2.61    0.80
   1  16   3    1.35    0.80
  -1  16  -3    1.39    0.78
   0   0   4  488.49   19.14
   1   0   4  363.52   14.50
   1   0  -4  364.80   14.56
  -1   0  -4  352.01   14.44
  -1   0   4  373.34   14.54
  -2   0  -4   10.12    0.49
  -2   0  -4   10.07    0.44
  -2   0  -4    9.77    0.44
  -2   0   4   10.05    0.46
   2   0  -4    9.20    0.48
   2   0   4    9.06    0.48
   2   0  -4    9.46    0.42
   2   0  -4   10.25    0.42
   3   0   4  367.70   15.27
  -3   0   4  352.09   15.22
  -3   0  -4  367.40   15.37
   3   0  -4  375.58   15.45
  -4   0  -4   37.09    1.52
  -4   0  -4   33.66    1.50
   4   0   4   37.46    1.50
  -4   0   4   36.17    1.44
   4   0  -4   38.04    1.56
   4   0  -4   34.99    1.45
  -4   0  -4   36.18    1.54
   4   0   4   37.02    1.55
  -4   0   4   34.80    1.53
   5   0  -4    0.74    0.19
  -5   0   4    0.76    0.26
  -5   0  -4    0.59    0.25
   5   0  -4    0.88    0.35
   5   0   4    1.22    0.30
   5   0   4    1.04    0.32
  -5   0   4    0.88    0.16
  -5   0  -4    1.01    0.25
  -6   0   4    3.92    0.45
   6   0  -4    3.09    0.64
  -6   0  -4    3.60    0.46
  -6   0   4    3.57    0.29
  -6   0  -4    4.34    0.44
   6   0   4    3.69    0.49
   6   0   4    3.42    0.53
   7   0   4    1.47    0.62
  -7   0   4    1.78    0.44
  -7   0  -4    1.65    0.46
  -7   0  -4    2.45    0.44
  -8   0  -4    5.97    0.64
  -8   0  -4    4.98    0.72
  -8   0   4    5.21    0.67
  -9   0  -4    0.57    0.67
  -9   0   4    0.71    0.63
   0  -1  -4  192.36    7.56
   0  -1   4  187.42    7.57
   0   1   4  176.11    7.50
   0   1  -4  183.34    7.60
  -2  -1  -4   64.09    2.52
   2  -1   4   62.35    2.51
   2   1  -4   61.78    2.47
   2   1  -4   60.61    2.50
   2   1  -4   63.02    2.47
  -2  -1  -4   63.28    2.45
  -2  -1  -4   63.64    2.45
  -2   1   4   64.32    2.50
   2  -1   4   67.54    2.49
   2  -1  -4   63.25    2.43
  -2   1  -4   64.24    2.51
  -2  -1   4   59.54    2.49
  -2   1  -4   64.90    2.48
   2   1   4   62.88    2.52
  -2   1  -4   61.25    2.48
   2  -1  -4   63.50    2.43
   2  -1  -4   62.31    2.51
   3   1  -4   47.14    1.93
   3   1  -4   45.37    1.86
  -3  -1  -4   45.50    1.93
  -3  -1  -4   47.85    1.88
  -3   1   4   48.20    1.92
   3   1  -4   47.44    1.87
   3  -1   4   46.29    1.92
   3  -1  -4   45.71    1.81
  -3  -1   4   50.32    1.92
   3   1   4   46.57    1.87
  -3   1  -4   47.80    1.92
   3  -1  -4   46.44    1.81
   3   1   4   44.82    1.93
  -3   1  -4   47.68    1.90
  -3   1  -4   47.97    1.90
   3  -1  -4   46.87    1.94
  -4   1   4   13.51    0.69
  -4  -1  -4   13.23    0.64
  -4  -1  -4   12.60    0.68
   4   1  -4   13.94    0.72
   4   1  -4   12.99    0.61
   4  -1   4   12.86    0.70
  -4   1  -4   13.29    0.67
   4   1   4   13.66    0.71
   4   1   4   13.54    0.64
   4  -1  -4   12.76    0.54
  -4  -1   4   13.02    0.60
   4  -1  -4   11.91    0.54
   4  -1  -4   13.54    0.72
  -4  -1   4   13.48    0.67
  -4   1  -4   13.59    0.68
  -4   1  -4   13.07    0.67
  -5  -1  -4   13.50    0.77
   5   1  -4   14.14    0.85
   5  -1   4   15.06    0.79
  -5  -1  -4   15.60    0.74
  -5   1   4   14.70    0.79
   5  -1   4   14.45    0.76
   5   1  -4   15.24    0.71
  -5   1   4   15.04    0.62
   5   1   4   14.05    0.81
  -5  -1   4   13.92    0.76
  -5  -1   4   13.97    0.68
   5  -1  -4   14.27    0.63
   5   1   4   14.68    0.75
   5  -1  -4   13.45    0.85
  -5   1  -4   15.55    0.77
  -5   1  -4   13.32    0.77
  -5   1  -4   14.32    0.76
  -6  -1  -4   20.25    1.06
   6   1  -4   18.64    1.15
   6  -1   4   21.49    1.08
   6  -1   4   21.35    1.07
  -6  -1  -4   20.41    1.01
  -6   1   4   21.80    1.08
   6   1   4   19.32    1.14
  -6   1  -4   21.16    1.06
   6   1   4   20.54    1.06
  -6   1  -4   19.36    1.07
  -6   1  -4   21.27    1.07
  -6  -1   4   21.11    0.94
  -6  -1   4   22.05    1.06
  -7   1   4    0.62    0.40
  -7  -1  -4    1.34    0.41
  -7  -1  -4    1.04    0.41
  -7  -1   4    1.07    0.40
  -7   1  -4    1.06    0.39
  -7   1  -4    0.94    0.40
  -8  -1  -4    0.32    0.47
  -8  -1  -4    0.61    0.54
  -8   1   4    0.47    0.51
  -8   1  -4    0.22    0.53
  -8  -1   4    0.72    0.49
  -9   1   4    0.85    0.66
  -9   1  -4    0.61    0.68
  -9  -1   4    0.72    0.64
   0  -2   4  265.46   11.18
   0   2  -4  276.72   11.25
   0   2   4  285.45   11.13
   0  -2  -4  290.21   11.34
  -1  -2  -4  216.69    8.76
  -1   2   4  206.53    8.53
   1   2  -4  211.09    8.79
   1  -2   4  204.95    8.58
   1  -2  -4  203.93    8.58
  -1  -2   4  213.82    8.76
  -1   2  -4  208.72    8.58
   2   2  -4   62.39    2.45
   2   2  -4   59.84    2.43
  -2   2   4   64.68    2.46
  -2  -2  -4   62.22    2.39
   2  -2   4   61.94    2.45
  -2  -2  -4   62.29    2.39
   2   2  -4   65.23    2.44
  -2  -2  -4   62.90    2.48
   2  -2   4   60.33    2.45
   2  -2  -4   59.02    2.46
  -2   2  -4   62.66    2.46
  -2   2  -4   59.84    2.44
   2   2   4   58.61    2.47
  -2  -2   4   61.62    2.44
   3  -2   4    2.44    0.27
  -3  -2  -4    2.94    0.20
   3   2  -4    2.42    0.27
  -3  -2  -4    2.49    0.27
   3   2  -4    2.76    0.24
  -3   2   4    3.17    0.27
  -3   2  -4    2.51    0.25
  -3   2  -4    3.19    0.28
   3   2   4    2.71    0.20
   3  -2  -4    2.72    0.29
  -3  -2   4    2.63    0.24
  -3   2  -4    2.03    0.24
  -3  -2   4    2.28    0.21
   3   2   4    3.03    0.31
   4   2  -4   21.28    0.97
  -4  -2  -4   21.29    0.95
  -4  -2  -4   24.86    1.05
   4   2  -4   22.25    1.03
   4  -2   4   22.28    1.02
  -4   2   4   21.47    1.02
  -4  -2   4   21.69    0.96
  -4  -2   4   21.03    0.99
   4   2   4   21.35    1.04
   4  -2  -4   22.98    1.06
  -4   2  -4   22.69    1.01
  -4   2  -4   22.98    1.01
   4   2   4   21.98    0.95
  -4   2  -4   20.55    1.00
  -5  -2  -4   36.72    1.57
   5   2  -4   36.98    1.59
  -5   2   4   33.40    1.56
   5  -2   4   33.51    1.52
   5   2  -4   34.86    1.49
  -5  -2  -4   36.18    1.48
   5   2   4   38.14    1.50
   5   2   4   32.92    1.56
  -5   2  -4   34.23    1.54
  -5   2  -4   34.61    1.53
  -5   2  -4   33.78    1.54
  -5  -2   4   33.44    1.47
  -5  -2   4   35.40    1.53
   5  -2  -4   34.75    1.60
  -6  -2  -4   19.10    0.92
   6  -2   4   17.74    1.00
  -6   2   4   16.57    0.98
   6   2  -4   16.83    1.08
  -6  -2  -4   18.58    0.99
  -6  -2   4   19.34    0.95
   6   2   4   16.87    0.95
  -6   2  -4   17.33    1.01
   6   2   4   18.55    1.05
  -6   2  -4   18.03    0.96
  -6   2  -4   17.15    0.96
  -6  -2   4   19.65    0.88
  -7   2   4   13.14    0.96
  -7  -2  -4   15.58    0.96
  -7  -2  -4   15.15    0.88
  -7   2  -4   15.85    0.95
  -7   2  -4   15.31    0.94
  -7  -2   4   15.18    0.91
  -8  -2  -4    0.86    0.47
  -8  -2  -4    0.72    0.52
  -8   2   4    0.83    0.55
  -8  -2   4    1.59    0.51
  -8   2  -4    0.55    0.58
  -9   2   4    1.79    0.71
  -9  -2   4    1.15    0.62
  -9   2  -4    2.41    0.73
   0   3   4    4.81    0.23
   0  -3   4    4.62    0.25
   0  -3  -4    4.70    0.27
   0  -3   4    4.76    0.29
   0  -3  -4    4.54    0.23
   0   3  -4    5.22    0.27
   0   3   4    4.45    0.29
   0   3  -4    5.27    0.29
  -1   3   4   15.98    0.67
   1  -3   4   15.50    0.69
   1   3  -4   14.84    0.66
  -1   3   4   13.89    0.64
  -1  -3  -4   15.52    0.70
   1  -3   4   16.49    0.68
   1   3  -4   16.30    0.69
   1   3  -4   15.56    0.68
   1  -3  -4   15.70    0.67
   1  -3  -4   15.37    0.65
  -1   3  -4   14.30    0.67
  -1  -3   4   14.89    0.68
   1   3   4   14.68    0.70
  -1   3  -4   15.46    0.69
  -1  -3   4   15.45    0.66
   2  -3   4    1.32    0.18
   2   3  -4    1.04    0.19
   2   3  -4    0.89    0.16
  -2  -3  -4    1.06    0.17
  -2   3   4    1.46    0.19
  -2   3   4    0.88    0.09
   2  -3   4    0.98    0.18
   2   3  -4    0.96    0.16
  -2  -3  -4    1.27    0.07
   2  -3  -4    0.99    0.09
   2   3   4    1.12    0.08
  -2  -3   4    1.19    0.15
   2   3   4    0.81    0.21
   2  -3  -4    1.05    0.19
  -2   3  -4    1.12    0.17
  -2   3  -4    1.23    0.17
  -3   3   4   22.06    0.98
   3   3  -4   21.87    0.97
   3  -3   4   23.50    0.98
  -3  -3  -4   21.36    0.89
  -3  -3  -4   21.52    0.99
   3   3  -4   22.41    0.98
  -3   3  -4   23.07    0.98
   3   3   4   21.18    0.89
   3   3   4   21.15    0.99
  -3   3  -4   22.10    0.98
  -3  -3   4   22.46    0.95
  -3  -3   4   20.86    0.95
  -3   3  -4   21.59    0.97
   3  -3  -4   20.50    0.99
   4   3  -4   11.65    0.70
  -4   3   4   13.81    0.72
   4   3  -4   13.49    0.69
  -4  -3  -4   14.85    0.73
  -4  -3  -4   14.05    0.60
   4  -3   4   11.67    0.69
   4  -3  -4   13.23    0.74
  -4   3  -4   13.35    0.71
   4   3   4   13.11    0.74
  -4  -3   4   12.11    0.65
  -4  -3   4   11.29    0.64
  -4   3  -4   13.53    0.69
  -4   3  -4   12.84    0.68
   4   3   4   13.01    0.61
  -5  -3  -4   13.38    0.67
   5   3  -4   13.47    0.73
   5   3  -4   14.06    0.82
  -5   3   4   12.45    0.77
   5  -3   4   13.37    0.74
  -5  -3  -4   13.61    0.78
  -5   3  -4   14.10    0.77
   5   3   4   13.55    0.70
  -5   3  -4   13.55    0.75
  -5   3  -4   14.20    0.80
   5   3   4   13.45    0.84
  -5  -3   4   13.15    0.71
  -5  -3   4   14.08    0.73
   5  -3  -4   15.13    0.86
   6   3  -4   35.54    1.62
   6   3  -4   33.69    1.70
  -6  -3  -4   35.79    1.54
  -6   3   4   36.10    1.66
  -6  -3  -4   36.97    1.66
   6  -3   4   35.94    1.61
  -6  -3   4   34.26    1.59
  -6  -3   4   34.64    1.56
  -6   3  -4   37.39    1.60
   6   3   4   37.60    1.75
  -6   3  -4   37.93    1.66
  -6   3  -4   34.21    1.66
  -7   3   4    2.12    0.50
  -7  -3  -4    1.11    0.35
  -7  -3  -4    1.76    0.47
  -7   3  -4    1.82    0.45
  -7   3  -4    1.92    0.51
  -7  -3   4    0.99    0.39
  -7  -3   4    1.41    0.55
  -8   3   4    3.27    0.67
  -8  -3  -4    2.39    0.58
  -8   3  -4    1.42    0.59
  -8  -3   4    1.37    0.55
  -9   3   4    0.53    0.72
  -9  -3   4   -0.05    0.58
  -9   3  -4    0.51    0.71
   0   4  -4    2.73    0.24
   0   4  -4    1.83    0.18
   0   4   4    1.92    0.15
   0   4   4    1.80    0.15
   0   4   4    2.15    0.21
   0  -4   4    2.01    0.22
   0  -4   4    2.19    0.17
   0  -4  -4    1.48    0.18
   1   4  -4   23.21    1.02
  -1  -4  -4   24.05    1.02
   1   4  -4   22.64    1.00
  -1   4   4   23.11    0.98
   1   4  -4   24.30    0.98
   1  -4   4   24.21    1.00
  -1   4   4   23.64    0.97
   1  -4   4   23.61    1.01
   1   4   4   23.24    0.91
   1  -4  -4   22.36    0.98
   1   4   4   23.18    1.02
   1   4   4   23.11    0.91
   1  -4  -4   22.45    0.96
  -1  -4   4   23.20    0.98
  -1   4  -4   25.14    1.02
  -1   4  -4   21.58    0.98
  -2   4   4  125.75    4.83
  -2   4   4  120.92    4.75
   2   4  -4  126.64    4.83
   2   4  -4  119.61    4.83
   2   4  -4  121.45    4.80
   2  -4   4  124.14    4.83
  -2  -4  -4  120.66    4.72
   2  -4   4  126.51    4.83
  -2  -4  -4  123.39    4.85
   2  -4  -4  120.67    4.75
  -2  -4   4  133.92    4.81
   2   4   4  116.92    4.84
  -2   4  -4  121.15    4.82
   2  -4  -4  120.26    4.82
  -2   4  -4  125.84    4.83
   2   4   4  123.53    4.72
  -3   4   4    8.67    0.35
   3   4  -4    8.34    0.49
  -3   4   4    8.36    0.35
   3   4  -4    9.35    0.55
  -3   4   4    8.86    0.51
  -3  -4  -4    9.00    0.51
  -3  -4  -4    8.31    0.37
   3  -4   4    7.85    0.49
   3   4   4    8.27    0.56
  -3   4  -4    7.25    0.48
  -3  -4   4    8.44    0.45
   3  -4  -4    8.77    0.53
  -3  -4   4    8.12    0.48
   3   4   4    9.27    0.40
  -3   4  -4    7.92    0.49
  -3   4  -4    8.39    0.51
   4   4  -4   13.53    0.75
   4   4  -4   13.22    0.72
  -4   4   4   13.49    0.73
  -4  -4  -4   13.13    0.71
   4  -4   4   13.98    0.70
  -4  -4  -4   12.96    0.58
  -4  -4   4   14.27    0.70
  -4   4  -4   13.29    0.70
   4  -4  -4   11.65    0.75
  -4   4  -4   13.20    0.73
   4   4   4   12.81    0.78
  -4  -4   4   12.72    0.66
   4   4   4   13.03    0.61
  -4   4  -4   12.13    0.68
  -5  -4  -4   16.34    0.77
   5  -4   4   17.65    0.87
  -5   4   4   16.88    0.92
   5   4  -4   16.97    0.93
   5   4  -4   17.45    0.94
  -5  -4  -4   18.77    0.94
   5   4   4   16.04    0.81
   5  -4  -4   18.43    0.99
  -5   4  -4   16.50    0.87
  -5   4  -4   16.91    0.94
   5   4   4   16.18    0.98
  -5   4  -4   15.55    0.89
  -5  -4   4   16.42    0.86
  -5  -4   4   15.90    0.83
  -6  -4  -4   13.10    0.86
  -6   4   4   11.24    0.77
  -6  -4  -4   12.68    0.70
   6   4  -4   13.46    0.86
   6  -4   4   14.43    1.16
   6   4   4   11.97    1.01
  -6  -4   4   13.49    0.79
  -6  -4   4   12.83    0.77
  -6   4  -4   14.32    0.80
  -6   4  -4   12.86    0.84
  -7  -4  -4    3.40    0.42
  -7   4   4    3.54    0.59
  -7  -4  -4    4.38    0.60
  -7  -4   4    3.47    0.48
  -7   4  -4    3.14    0.56
  -7  -4   4    3.75    0.48
  -7   4  -4    3.28    0.50
  -8  -4  -4    3.92    0.74
  -8   4   4    3.52    0.70
  -8  -4   4    4.15    0.58
  -8   4  -4    3.35    0.75
  -9   4   4    4.96    0.87
  -9  -4   4    4.32    0.70
  -9   4  -4    4.77    0.90
   0  -5   4  118.34    4.70
   0  -5  -4  118.94    4.69
   0   5   4  120.56    4.69
   0   5   4  118.39    4.63
   0   5   4  115.38    4.63
   0   5  -4  126.66    4.71
   0   5  -4  119.88    4.66
  -1  -5  -4   10.66    0.60
  -1   5   4   12.53    0.60
  -1   5   4   13.02    0.59
   1  -5   4   12.93    0.62
   1   5  -4   11.94    0.61
   1   5  -4   12.23    0.59
  -1   5   4   12.45    0.59
   1   5  -4   11.89    0.64
   1  -5   4   12.44    0.63
  -1   5  -4   13.85    0.63
   1   5   4   12.51    0.51
   1   5   4   12.38    0.52
   1  -5  -4   13.00    0.59
  -1   5  -4   12.66    0.61
   1  -5  -4   13.07    0.58
   1   5   4   13.08    0.65
  -1  -5   4   13.07    0.59
  -2   5   4   50.20    1.90
   2   5  -4   45.27    1.92
  -2   5   4   44.97    1.83
   2   5  -4   45.93    1.90
   2  -5   4   41.34    1.89
   2  -5   4   45.59    1.90
  -2  -5  -4   45.22    1.92
   2   5  -4   42.97    1.86
  -2  -5  -4   46.27    1.78
   2  -5  -4   48.28    1.83
  -2  -5   4   46.59    1.86
  -2   5  -4   48.18    1.90
   2   5   4   47.81    1.94
   2  -5  -4   45.51    1.88
  -2   5  -4   46.77    1.89
   2   5   4   44.28    1.78
  -3   5   4    6.02    0.31
  -3  -5  -4    5.92    0.43
   3   5  -4    6.44    0.43
   3  -5   4    6.24    0.44
  -3  -5  -4    5.85    0.28
   3   5  -4    6.49    0.49
  -3   5   4    5.94    0.30
  -3   5   4    6.04    0.44
   3   5  -4    6.32    0.43
  -3   5  -4    6.03    0.41
   3   5   4    6.11    0.31
   3   5   4    6.88    0.53
  -3  -5   4    5.86    0.43
  -3   5  -4    6.01    0.47
  -3  -5   4    5.53    0.37
  -3   5  -4    5.96    0.43
   3  -5  -4    6.31    0.47
  -4  -5  -4    6.87    0.35
   4   5  -4    7.20    0.59
   4   5  -4    7.65    0.53
  -4   5   4    7.12    0.53
   4  -5   4    6.22    0.49
  -4  -5  -4    6.27    0.56
   4  -5  -4    7.48    0.59
  -4  -5   4    6.45    0.51
  -4   5  -4    7.20    0.56
  -4   5  -4    7.61    0.51
  -4   5  -4    6.68    0.50
   4   5   4    6.70    0.40
   4   5   4    6.71    0.61
  -4  -5   4    6.52    0.44
   5   5  -4    0.49    0.39
  -5  -5  -4    0.33    0.17
   5   5  -4    0.68    0.40
   5  -5   4    0.44    0.35
  -5   5   4    0.64    0.34
  -5  -5  -4    0.14    0.33
  -5   5  -4    0.70    0.30
  -5  -5   4    0.73    0.28
   5  -5  -4    0.48    0.44
  -5   5  -4    0.74    0.33
   5   5   4    0.46    0.47
  -5   5  -4    0.41    0.30
  -5  -5   4    0.54    0.24
  -6   5   4   12.31    0.82
  -6  -5  -4   10.35    0.80
  -6  -5  -4   10.69    0.60
   6   5  -4   10.92    0.84
  -6  -5   4   10.39    0.67
  -6   5  -4   10.63    0.79
  -6  -5   4   11.02    0.75
  -6   5  -4   10.09    0.73
  -7  -5  -4    1.36    0.53
  -7   5   4    1.22    0.51
  -7   5  -4    1.20    0.53
  -7  -5   4    1.80    0.42
  -7  -5   4    1.88    0.43
  -8  -5  -4    1.46    0.63
  -8   5   4    1.28    0.66
  -8  -5   4    1.02    0.49
  -8   5  -4    2.28    0.69
  -9   5   4    0.22    0.78
  -9   5  -4   -0.07    0.78
  -9  -5   4    0.19    0.60
   0   6   4    5.36    0.41
   0   6   4    4.48    0.28
   0   6   4    4.88    0.29
   0  -6   4    4.93    0.31
   0   6  -4    5.09    0.37
   0  -6  -4    4.39    0.35
   0   6  -4    4.58    0.40
   0   6  -4    4.27    0.30
  -1   6   4    6.72    0.43
  -1   6   4    7.62    0.43
   1  -6   4    7.41    0.49
  -1   6   4    7.26    0.43
   1  -6   4    7.39    0.45
  -1  -6  -4    7.27    0.48
   1   6  -4    6.41    0.50
   1   6  -4    7.79    0.43
   1  -6  -4    8.01    0.43
  -1   6  -4    8.03    0.45
   1   6   4    8.51    0.52
  -1   6  -4    7.53    0.47
  -1  -6   4    7.54    0.42
   1   6   4    7.70    0.35
   1   6   4    7.51    0.36
   2   6  -4   24.57    1.19
   2  -6   4   25.29    1.16
  -2  -6  -4   25.70    1.04
  -2   6   4   25.77    1.10
  -2   6   4   24.25    1.16
  -2   6   4   26.47    1.09
  -2  -6  -4   24.67    1.17
   2  -6   4   26.33    1.17
  -2   6   4   25.91    1.15
   2   6  -4   27.00    1.13
   2   6  -4   27.23    1.17
   2   6   4   26.03    1.03
  -2   6  -4   25.25    1.15
   2   6   4   27.16    1.20
   2  -6  -4   27.03    1.14
  -2   6  -4   26.33    1.16
   2  -6  -4   26.24    1.09
  -2  -6   4   24.95    1.11
   3   6  -4   24.78    1.15
  -3  -6  -4   26.48    1.03
  -3   6   4   26.09    1.06
  -3   6   4   25.40    1.07
   3   6  -4   25.96    1.19
   3   6  -4   24.99    1.22
   3  -6   4   25.60    1.17
  -3   6   4   25.80    1.18
  -3  -6  -4   24.85    1.21
  -3   6  -4   25.47    1.19
   3  -6  -4   24.77    1.18
   3   6   4   25.28    1.25
  -3   6  -4   25.23    1.16
   3   6   4   26.98    1.05
  -3   6  -4   26.00    1.19
  -3  -6   4   26.36    1.13
  -3  -6   4   25.98    1.18
  -4  -6  -4   20.86    1.04
  -4  -6  -4   20.68    0.83
   4   6  -4   19.58    1.06
  -4   6   4   19.91    0.82
  -4   6   4   19.69    0.82
   4   6  -4   19.19    0.98
  -4   6   4   19.44    1.01
   4  -6   4   20.24    0.98
  -4   6  -4   18.93    0.96
  -4   6  -4   20.88    1.05
  -4  -6   4   19.60    0.92
   4  -6  -4   20.42    1.04
  -4  -6   4   18.57    0.98
   4   6   4   19.41    0.87
   4   6   4   20.71    1.11
  -4   6  -4   19.64    1.00
  -5  -6  -4    3.17    0.26
   5   6  -4    4.38    0.54
  -5   6   4    3.37    0.47
   5   6  -4    2.90    0.60
   5  -6   4    3.53    0.47
  -5  -6  -4    3.33    0.43
  -5   6  -4    3.06    0.42
  -5   6  -4    3.50    0.46
  -5  -6   4    3.39    0.36
  -5  -6   4    3.22    0.43
   6   6  -4    1.63    0.62
  -6   6   4    1.93    0.48
  -6  -6  -4    2.65    0.54
  -6  -6   4    2.64    0.44
  -6   6  -4    2.38    0.49
  -6  -6   4    2.05    0.37
  -6   6  -4    2.83    0.46
  -7  -6  -4    1.69    0.58
  -7   6   4    2.65    0.61
  -7  -6   4    1.86    0.53
  -7  -6   4    2.06    0.44
  -7   6  -4    1.76    0.58
  -8   6   4    3.61    0.78
  -8  -6  -4    4.28    0.78
  -8   6  -4    3.32    0.78
  -8  -6   4    4.04    0.59
  -9   6   4    0.00    0.80
  -9   6  -4    0.54    0.85
   0   7  -4   81.64    3.34
   0   7   4   83.21    3.25
   0   7   4   80.84    3.26
   0   7  -4   83.34    3.30
   0  -7  -4   80.98    3.32
   0   7  -4   86.05    3.35
   0   7   4   83.47    3.34
   0  -7   4   83.93    3.31
  -1  -7  -4    2.72    0.34
   1  -7   4    2.37    0.35
  -1   7   4    1.94    0.26
  -1   7   4    2.64    0.32
   1   7  -4    2.83    0.29
  -1   7   4    2.99    0.29
   1   7  -4    2.38    0.37
   1  -7   4    2.59    0.30
   1   7   4    3.08    0.39
   1   7   4    2.85    0.20
   1  -7  -4    2.89    0.30
  -1   7  -4    2.59    0.31
  -1   7  -4    3.25    0.37
  -1  -7   4    2.43    0.26
   1   7   4    2.68    0.21
  -1   7  -4    2.66    0.28
   2   7  -4   13.10    0.73
  -2   7   4   12.32    0.71
  -2  -7  -4   13.84    0.59
   2  -7   4   12.82    0.77
  -2  -7  -4   14.07    0.76
   2   7  -4   13.38    0.80
  -2   7   4   12.46    0.67
  -2   7   4   13.75    0.72
   2  -7   4   13.51    0.73
   2   7  -4   14.34    0.69
  -2   7   4   12.84    0.65
  -2   7  -4   12.98    0.69
  -2  -7   4   14.02    0.67
  -2   7  -4   13.44    0.71
   2   7   4   14.53    0.82
   2   7   4   13.40    0.58
   3   7  -4    1.01    0.29
  -3   7   4    1.15    0.23
   3   7  -4    1.51    0.42
   3  -7   4    1.86    0.38
  -3   7   4    1.15    0.28
   3   7  -4    1.39    0.29
  -3  -7  -4    1.31    0.15
  -3   7   4    1.40    0.36
  -3   7   4    1.32    0.20
  -3  -7  -4    0.95    0.32
   3   7   4    1.32    0.17
   3   7   4    1.91    0.38
  -3  -7   4    1.24    0.29
  -3   7  -4    1.29    0.30
  -3   7  -4    0.95    0.28
  -3  -7   4    1.32    0.23
  -3   7  -4    1.60    0.29
  -4   7   4   35.85    1.59
   4  -7   4   32.53    1.54
  -4  -7  -4   40.74    1.66
  -4   7   4   32.96    1.61
  -4  -7  -4   34.78    1.39
  -4   7   4   35.12    1.41
   4   7  -4   34.90    1.55
   4   7  -4   34.06    1.64
  -4   7  -4   37.03    1.55
  -4  -7   4   35.45    1.49
  -4   7  -4   31.96    1.65
   4   7   4   31.63    1.67
  -4  -7   4   34.09    1.57
  -4   7  -4   32.44    1.57
   4  -7  -4   34.52    1.60
   5   7  -4    4.90    0.59
   5   7  -4    3.75    0.74
  -5  -7  -4    5.06    0.59
   5  -7   4    5.18    0.61
  -5   7   4    4.80    0.56
  -5  -7   4    4.97    0.53
  -5  -7   4    5.04    0.43
  -5   7  -4    5.08    0.48
  -5   7  -4    6.86    0.62
  -6   7   4    2.13    0.53
  -6  -7  -4    3.49    0.60
  -6  -7   4    3.07    0.41
  -6  -7   4    3.82    0.52
  -6   7  -4    2.57    0.48
  -6   7  -4    3.57    0.50
  -7   7   4    3.18    0.66
  -7  -7  -4    3.18    0.73
  -7   7  -4    1.48    0.62
  -7  -7   4    2.00    0.59
  -7  -7   4    1.81    0.44
  -8   7   4    0.70    0.73
  -8  -7  -4    0.74    0.72
  -8   7  -4    0.38    0.71
  -8  -7   4    0.64    0.57
   0   8   4    0.74    0.31
   0   8  -4    0.53    0.24
   0  -8  -4    1.11    0.27
   0  -8   4    0.89    0.23
   0   8   4    0.80    0.19
   0   8  -4    0.78    0.35
   0   8  -4    0.76    0.25
   0   8   4    0.87    0.19
   1   8  -4   13.33    0.68
  -1   8   4   13.03    0.66
  -1   8   4   13.43    0.68
  -1  -8  -4   12.85    0.73
   1   8  -4   12.59    0.72
   1  -8   4   12.08    0.70
   1   8  -4   13.20    0.81
  -1   8   4   13.60    0.75
  -1   8  -4   13.31    0.71
   1  -8  -4   12.12    0.67
   1   8   4   12.68    0.58
  -1  -8   4   12.79    0.66
   1   8   4   12.24    0.60
  -1   8  -4   13.02    0.70
  -1   8  -4   12.68    0.77
   1   8   4   12.47    0.79
  -2   8   4    5.93    0.47
   2   8  -4    6.57    0.61
  -2   8   4    5.99    0.49
  -2   8   4    5.70    0.45
   2   8  -4    6.52    0.53
  -2  -8  -4    5.68    0.35
   2  -8   4    5.67    0.49
   2  -8   4    5.86    0.53
  -2  -8  -4    6.14    0.54
   2   8  -4    6.34    0.47
  -2   8   4    6.19    0.43
  -2   8  -4    5.66    0.52
  -2   8  -4    6.24    0.51
   2   8   4    5.93    0.33
  -2   8  -4    6.43    0.50
   2   8   4    5.18    0.59
  -2  -8   4    5.83    0.42
  -3   8   4    0.44    0.21
   3   8  -4    1.20    0.49
  -3   8   4    0.67    0.27
   3   8  -4    0.46    0.31
  -3   8   4    0.66    0.37
  -3   8   4    0.54    0.29
   3   8  -4    0.39    0.29
   3  -8   4    0.83    0.41
  -3  -8  -4    0.83    0.16
  -3  -8  -4    0.56    0.35
  -3   8  -4    0.71    0.30
  -3  -8   4    0.69    0.23
  -3   8  -4    0.96    0.29
  -3   8  -4    0.72    0.36
   3   8   4    0.68    0.49
  -4   8   4   38.08    1.63
   4   8  -4   35.64    1.63
  -4   8   4   31.28    1.59
  -4  -8  -4   38.53    1.68
  -4  -8  -4   34.64    1.41
   4   8  -4   33.51    1.59
   4  -8   4   33.22    1.58
  -4  -8   4   33.42    1.60
  -4  -8   4   34.21    1.50
  -4   8  -4   36.98    1.58
  -4   8  -4   33.10    1.60
  -5  -8  -4   20.06    1.20
  -5   8   4   22.61    1.18
  -5   8  -4   18.41    1.14
  -5  -8   4   20.14    1.14
  -5  -8   4   22.61    1.05
  -5   8  -4   20.90    1.10
  -6  -8  -4   21.30    1.35
  -6   8  -4   22.87    1.25
  -6  -8   4   22.72    1.14
  -6  -8   4   24.09    1.28
  -7   8   4    0.52    0.62
  -7  -8  -4    0.16    0.64
  -7  -8   4    0.00    0.55
  -7   8  -4    0.52    0.63
  -7  -8   4    0.62    0.45
  -8   8   4   -0.02    0.75
  -8  -8  -4    0.26    0.79
  -8   8  -4    0.33    0.80
   0   9  -4   -0.06    0.25
   0   9   4    0.05    0.19
   0   9   4    0.03    0.36
   0   9   4    0.01    0.20
   0   9  -4   -0.02    0.26
   0   9  -4    0.00    0.39
   0  -9  -4    0.06    0.25
   0  -9   4    0.36    0.24
   1   9  -4   12.31    0.75
  -1   9   4   10.46    0.62
   1   9  -4   11.64    0.67
   1   9  -4   11.48    0.71
  -1   9   4   12.25    0.78
   1  -9   4   11.06    0.68
  -1  -9  -4   10.55    0.70
  -1   9   4   10.70    0.62
   1   9   4   10.40    0.57
  -1   9  -4   11.31    0.69
   1   9   4   11.37    0.55
   1   9   4   10.35    0.79
   1  -9  -4   11.25    0.68
  -1   9  -4   10.88    0.78
  -1   9  -4   11.00    0.69
  -1  -9   4   11.82    0.64
   2   9  -4    2.36    0.54
  -2   9   4    2.70    0.33
  -2  -9  -4    3.47    0.41
   2   9  -4    3.28    0.39
  -2   9   4    2.50    0.39
   2  -9   4    2.75    0.40
  -2   9   4    2.72    0.42
  -2  -9  -4    2.46    0.26
   2   9  -4    2.12    0.39
  -2   9   4    2.43    0.39
  -2   9  -4    3.63    0.51
  -2  -9   4    2.82    0.34
  -2   9  -4    3.46    0.41
  -2   9  -4    2.59    0.42
   2   9   4    2.40    0.55
   3  -9   4    9.93    0.76
  -3   9   4   10.76    0.74
  -3  -9  -4    9.89    0.75
   3   9  -4   10.22    0.73
  -3  -9  -4    9.57    0.51
  -3   9   4    9.23    0.73
   3   9  -4    9.88    0.68
  -3   9   4    9.56    0.58
  -3   9  -4   10.33    0.77
  -3  -9   4   10.96    0.61
  -3   9  -4    9.39    0.70
  -3   9  -4   10.62    0.71
   4   9  -4   13.84    0.85
   4   9  -4    9.24    0.74
  -4   9   4   11.24    0.80
  -4  -9  -4    9.30    0.81
   4  -9   4   11.87    0.85
  -4  -9   4   11.31    0.65
  -4   9  -4    9.81    0.77
  -4   9  -4   10.30    0.76
  -4  -9   4   11.77    0.81
   5   9  -4    7.91    0.75
  -5   9   4    7.12    0.72
  -5  -9  -4    8.28    0.79
  -5  -9   4    7.37    0.70
  -5   9  -4    7.64    0.66
  -5   9  -4    7.65    0.69
  -5  -9   4    6.43    0.55
  -6  -9  -4    9.41    0.91
   6   9  -4    7.40    0.84
  -6   9   4    7.94    0.84
  -6  -9   4    6.36    0.74
  -6  -9   4    8.27    0.66
  -6   9  -4    9.02    0.85
  -7   9   4    0.89    0.69
   7   9  -4    2.27    0.84
  -7  -9  -4    1.62    0.76
  -7  -9   4    1.49    0.48
  -7  -9   4    1.27    0.69
  -7   9  -4    1.35    0.72
  -8  -9  -4    3.02    0.94
  -8   9   4    2.15    0.88
  -8   9  -4    3.58    0.96
   0 -10   4   18.25    0.93
   0 -10  -4   17.38    0.95
   0  10  -4   17.93    0.93
   0  10  -4   17.36    0.96
   0  10   4   17.06    1.04
   0  10   4   17.57    0.86
   0  10   4   16.82    0.84
  -1  10   4   17.86    0.95
   1  10  -4   18.07    0.97
   1  10  -4   20.22    1.04
  -1  10   4   19.44    1.06
   1 -10   4   19.44    1.01
  -1 -10  -4   20.68    1.05
  -1  10   4   19.82    0.97
  -1  10  -4   16.54    1.11
   1  10   4   20.09    0.90
  -1 -10   4   19.54    0.96
  -1  10  -4   17.18    1.05
   1 -10  -4   18.50    0.99
  -1  10  -4   20.22    1.02
  -2  10   4    7.99    0.64
   2 -10   4    9.34    0.70
  -2  10   4    8.46    0.57
  -2  10   4    9.45    0.63
  -2 -10  -4    9.44    0.74
   2  10  -4    8.94    0.66
  -2  10   4    7.85    0.68
   2  10  -4    8.19    0.68
  -2 -10  -4    9.55    0.53
  -2  10  -4    7.68    0.75
  -2  10  -4    9.21    0.71
  -2 -10   4    8.75    0.58
  -3  10   4    7.30    0.61
   3  10  -4    5.01    0.60
  -3  10   4    6.21    0.49
   3  10  -4    5.18    0.55
  -3 -10  -4    5.67    0.63
  -3  10  -4    3.94    0.62
  -3  10  -4    4.22    0.54
  -3 -10   4    6.05    0.50
  -3  10  -4    4.90    0.53
  -4 -10  -4    0.87    0.50
  -4  10   4    0.92    0.45
   4  10  -4    1.22    0.50
  -4 -10   4    1.75    0.39
  -4  10  -4    0.92    0.44
  -4  10  -4    0.93    0.44
   5  10  -4    0.46    0.54
  -5 -10  -4    1.48    0.59
  -5  10   4    1.13    0.54
  -5  10  -4    1.09    0.52
  -5 -10   4    0.42    0.38
  -5  10  -4    0.81    0.47
  -5 -10   4    1.24    0.53
  -6 -10  -4    2.93    0.77
   6  10  -4    5.37    0.82
  -6  10   4    3.91    0.73
  -6  10  -4    3.29    0.59
  -6 -10   4    4.20    0.72
  -6 -10   4    3.65    0.50
  -7 -10  -4    0.17    0.81
  -7  10   4    0.05    0.72
   7  10  -4    0.01    0.80
  -7 -10   4    0.24    0.70
  -7  10  -4   -0.09    0.77
   0  11   4    0.11    0.29
   0  11  -4   -0.05    0.35
   0 -11   4    0.16    0.31
   0 -11  -4    0.00    0.34
  -1  11   4   13.88    0.83
  -1 -11  -4   12.91    0.90
  -1  11   4   13.35    1.01
  -1  11   4   15.17    0.86
   1 -11   4   14.43    0.89
   1  11  -4   15.87    0.93
  -1  11  -4   14.04    0.88
   1  11   4   14.86    0.76
   1 -11  -4   14.75    0.85
  -1 -11   4   14.20    0.86
   2 -11   4    0.14    0.40
  -2 -11  -4   -0.10    0.42
   2  11  -4    0.22    0.39
  -2  11   4    0.11    0.33
  -2  11   4    0.30    0.42
  -2  11   4    0.06    0.31
  -2  11  -4    0.03    0.36
  -2 -11   4    0.16    0.33
   3  11  -4    1.77    0.50
  -3  11   4    3.21    0.63
  -3  11   4    2.71    0.49
  -3 -11  -4    2.99    0.51
  -3 -11   4    2.64    0.40
  -3  11  -4    2.34    0.47
  -3  11  -4    3.82    0.55
  -4 -11  -4    0.77    0.57
  -4  11   4    1.03    0.50
   4  11  -4    1.42    0.56
  -4  11  -4    1.21    0.45
  -4  11  -4    0.69    0.48
  -4 -11   4    0.92    0.39
  -5  11   4    0.56    0.59
  -5 -11  -4    0.76    0.65
   5  11  -4    0.56    0.64
  -5  11  -4    0.43    0.54
  -5 -11   4    0.49    0.38
  -6  11   4    0.41    0.70
   6  11  -4    0.80    0.75
  -6 -11  -4    0.62    0.79
  -6  11  -4    0.42    0.67
   7  11  -4    1.00    0.96
  -7 -11  -4    0.41    0.90
  -7  11   4    1.17    0.87
  -7  11  -4    0.87    0.92
   0 -12  -4    0.28    0.46
   0 -12   4    0.42    0.42
   0  12   4    0.04    0.34
   0  12  -4    0.11    0.40
  -1 -12  -4    7.72    0.74
  -1  12   4    7.57    0.66
   1 -12   4    7.32    0.69
  -1  12   4    7.26    0.63
   1  12  -4    6.92    0.70
  -1 -12   4    7.76    0.64
  -1  12  -4    9.18    0.75
  -2  12   4    1.49    0.44
  -2 -12  -4    1.15    0.54
   2  12  -4    1.12    0.48
  -2  12   4    1.65    0.41
   2 -12   4    1.24    0.49
  -2  12  -4    2.24    0.49
  -2 -12   4    1.17    0.43
  -2  12  -4    1.07    0.46
  -3 -12  -4    1.82    0.62
  -3  12   4    1.46    0.50
   3  12  -4    2.29    0.58
  -3 -12   4    1.40    0.40
  -3  12  -4    2.10    0.51
  -3  12  -4    2.10    0.55
  -4  12   4    0.82    0.63
   4  12  -4    0.62    0.62
  -4 -12  -4    1.20    0.68
  -4  12  -4    0.61    0.54
  -4  12  -4    0.49    0.57
  -4 -12   4    1.09    0.45
   5  12  -4    0.05    0.71
  -5  12   4   -0.12    0.72
  -5 -12  -4    0.59    0.74
  -5  12  -4    0.09    0.64
   6  12  -4   -0.05    0.84
  -6 -12  -4    0.84    0.91
  -6  12   4    0.39    0.86
  -6  12  -4    0.30    0.72
   0 -13   4    7.04    0.68
   0 -13  -4    5.95    0.68
   0  13   4    6.39    0.72
   0  13  -4    5.13    0.68
   1  13  -4    1.88    0.55
  -1 -13  -4    0.91    0.54
  -1  13   4    1.14    0.47
  -1  13   4    1.54    0.54
   1 -13   4    1.21    0.50
  -1  13  -4    0.41    0.49
  -1 -13   4    0.88    0.45
   2 -13   4    1.83    0.58
  -2 -13  -4    1.20    0.60
  -2  13   4    1.08    0.45
   2  13  -4    1.22    0.55
  -2  13   4    1.57    0.56
  -2  13  -4    0.67    0.51
  -2 -13   4    1.62    0.51
  -2  13  -4    1.48    0.59
   3  13  -4    4.12    0.75
  -3  13   4    2.87    0.66
  -3 -13  -4    3.97    0.76
  -3 -13   4    2.97    0.51
  -3  13  -4    3.69    0.69
  -3  13  -4    3.48    0.68
  -4  13   4    1.72    0.73
  -4 -13  -4    1.26    0.61
   4  13  -4    1.70    0.74
  -4  13  -4    1.69    0.78
  -4  13  -4    1.13    0.68
  -5  13   4    2.36    0.87
  -5 -13  -4    2.92    0.93
   5  13  -4    2.60    0.89
  -5  13  -4    2.63    0.79
   0  14   4    1.67    0.59
   0 -14   4    2.00    0.59
   0  14  -4    1.99    0.64
   1 -14   4    0.29    0.63
  -1  14   4    0.19    0.52
   1  14  -4   -0.07    0.57
  -1 -14  -4   -0.48    0.57
  -1  14  -4   -0.10    0.57
   1  14   4   -0.36    0.57
  -1 -14   4    0.04    0.54
   2  14  -4    1.87    0.69
  -2 -14  -4    1.18    0.69
  -2 -14   4    0.89    0.50
  -2  14  -4    1.20    0.62
  -2  14  -4    1.70    0.64
   3  14  -4    1.52    0.72
  -3 -14  -4    1.32    0.80
  -3  14   4    0.94    0.64
  -3  14  -4    1.49    0.66
  -3  14  -4    1.35    0.66
   4  14  -4    1.67    0.85
  -4 -14  -4    1.80    0.85
  -4  14   4    1.62    0.78
  -4  14  -4    1.31    0.77
   0  15   4   -0.08    0.64
   0  15  -4    0.11    0.65
   0 -15   4    0.12    0.67
  -1  15   4    1.02    0.72
   1  15  -4    0.73    0.72
   1 -15   4    0.60    0.69
  -1  15  -4    0.96    0.71
   1  15   4    0.77    0.67
  -1 -15   4    0.97    0.68
  -1  15  -4    0.22    0.64
  -2 -15  -4   -0.14    0.76
   2  15  -4    0.62    0.77
  -2  15  -4    0.20    0.69
  -2  15  -4    0.88    0.71
  -3 -15  -4    0.24    0.88
   3  15  -4    0.33    0.80
  -3  15  -4    0.44    0.77
  -3  15  -4    0.27    0.80
   0  16  -4    0.16    0.79
   0  16   4    0.40    0.76
   0 -16   4    0.35    0.81
   1 -16   4    0.58    0.80
   1  16  -4    0.35    0.82
  -1  16  -4    0.20    0.76
   1  16   4    0.37    0.89
  -1  16  -4    0.34    0.82
   0   0   5    0.13    0.09
   0   0  -5    0.17    0.07
   0   0   5    0.13    0.06
   0   0  -5    0.11    0.08
   1   0   5 1000.00   38.89
   2   0  -5   41.59    1.76
  -2   0   5   42.34    1.71
   2   0   5   44.29    1.78
  -2   0  -5   42.66    1.72
  -2   0  -5   43.88    1.78
   2   0  -5   43.43    1.71
  -2   0   5   45.28    1.76
   2   0   5   44.77    1.73
   3   0  -5   25.06    1.04
  -3   0  -5   26.49    1.09
   3   0  -5   26.39    1.05
   3   0  -5   24.29    1.13
  -3   0   5   24.62    1.11
  -3   0  -5   25.67    1.08
  -3   0  -5   29.17    1.16
   3   0   5   25.36    1.14
   4   0  -5   11.02    0.52
  -4   0  -5   11.63    0.65
   4   0   5   11.48    0.66
  -4   0  -5   11.75    0.60
  -4   0  -5   12.40    0.61
   4   0  -5   11.88    0.52
  -4   0   5   12.45    0.63
   4   0  -5   10.87    0.67
   5   0  -5    8.10    0.42
  -5   0  -5    8.33    0.54
   5   0  -5    8.24    0.44
  -5   0  -5    7.92    0.56
  -5   0   5    8.28    0.56
   5   0  -5    8.68    0.66
  -5   0  -5    7.92    0.57
   5   0   5    8.47    0.62
  -6   0   5    3.19    0.43
  -6   0  -5    3.34    0.48
   6   0   5    2.81    0.51
  -6   0  -5    3.16    0.41
   6   0  -5    3.42    0.28
  -6   0  -5    3.03    0.45
  -7   0  -5    2.22    0.48
  -7   0   5    2.61    0.49
  -7   0  -5    2.41    0.44
  -8   0  -5    2.54    0.57
  -8   0  -5    3.15    0.63
  -8   0   5    3.93    0.62
  -9   0   5    0.22    0.64
   0  -1  -5  574.91   23.11
   0  -1   5  594.27   23.15
   0   1  -5  600.19   23.21
  -1  -1  -5  507.69   20.78
   1   1  -5  519.13   20.95
   1  -1   5  523.73   20.82
  -1   1   5  527.14   20.81
  -1  -1   5  538.50   20.92
  -1   1  -5  533.92   20.81
   1  -1  -5  538.24   20.90
   1   1   5  526.56   20.86
   2   1  -5   39.07    1.45
  -2   1   5   36.63    1.48
  -2   1   5   34.95    1.41
   2   1  -5   35.33    1.48
   2  -1   5   37.95    1.47
  -2  -1  -5   37.32    1.42
  -2  -1  -5   35.03    1.43
   2  -1   5   35.89    1.50
   2   1  -5   35.81    1.45
  -2  -1  -5   36.02    1.51
  -2   1  -5   36.72    1.46
  -2  -1   5   35.98    1.47
   2  -1  -5   35.81    1.41
  -2   1  -5   35.51    1.50
   2   1   5   34.76    1.50
   2  -1  -5   35.14    1.49
  -3  -1  -5  119.87    4.76
   3   1  -5  120.13    4.76
  -3  -1  -5  122.93    4.76
   3   1  -5  124.96    4.77
   3  -1   5  121.30    4.82
  -3  -1  -5  127.59    4.85
   3   1  -5  120.87    4.82
  -3   1   5  122.55    4.82
  -3   1  -5  126.59    4.80
  -3  -1   5  123.58    4.81
   3   1   5  119.65    4.83
   3  -1  -5  124.22    4.71
  -3   1  -5  124.09    4.79
   3  -1  -5  121.27    4.83
   3  -1  -5  122.42    4.71
  -4   1   5    8.68    0.51
  -4  -1  -5    9.46    0.49
  -4  -1  -5    7.96    0.55
   4  -1   5    9.21    0.56
   4   1  -5    9.48    0.45
   4   1  -5    8.84    0.47
   4   1  -5    9.11    0.59
  -4  -1  -5    8.54    0.48
  -4   1  -5    9.02    0.52
  -4  -1   5    8.99    0.52
   4  -1  -5    9.18    0.37
  -4   1  -5    8.88    0.51
   4  -1  -5    8.97    0.38
  -4   1  -5    9.42    0.54
   4   1   5    8.36    0.58
   4  -1  -5    8.79    0.59
  -5  -1  -5    9.27    0.63
   5   1  -5    9.80    0.50
   5   1  -5    9.74    0.71
  -5  -1  -5    9.48    0.58
  -5   1   5   10.15    0.62
   5  -1   5    9.39    0.69
   5   1  -5    9.48    0.54
  -5  -1  -5   10.02    0.56
   5  -1  -5    9.79    0.42
   5  -1  -5    8.42    0.62
   5   1   5    9.78    0.57
  -5  -1   5    8.60    0.58
   5   1   5    9.44    0.68
  -5   1  -5    9.42    0.60
   5  -1  -5    9.58    0.41
  -5   1  -5    9.37    0.61
  -5   1  -5    9.18    0.63
  -6  -1  -5    4.03    0.48
  -6   1   5    3.53    0.46
  -6  -1  -5    4.12    0.43
   6  -1   5    4.97    0.56
  -6  -1  -5    5.13    0.53
  -6   1  -5    4.87    0.50
  -6   1  -5    4.45    0.47
  -6   1  -5    4.58    0.53
   6   1   5    5.77    0.51
  -6  -1   5    4.02    0.45
   6   1   5    4.95    0.59
  -6  -1   5    4.89    0.36
  -7   1   5    6.27    0.65
  -7  -1  -5    7.40    0.66
  -7  -1  -5    7.82    0.62
  -7  -1   5    7.45    0.66
  -7   1  -5    7.26    0.69
  -7   1  -5    7.41    0.64
  -8   1   5    5.16    0.68
  -8  -1  -5    5.00    0.63
  -8  -1  -5    4.28    0.71
  -8   1  -5    4.02    0.63
  -8  -1   5    4.87    0.65
  -9   1   5    0.83    0.65
  -9  -1   5    0.27    0.69
  -9   1  -5    1.14    0.66
   0  -2   5    0.32    0.12
   0  -2  -5    0.23    0.07
   0  -2  -5    0.41    0.11
   0   2  -5    0.42    0.12
   0   2   5    0.30    0.11
   0  -2   5    0.57    0.10
   0   2  -5    0.32    0.10
   0   2   5    0.40    0.07
   1   2  -5    1.40    0.16
   1   2  -5    1.43    0.16
  -1   2   5    1.80    0.17
   1  -2   5    2.00    0.19
  -1  -2  -5    1.68    0.19
   1  -2   5    2.12    0.18
  -1  -2  -5    1.67    0.09
  -1   2   5    1.90    0.15
   1   2   5    2.08    0.09
   1   2   5    1.19    0.18
  -1  -2   5    1.90    0.18
   1  -2  -5    2.10    0.18
   1  -2  -5    1.85    0.15
  -1  -2   5    1.49    0.15
  -1   2  -5    1.47    0.18
  -1   2  -5    1.38    0.15
  -2  -2  -5   55.35    2.28
   2   2  -5   55.54    2.24
  -2   2   5   54.54    2.17
   2   2  -5   54.04    2.25
   2  -2   5   57.17    2.25
  -2   2   5   58.22    2.26
   2   2  -5   56.35    2.24
  -2  -2  -5   56.32    2.17
   2  -2   5   56.94    2.27
  -2  -2  -5   57.62    2.18
   2  -2  -5   57.01    2.27
   2  -2  -5   55.50    2.17
  -2   2  -5   56.41    2.24
  -2  -2   5   56.94    2.24
  -2   2  -5   56.63    2.27
   2   2   5   56.02    2.28
   3   2  -5   16.80    0.78
  -3   2   5   17.56    0.81
  -3  -2  -5   17.67    0.85
  -3  -2  -5   16.70    0.73
   3   2  -5   18.16    0.83
   3   2  -5   18.04    0.78
   3  -2   5   17.13    0.82
  -3  -2  -5   17.16    0.74
   3  -2  -5   18.18    0.84
  -3   2  -5   16.79    0.79
  -3   2  -5   18.23    0.80
  -3   2  -5   18.78    0.83
   3   2   5   16.81    0.85
  -3  -2   5   17.82    0.80
  -4  -2  -5   16.00    0.72
   4  -2   5   16.52    0.80
   4   2  -5   15.59    0.73
  -4  -2  -5   16.12    0.82
   4   2  -5   15.25    0.75
  -4   2   5   16.27    0.81
   4   2  -5   15.47    0.79
   4   2   5   16.16    0.71
  -4  -2   5   15.35    0.77
  -4   2  -5   15.33    0.78
  -4   2  -5   15.81    0.79
   4  -2  -5   16.75    0.85
   4   2   5   14.39    0.83
  -4   2  -5   16.10    0.78
   5   2  -5   26.56    1.30
  -5   2   5   28.34    1.27
   5   2  -5   26.11    1.18
  -5  -2  -5   27.10    1.17
  -5  -2  -5   28.15    1.28
   5  -2   5   26.35    1.27
  -5  -2   5   25.49    1.22
  -5   2  -5   25.46    1.23
   5  -2  -5   25.92    1.31
  -5  -2   5   27.05    1.16
   5   2   5   27.86    1.18
   5   2   5   28.52    1.31
  -5   2  -5   25.66    1.24
  -5   2  -5   27.19    1.25
  -6   2   5    5.67    0.56
  -6  -2  -5    5.25    0.56
  -6  -2  -5    6.40    0.48
   6  -2   5    5.61    0.58
  -6   2  -5    5.44    0.58
  -6   2  -5    6.09    0.57
  -6  -2   5    7.03    0.55
   6   2   5    5.61    0.61
  -6   2  -5    5.41    0.54
  -6  -2   5    5.44    0.42
   6   2   5    6.02    0.66
  -7   2   5   10.11    0.76
  -7  -2  -5   11.13    0.87
  -7  -2  -5   11.23    0.75
  -7  -2   5   12.14    0.81
  -7   2  -5   10.82    0.81
  -7   2  -5   12.28    0.80
  -8   2   5   11.26    0.93
  -8  -2  -5   11.27    0.93
  -8  -2   5   12.03    0.90
  -8   2  -5    9.84    0.87
  -9   2   5    2.21    0.73
  -9   2  -5    1.84    0.78
  -9  -2   5    2.55    0.67
   0   3  -5   41.84    1.66
   0   3   5   40.43    1.62
   0   3   5   41.98    1.68
   0  -3  -5   43.54    1.68
   0  -3   5   40.72    1.66
   0   3  -5   40.73    1.69
   0  -3  -5   42.15    1.63
   0  -3   5   40.12    1.68
  -1   3   5   20.21    0.82
  -1  -3  -5   18.24    0.86
   1  -3   5   19.73    0.84
  -1   3   5   21.26    0.84
   1   3  -5   19.73    0.85
   1  -3   5   17.62    0.86
   1   3  -5   20.04    0.84
  -1  -3   5   19.53    0.85
   1  -3  -5   18.99    0.81
  -1   3  -5   19.51    0.83
   1  -3  -5   19.24    0.83
  -1  -3   5   18.87    0.83
  -1   3  -5   19.58    0.86
   1   3   5   19.75    0.87
   2  -3   5    7.46    0.41
   2  -3   5    7.05    0.43
  -2   3   5    7.87    0.42
   2   3  -5    7.28    0.41
  -2  -3  -5    6.56    0.44
   2   3  -5    7.92    0.44
   2   3  -5    7.73    0.40
  -2   3   5    7.31    0.32
  -2  -3   5    6.71    0.39
   2   3   5    7.42    0.46
   2  -3  -5    7.10    0.43
  -2   3  -5    7.35    0.41
  -2   3  -5    7.15    0.40
   2  -3  -5    7.56    0.32
  -3  -3  -5   45.06    1.94
  -3  -3  -5   45.26    1.81
  -3   3   5   46.11    1.92
   3   3  -5   47.55    1.92
   3   3  -5   45.27    1.88
   3  -3   5   46.44    1.92
   3   3  -5   47.64    1.91
  -3   3  -5   45.14    1.90
  -3  -3   5   48.17    1.90
   3   3   5   43.52    1.94
   3  -3  -5   46.30    1.93
  -3   3  -5   46.80    1.91
  -3   3  -5   48.41    1.93
  -4  -3  -5    7.38    0.52
  -4  -3  -5    6.72    0.36
   4   3  -5    6.46    0.48
   4  -3   5    7.56    0.50
   4   3  -5    6.23    0.46
  -4   3   5    6.74    0.49
   4   3  -5    5.90    0.42
  -4   3  -5    6.68    0.49
  -4   3  -5    6.58    0.46
  -4  -3   5    6.90    0.44
   4  -3  -5    7.08    0.55
  -4   3  -5    6.25    0.46
   4   3   5    6.71    0.38
   4   3   5    7.27    0.56
  -5   3   5   26.17    1.21
   5   3  -5   25.01    1.24
   5  -3   5   23.04    1.17
  -5  -3  -5   26.90    1.23
  -5  -3  -5   26.64    1.09
   5   3  -5   24.82    1.16
  -5   3  -5   26.47    1.19
   5   3   5   22.35    1.24
  -5  -3   5   24.02    1.11
  -5  -3   5   24.78    1.15
  -5   3  -5   24.88    1.22
   5   3   5   23.74    1.09
   5  -3  -5   24.58    1.26
  -5   3  -5   24.10    1.17
   6  -3   5    6.74    0.63
  -6  -3  -5    6.94    0.51
  -6  -3  -5    7.25    0.65
  -6   3   5    8.36    0.65
  -6  -3   5    6.76    0.53
  -6   3  -5    6.61    0.66
  -6   3  -5    7.29    0.63
  -6  -3   5    8.19    0.59
   6   3   5    7.71    0.76
  -6   3  -5    9.09    0.62
  -7  -3  -5    0.13    0.33
  -7  -3  -5    0.24    0.51
  -7   3   5    0.21    0.43
  -7   3  -5    0.39    0.48
  -7   3  -5    0.28    0.43
  -7  -3   5    0.07    0.36
  -8   3   5    1.83    0.62
  -8  -3  -5    1.56    0.66
  -8   3  -5    1.18    0.55
  -8  -3   5    2.07    0.53
  -9   3   5    0.51    0.73
  -9  -3   5    0.42    0.61
  -9   3  -5    0.48    0.72
   0   4   5   39.27    1.57
   0  -4  -5   39.26    1.56
   0  -4   5   39.22    1.64
   0   4  -5   39.16    1.64
   0  -4   5   40.58    1.61
   0   4  -5   40.02    1.61
   0   4   5   38.63    1.62
   0  -4  -5   40.82    1.63
   1   4  -5   25.25    1.04
  -1   4   5   24.70    1.03
   1   4  -5   24.88    1.08
  -1  -4  -5   24.77    1.08
   1  -4   5   25.65    1.06
   1   4  -5   25.70    1.07
   1  -4   5   24.25    1.08
  -1   4   5   23.30    1.04
   1   4   5   23.93    0.95
   1  -4  -5   23.92    1.04
  -1   4  -5   25.31    1.05
   1  -4  -5   23.58    1.03
  -1  -4   5   25.72    1.04
  -1   4  -5   24.86    1.08
   1   4   5   24.88    1.09
   1   4   5   25.04    0.95
  -1  -4   5   25.03    1.08
  -2   4   5   39.98    1.62
  -2   4   5   39.41    1.54
   2  -4   5   41.34    1.64
   2   4  -5   37.45    1.62
   2   4  -5   38.07    1.60
  -2  -4  -5   40.11    1.65
   2  -4   5   37.60    1.62
   2   4   5   38.87    1.66
  -2   4  -5   42.93    1.64
  -2  -4   5   37.09    1.59
   2  -4  -5   38.50    1.62
   2  -4  -5   38.10    1.54
  -2   4  -5   37.77    1.61
   3   4  -5   33.86    1.49
   3  -4   5   34.57    1.50
  -3  -4  -5   32.48    1.53
  -3  -4  -5   34.68    1.37
   3   4  -5   34.53    1.50
   3   4  -5   36.35    1.49
   3  -4   5   35.01    1.51
  -3   4   5   37.51    1.51
  -3   4  -5   33.71    1.50
   3  -4  -5   34.65    1.51
  -3   4  -5   34.71    1.50
   3   4   5   34.90    1.55
  -3   4  -5   36.45    1.50
   3   4   5   36.56    1.38
  -3  -4   5   35.24    1.47
  -4   4   5   42.01    1.77
   4   4  -5   42.55    1.73
  -4  -4  -5   39.72    1.79
   4   4  -5   40.27    1.75
   4  -4   5   40.65    1.74
  -4  -4  -5   41.30    1.62
   4   4  -5   42.41    1.76
  -4   4  -5   40.23    1.75
   4   4   5   39.94    1.63
  -4  -4   5   40.77    1.71
  -4   4  -5   40.96    1.75
  -4   4  -5   40.86    1.75
  -4  -4   5   41.85    1.72
   4   4   5   39.45    1.80
   4  -4  -5   38.12    1.77
   5  -4   5    1.23    0.36
  -5   4   5    1.62    0.32
  -5  -4  -5    0.75    0.19
   5   4  -5    1.40    0.43
   5   4  -5    1.67    0.41
  -5  -4  -5    1.10    0.29
  -5   4  -5    1.16    0.31
  -5  -4   5    1.15    0.29
  -5   4  -5    1.06    0.33
  -5   4  -5    1.52    0.40
   5   4   5    1.22    0.46
  -5  -4   5    0.78    0.27
   5   4   5    0.99    0.24
   5  -4  -5    0.98    0.44
  -6  -4  -5   10.47    0.59
  -6   4   5    9.82    0.75
   6  -4   5   10.63    0.79
  -6  -4  -5    8.47    0.74
  -6   4  -5    9.80    0.68
  -6  -4   5    9.70    0.67
  -6   4  -5   10.51    0.76
  -6  -4   5   10.14    0.63
  -7   4   5    0.84    0.48
  -7  -4  -5    0.30    0.46
  -7  -4   5    0.40    0.38
  -7   4  -5    0.94    0.48
  -7   4  -5    1.18    0.45
  -8   4   5    2.61    0.67
  -8  -4  -5    2.75    0.67
  -8   4  -5    3.22    0.69
  -8  -4   5    3.86    0.63
  -9   4   5    1.93    0.80
  -9   4  -5    1.78    0.88
  -9  -4   5    1.23    0.70
   0  -5   5  110.05    4.16
   0  -5   5  107.30    4.12
   0   5   5  102.37    4.07
   0   5   5  101.36    4.13
   0  -5  -5  109.36    4.14
   0   5   5  105.01    4.07
   0   5  -5  102.81    4.11
   0   5  -5  102.07    4.15
  -1  -5  -5   18.82    0.86
   1  -5   5   16.83    0.83
   1   5  -5   18.83    0.85
  -1   5   5   18.01    0.80
  -1   5   5   18.91    0.80
   1  -5   5   16.83    0.82
   1   5  -5   18.16    0.81
   1   5  -5   18.21    0.86
  -1   5  -5   18.10    0.82
   1  -5  -5   17.59    0.79
  -1   5  -5   19.08    0.85
   1  -5  -5   17.21    0.79
  -1  -5   5   18.26    0.81
   1   5   5   18.66    0.72
   1   5   5   15.80    0.85
   1   5   5   17.95    0.71
   2   5  -5    5.17    0.33
  -2   5   5    4.79    0.35
  -2  -5  -5    4.87    0.37
  -2   5   5    4.93    0.30
   2  -5   5    4.86    0.39
   2   5  -5    4.64    0.41
   2  -5   5    5.02    0.40
   2   5  -5    4.40    0.37
  -2   5  -5    5.06    0.38
   2   5   5    4.96    0.44
   2  -5  -5    4.91    0.37
  -2  -5   5    5.47    0.34
  -2   5  -5    5.21    0.38
   2  -5  -5    4.80    0.29
   3   5  -5    7.25    0.48
  -3   5   5    7.29    0.50
   3   5  -5    8.03    0.54
   3  -5   5    6.45    0.50
   3  -5   5    7.91    0.51
   3   5  -5    7.80    0.50
  -3  -5  -5    6.76    0.31
  -3  -5  -5    6.95    0.52
  -3   5   5    7.56    0.34
  -3   5   5    7.62    0.34
   3  -5  -5    7.60    0.52
  -3   5  -5    7.42    0.51
   3   5   5    7.19    0.58
  -3   5  -5    7.48    0.48
  -3  -5   5    7.09    0.43
  -3   5  -5    6.95    0.48
   3   5   5    7.61    0.33
   4  -5   5    7.20    0.55
  -4   5   5    8.11    0.56
   4   5  -5    7.57    0.58
   4   5  -5    7.23    0.51
  -4  -5  -5    7.46    0.36
  -4  -5  -5    8.09    0.59
   4   5  -5    7.11    0.56
  -4  -5   5    7.38    0.50
  -4  -5   5    7.10    0.47
  -4   5  -5    7.26    0.53
  -4   5  -5    7.13    0.57
   4   5   5    8.73    0.67
  -4   5  -5    7.11    0.51
   4   5   5    7.17    0.39
   4  -5  -5    7.43    0.60
   5   5  -5   12.07    0.86
  -5  -5  -5   11.90    0.79
   5   5  -5   11.41    0.81
  -5   5   5   11.45    0.76
   5  -5   5   11.04    0.74
   5   5  -5   11.12    0.70
  -5  -5  -5   11.82    0.55
  -5   5  -5   12.05    0.75
  -5   5  -5    9.73    0.72
  -5   5  -5   11.50    0.82
   5   5   5   11.17    0.87
  -5  -5   5   13.14    0.71
  -5  -5   5   11.54    0.67
  -6   5   5    4.91    0.58
  -6  -5  -5    3.52    0.54
  -6  -5   5    3.78    0.44
  -6   5  -5    4.12    0.50
  -6  -5   5    3.85    0.48
  -6   5  -5    3.54    0.53
  -7  -5  -5    0.23    0.51
   7   5  -5    0.69    0.43
  -7   5   5    0.17    0.49
  -7  -5   5    0.23    0.38
  -7   5  -5    0.01    0.50
  -7  -5   5    0.16    0.37
  -8  -5  -5    1.77    0.68
  -8   5   5    2.64    0.71
  -8  -5   5    2.62    0.56
  -8   5  -5    2.25    0.76
  -9   5   5    2.15    0.84
  -9  -5  -5    1.00    0.92
  -9   5  -5    1.17    0.85
  -9  -5   5    1.09    0.64
   0  -6  -5  101.95    4.05
   0  -6   5  102.91    4.07
   0   6   5  104.67    3.98
   0   6   5  102.72    4.06
   0   6  -5   98.84    4.06
   0  -6   5  100.89    4.04
   0   6  -5  104.59    4.03
   0   6   5  100.43    3.99
   0   6  -5  103.80    4.07
  -1   6   5    3.71    0.29
  -1   6   5    2.94    0.27
  -1   6   5    3.48    0.31
   1   6  -5    3.40    0.30
   1  -6   5    3.16    0.35
   1  -6   5    3.54    0.31
   1   6  -5    3.34    0.37
  -1  -6  -5    3.14    0.33
   1   6  -5    2.33    0.29
  -1  -6   5    3.05    0.27
   1   6   5    3.35    0.18
  -1   6  -5    2.91    0.32
   1   6   5    2.89    0.20
   1  -6  -5    3.19    0.28
  -1   6  -5    3.86    0.31
   1   6   5    3.99    0.38
  -2   6   5   14.89    0.72
  -2  -6  -5   14.78    0.77
   2   6  -5   15.01    0.72
   2  -6   5   15.22    0.75
   2   6  -5   14.60    0.80
  -2   6   5   14.22    0.67
   2   6  -5   14.13    0.74
   2  -6   5   14.27    0.76
   2   6   5   14.20    0.58
  -2   6  -5   14.41    0.74
   2  -6  -5   13.53    0.71
   2   6   5   14.57    0.58
   2   6   5   14.35    0.77
   2  -6  -5   15.07    0.67
  -2   6  -5   14.20    0.74
  -2  -6   5   13.75    0.69
   3  -6   5    1.03    0.31
  -3  -6  -5    0.97    0.30
  -3  -6  -5    1.40    0.11
  -3   6   5    1.02    0.17
  -3   6   5    1.29    0.28
   3   6  -5    0.80    0.26
   3   6  -5    1.22    0.28
   3  -6   5    1.20    0.28
   3   6  -5    1.54    0.37
  -3   6   5    0.96    0.15
   3   6   5    1.42    0.12
  -3   6  -5    0.80    0.27
  -3  -6   5    1.23    0.22
   3   6   5    1.00    0.38
  -3   6  -5    1.55    0.27
  -3   6  -5    1.87    0.29
   3  -6  -5    1.01    0.30
  -4  -6  -5   40.01    1.59
   4  -6   5   38.25    1.77
  -4   6   5   38.38    1.56
   4   6  -5   39.87    1.76
  -4   6   5   40.19    1.56
  -4  -6  -5   42.26    1.82
  -4   6   5   40.27    1.78
   4   6  -5   40.93    1.84
   4   6  -5   41.33    1.76
  -4  -6   5   40.79    1.71
  -4   6  -5   39.04    1.76
   4   6   5   39.67    1.86
   4   6   5   41.94    1.61
  -4   6  -5   41.95    1.76
  -4   6  -5   42.31    1.80
   4  -6  -5   38.55    1.79
   5   6  -5   13.74    1.01
  -5  -6  -5   13.41    0.61
  -5   6   5   13.34    0.86
   5  -6   5   13.24    0.83
  -5  -6  -5   13.39    0.88
   5   6  -5   13.32    0.90
   5   6  -5   14.49    0.82
  -5  -6   5   14.47    0.80
  -5   6  -5   13.78    0.83
  -5  -6   5   13.60    0.75
  -5   6  -5   12.66    0.83
   6   6  -5    2.79    0.49
  -6   6   5    2.53    0.53
  -6  -6  -5    3.17    0.56
  -6  -6   5    3.92    0.51
  -6  -6   5    3.75    0.44
  -6   6  -5    3.32    0.50
  -6   6  -5    2.64    0.51
  -7   6   5    2.33    0.58
  -7  -6  -5    2.29    0.61
   7   6  -5    2.85    0.60
  -7   6  -5    1.33    0.58
  -7  -6   5    1.65    0.51
  -7  -6   5    1.91    0.49
  -8  -6  -5    0.71    0.77
  -8   6   5    0.17    0.68
  -8   6  -5    0.39    0.65
  -8  -6   5    0.72    0.52
   0   7  -5   24.27    1.11
   0  -7  -5   22.81    1.06
   0   7  -5   22.98    1.08
   0   7   5   24.63    1.08
   0  -7   5   22.92    1.04
   0   7   5   22.61    0.97
   0   7  -5   22.69    1.04
   0   7   5   22.14    0.98
   1  -7   5   19.23    0.95
  -1   7   5   17.33    0.85
   1  -7   5   18.21    0.89
  -1  -7  -5   19.21    0.94
   1   7  -5   17.20    0.92
  -1   7   5   19.68    0.87
   1   7  -5   17.77    0.92
  -1   7   5   19.18    0.90
   1   7  -5   19.03    0.88
   1  -7  -5   17.63    0.88
   1   7   5   18.13    0.96
   1   7   5   19.02    0.78
  -1  -7   5   19.49    0.88
  -1   7  -5   19.35    0.90
   1   7   5   20.08    0.80
  -1   7  -5   20.65    0.93
   2   7  -5   19.21    0.93
   2   7  -5   20.95    1.04
   2   7  -5   19.55    0.97
  -2  -7  -5   19.11    1.00
  -2   7   5   19.49    0.91
  -2   7   5   20.73    0.96
   2  -7   5   17.93    0.98
   2  -7   5   19.49    0.97
  -2   7   5   19.41    0.94
   2   7   5   20.68    0.80
   2  -7  -5   19.41    0.89
  -2   7  -5   17.71    0.95
  -2   7  -5   20.41    0.97
  -2  -7   5   21.13    0.92
   2   7   5   20.30    1.05
   2   7   5   20.47    0.81
   3   7  -5   22.15    1.06
   3  -7   5   21.66    1.10
   3  -7   5   23.74    1.12
   3   7  -5   22.59    1.08
   3   7  -5   23.11    1.13
  -3   7   5   22.92    1.12
  -3   7   5   22.64    1.09
  -3   7   5   21.88    0.96
  -3  -7  -5   23.38    1.14
  -3   7   5   21.90    0.97
  -3  -7  -5   22.54    0.90
  -3   7  -5   20.06    1.07
   3  -7  -5   21.73    1.09
  -3   7  -5   23.85    1.09
  -3   7  -5   22.97    1.11
  -3  -7   5   22.88    1.03
   3   7   5   23.27    0.91
   3   7   5   22.02    1.14
   4   7  -5   79.01    3.28
   4   7  -5   75.44    3.20
  -4   7   5   75.83    3.23
   4   7  -5   79.07    3.24
   4  -7   5   80.41    3.22
  -4  -7  -5   83.73    3.30
  -4  -7  -5   76.44    3.03
  -4   7  -5   80.66    3.21
   4  -7  -5   75.06    3.23
  -4  -7   5   81.54    3.17
  -4   7  -5   74.67    3.23
  -5   7   5    1.40    0.42
  -5  -7  -5    1.40    0.47
   5  -7   5    1.33    0.47
   5   7  -5    1.30    0.41
  -5   7  -5    1.30    0.34
  -5  -7   5    1.85    0.33
  -5  -7   5    1.41    0.39
  -5   7  -5    2.24    0.44
  -6  -7  -5    4.25    0.65
   6   7  -5    4.24    0.58
  -6   7   5    4.12    0.62
  -6   7  -5    3.26    0.54
  -6  -7   5    4.43    0.48
  -6   7  -5    5.63    0.63
  -6  -7   5    3.40    0.52
  -7   7   5    2.91    0.67
  -7  -7  -5    2.36    0.69
   7   7  -5    2.34    0.67
  -7  -7   5    2.02    0.45
  -7   7  -5    2.56    0.69
  -7  -7   5    2.76    0.59
  -8  -7  -5    2.49    0.90
  -8   7   5    1.81    0.78
  -8   7  -5    2.69    0.82
  -8  -7   5    2.07    0.58
   0   8  -5    8.36    0.65
   0  -8  -5    8.63    0.55
   0  -8   5    7.93    0.52
   0   8  -5    8.20    0.54
   0   8   5    9.13    0.61
   0   8  -5    7.94    0.56
   0   8   5    8.57    0.48
   0   8   5    7.94    0.45
  -1   8   5    0.32    0.24
   1  -8   5    0.45    0.20
  -1   8   5    0.30    0.27
   1   8  -5    0.41    0.25
  -1   8   5    0.37    0.22
   1   8  -5    0.49    0.36
   1   8  -5    0.29    0.24
  -1  -8  -5    0.27    0.26
  -1   8  -5    0.42    0.27
   1  -8  -5    0.51    0.22
   1   8   5    0.19    0.36
   1   8   5    0.37    0.15
  -1   8  -5    0.35    0.34
  -1  -8   5    0.43    0.20
   1   8   5    0.39    0.14
  -1   8  -5    0.26    0.27
  -2   8   5   12.85    0.71
  -2   8   5   12.46    0.66
   2   8  -5   13.24    0.85
  -2  -8  -5   12.47    0.77
  -2   8   5   12.15    0.70
   2  -8   5   12.52    0.80
   2  -8   5   12.37    0.74
   2   8  -5   11.78    0.71
  -2   8   5   13.24    0.73
   2   8  -5   12.76    0.75
   2   8   5   13.13    0.57
   2   8   5   12.63    0.86
  -2   8  -5   13.11    0.76
  -2  -8   5   13.10    0.68
  -2   8  -5   12.67    0.73
   2   8   5   12.51    0.55
   2  -8  -5   13.02    0.66
  -3   8   5   24.70    1.23
   3   8  -5   25.00    1.22
  -3  -8  -5   26.29    1.06
  -3   8   5   23.99    1.27
   3   8  -5   25.78    1.36
   3  -8   5   26.49    1.28
   3  -8   5   24.89    1.24
  -3   8   5   27.89    1.14
  -3  -8  -5   25.97    1.31
   3   8  -5   26.46    1.27
  -3  -8   5   28.00    1.19
  -3   8  -5   26.98    1.24
  -3   8  -5   25.50    1.34
   3   8   5   25.51    1.46
  -3   8  -5   26.31    1.24
  -4   8   5   21.62    1.12
  -4  -8  -5   22.23    1.18
   4   8  -5   20.68    1.13
   4  -8   5   19.97    1.17
   4   8  -5   20.20    1.11
  -4   8  -5   21.69    1.08
  -4  -8   5   21.37    1.02
  -4   8  -5   21.32    1.08
  -5  -8  -5    0.18    0.46
   5   8  -5    0.29    0.43
  -5   8   5    0.41    0.43
  -5   8  -5    0.33    0.40
  -5   8  -5   -0.12    0.35
  -5  -8   5    0.13    0.32
   6   8  -5    3.06    0.65
  -6  -8  -5    2.87    0.65
  -6   8   5    2.28    0.49
  -6   8  -5    1.69    0.52
  -6   8  -5    1.88    0.54
  -6  -8   5    2.70    0.43
  -7  -8  -5    0.57    0.67
   7   8  -5    0.30    0.62
  -7   8   5    0.24    0.64
  -7   8  -5    0.13    0.66
  -7  -8   5    0.71    0.45
  -8   8   5    1.97    0.84
  -8  -8  -5    2.50    0.96
  -8  -8   5    1.12    0.59
  -8   8  -5    1.31    0.84
   0   9  -5    4.67    0.57
   0   9   5    4.09    0.35
   0  -9   5    3.38    0.38
   0   9   5    3.51    0.31
   0   9  -5    4.67    0.44
   0  -9  -5    3.62    0.42
   0   9   5    3.39    0.48
   0   9  -5    3.46    0.42
  -1   9   5    6.44    0.49
   1   9  -5    5.98    0.52
  -1  -9  -5    6.03    0.55
   1  -9   5    5.48    0.49
   1   9  -5    5.79    0.57
  -1   9   5    5.58    0.55
   1   9  -5    5.01    0.47
  -1   9   5    5.30    0.43
   1   9   5    4.77    0.35
  -1  -9   5    5.87    0.47
   1   9   5    6.16    0.63
   1   9   5    5.85    0.39
  -1   9  -5    5.89    0.51
  -1   9  -5    5.71    0.51
   1  -9  -5    6.13    0.50
  -1   9  -5    5.95    0.61
   2  -9   5    4.44    0.48
   2   9  -5    4.64    0.49
  -2   9   5    3.61    0.45
   2   9  -5    4.19    0.45
  -2   9   5    4.44    0.47
  -2  -9  -5    4.54    0.47
  -2   9   5    4.20    0.40
  -2   9   5    4.72    0.47
   2   9   5    4.47    0.32
  -2  -9   5    4.67    0.43
  -2   9  -5    5.40    0.59
   2   9   5    3.35    0.62
  -2   9  -5    4.04    0.46
  -3   9   5    3.18    0.56
   3   9  -5    2.94    0.46
  -3  -9  -5    4.66    0.51
   3  -9   5    3.59    0.50
   3  -9   5    3.47    0.56
   3   9  -5    4.41    0.51
  -3   9   5    3.53    0.45
  -3   9   5    3.59    0.36
  -3  -9   5    3.95    0.41
  -3   9  -5    3.16    0.45
  -3   9  -5    3.52    0.45
  -4  -9  -5    2.23    0.50
   4   9  -5    2.38    0.50
  -4   9   5    2.60    0.48
   4  -9   5    2.23    0.56
  -4  -9   5    2.66    0.39
  -4   9  -5    2.56    0.47
  -4   9  -5    2.30    0.43
   5   9  -5    0.37    0.49
  -5  -9  -5    0.86    0.50
  -5   9   5    0.90    0.47
  -5  -9   5    0.65    0.34
  -5   9  -5    0.52    0.44
  -5   9  -5    0.33    0.40
  -6   9   5    1.17    0.61
   6   9  -5    2.00    0.63
  -6  -9  -5    1.60    0.67
  -6   9  -5    1.62    0.60
  -6  -9   5    1.59    0.48
   7   9  -5    1.79    0.77
  -7   9   5    0.78    0.73
  -7  -9  -5    0.96    0.76
  -7   9  -5    1.52    0.77
  -7  -9   5    1.70    0.50
   0 -10  -5    8.03    0.61
   0  10   5    5.96    0.66
   0  10  -5    8.07    0.63
   0 -10   5    6.50    0.55
   0  10  -5    5.28    0.58
   0  10   5    6.08    0.48
   1 -10   5    5.53    0.54
   1  10  -5    5.17    0.56
   1  10  -5    5.38    0.53
  -1  10   5    6.01    0.49
  -1 -10  -5    5.79    0.58
  -1  10   5    5.97    0.60
  -1  10   5    6.00    0.50
  -1 -10   5    5.24    0.48
   1 -10  -5    5.66    0.51
  -1  10  -5    5.63    0.55
   1  10   5    5.72    0.43
   1  10   5    4.29    0.66
  -2  10   5    2.51    0.45
   2  10  -5    2.85    0.50
   2  10  -5    2.63    0.44
  -2  10   5    2.68    0.42
  -2  10   5    2.61    0.38
   2 -10   5    3.38    0.42
  -2 -10  -5    3.26    0.49
  -2 -10   5    3.16    0.39
  -2  10  -5    3.26    0.46
   3 -10   5    4.59    0.58
  -3 -10  -5    5.29    0.62
  -3  10   5    4.81    0.54
  -3  10   5    5.32    0.46
   3  10  -5    5.94    0.57
  -3  10  -5    4.37    0.54
  -3 -10   5    5.02    0.47
  -3  10  -5    5.14    0.55
   4  10  -5    1.16    0.50
  -4 -10  -5    0.83    0.49
  -4  10   5    0.92    0.45
  -4 -10   5    0.79    0.34
  -4  10  -5    1.46    0.46
  -4  10  -5    0.84    0.45
  -5 -10  -5    0.75    0.62
   5  10  -5    0.02    0.54
  -5  10   5    0.22    0.57
  -5 -10   5    0.74    0.37
  -5  10  -5    0.24    0.49
  -5  10  -5    0.70    0.41
  -6  10   5    1.27    0.67
   6  10  -5    2.59    0.74
  -6 -10  -5    2.20    0.75
  -6 -10   5    2.02    0.47
  -6  10  -5    1.56    0.64
  -7  10   5    1.08    0.80
  -7 -10  -5    0.69    0.84
   7  10  -5    0.30    0.80
  -7  10  -5    0.52    0.81
   0 -11  -5    0.65    0.37
   0  11  -5    0.76    0.41
   0 -11   5    0.73    0.36
   0  11   5    0.81    0.32
   1 -11   5   17.34    1.03
  -1  11   5   18.16    1.19
  -1  11   5   18.30    0.95
  -1 -11  -5   18.87    1.08
   1 -11  -5   18.32    1.00
  -1 -11   5   20.24    1.00
  -1  11  -5   17.81    1.05
  -2  11   5   13.58    0.82
  -2 -11  -5   11.28    0.91
   2 -11   5   14.14    0.92
  -2  11   5   11.77    0.79
   2  11  -5   12.40    0.89
  -2  11  -5   13.81    0.88
  -2 -11   5   13.67    0.79
   3  11  -5    6.82    0.72
  -3  11   5    6.22    0.64
  -3 -11  -5    7.60    0.77
  -3  11  -5    8.19    0.72
  -3  11  -5    7.15    0.70
  -3 -11   5    5.89    0.55
   4  11  -5    1.76    0.57
  -4  11   5    1.34    0.52
  -4 -11  -5    1.06    0.61
  -4  11  -5    0.64    0.39
  -4 -11   5    1.10    0.42
  -4  11  -5    1.78    0.49
  -5 -11  -5    1.64    0.59
  -5  11   5    0.98    0.62
   5  11  -5    0.95    0.65
  -5  11  -5    1.20    0.56
  -5  11  -5    1.13    0.59
  -5 -11   5    1.31    0.47
  -6  11   5    0.46    0.78
  -6 -11  -5    0.40    0.81
   6  11  -5    0.75    0.76
  -6 -11   5    0.40    0.58
  -6  11  -5    0.32    0.67
   0 -12   5    0.03    0.38
   0 -12  -5   -0.25    0.42
   0  12  -5    0.14    0.34
   1  12  -5    6.08    0.69
   1 -12   5    7.40    0.69
  -1  12   5    6.93    0.66
  -1  12   5    6.50    0.59
  -1 -12  -5    7.02    0.72
  -1  12  -5    7.16    0.71
   1 -12  -5    6.97    0.64
  -1 -12   5    8.04    0.65
  -2  12   5    1.46    0.45
   2 -12   5    2.47    0.55
  -2 -12  -5    2.03    0.56
   2  12  -5    0.86    0.50
  -2  12   5    2.20    0.48
  -2  12  -5    2.12    0.56
  -2 -12   5    2.69    0.46
  -3 -12  -5    0.40    0.55
  -3  12   5    0.37    0.47
   3  12  -5    0.23    0.53
  -3 -12   5    0.22    0.42
  -3  12  -5    0.16    0.49
  -3  12  -5    0.44    0.48
  -4 -12  -5    2.11    0.73
   4  12  -5    2.14    0.68
  -4  12   5    1.60    0.60
  -4  12  -5    1.48    0.60
  -4 -12   5    1.91    0.50
  -4  12  -5    1.54    0.55
  -5  12   5    0.77    0.76
  -5 -12  -5    1.22    0.80
   5  12  -5    0.77    0.73
  -5 -12   5    0.81    0.49
  -5  12  -5    0.88    0.67
  -6  12   5    0.32    0.81
   6  12  -5    1.73    0.89
  -6 -12  -5    0.84    0.94
  -6  12  -5    0.80    0.81
   0 -13   5    2.54    0.53
   0 -13  -5    2.08    0.55
   0  13  -5    2.75    0.59
  -1 -13  -5    0.06    0.58
   1  13  -5    0.60    0.52
   1 -13   5    0.33    0.48
  -1  13   5    0.20    0.46
  -1  13  -5    0.46    0.51
  -1 -13   5    0.12    0.48
  -2  13   5    0.69    0.53
   2  13  -5    0.66    0.55
  -2 -13  -5    1.00    0.61
   2 -13   5    0.33    0.54
  -2  13  -5    0.81    0.54
  -2 -13   5    0.61    0.43
  -3 -13  -5    1.27    0.71
   3  13  -5    2.20    0.67
  -3  13   5    1.91    0.59
  -3 -13   5    2.08    0.54
  -3  13  -5    1.23    0.63
  -3  13  -5    2.06    0.63
  -4 -13  -5    0.41    0.60
   4  13  -5    0.91    0.72
  -4  13   5    1.06    0.65
  -4  13  -5    0.62    0.66
  -4  13  -5    1.28    0.67
  -4 -13   5    0.88    0.49
  -5  13   5    2.19    0.89
  -5 -13  -5    2.38    0.96
   5  13  -5    2.39    0.87
  -5  13  -5    2.33    0.82
   0 -14   5    1.71    0.59
   0  14   5    1.06    0.57
   0  14  -5    2.08    0.63
   0 -14  -5    3.25    0.66
  -1 -14  -5    1.51    0.63
  -1  14   5    1.11    0.56
   1 -14   5    1.20    0.61
   1  14  -5    0.70    0.61
  -1 -14   5    1.38    0.56
  -1  14  -5    1.20    0.63
  -2 -14  -5    0.33    0.68
   2  14  -5    0.78    0.66
   2 -14   5    0.55    0.64
  -2 -14   5    0.21    0.59
  -2  14  -5    0.51    0.63
  -2  14  -5    1.05    0.62
  -3 -14  -5    3.12    0.87
   3  14  -5    3.76    0.83
  -3  14  -5    3.86    0.78
  -3  14  -5    2.68    0.72
  -3 -14   5    3.53    0.66
   4  14  -5    0.23    0.82
  -4 -14  -5    0.45    0.87
  -4  14   5    0.09    0.74
  -4  14  -5    0.40    0.75
   0 -15   5    0.15    0.64
   0  15   5    0.31    0.67
   0  15  -5    0.29    0.73
  -1 -15  -5    0.22    0.70
   1  15  -5   -0.08    0.67
   1 -15   5    0.43    0.71
  -1 -15   5    0.27    0.61
  -1  15  -5    0.14    0.71
   1  15   5    0.08    0.69
   2  15  -5    1.13    0.79
  -2 -15  -5    0.35    0.87
  -2  15  -5    1.16    0.74
  -2 -15   5    1.55    0.65
  -2  15  -5    1.27    0.74
  -3 -15  -5    0.34    0.92
   3  15  -5    0.01    0.84
  -3  15  -5    0.32    0.87
  -3  15  -5    0.19    0.76
   1   0  -6  116.23    4.48
   1   0  -6  112.93    4.47
  -1   0  -6  111.72    4.45
  -1   0   6  124.77    4.48
  -1   0   6  112.91    4.47
  -1   0  -6  114.76    4.51
   1   0   6  113.37    4.45
   1   0   6  116.08    4.51
  -2   0   6   70.97    2.70
  -2   0  -6   68.45    2.73
  -2   0   6   69.61    2.66
  -2   0  -6   67.75    2.66
   2   0  -6   69.35    2.66
   2   0   6   68.12    2.67
   2   0   6   68.05    2.73
   2   0  -6   61.51    2.70
  -3   0  -6   44.92    1.77
  -3   0  -6   44.06    1.84
   3   0   6   44.62    1.84
   3   0  -6   43.73    1.74
   3   0  -6   41.88    1.83
  -3   0  -6   43.60    1.77
  -3   0   6   44.90    1.82
   3   0  -6   43.51    1.73
   4   0   6    9.67    0.61
   4   0  -6    8.01    0.42
  -4   0  -6    9.18    0.51
  -4   0  -6    9.68    0.58
   4   0  -6    9.44    0.61
  -4   0   6    8.51    0.53
   4   0  -6    8.81    0.42
  -4   0  -6    9.66    0.51
  -5   0  -6    8.25    0.53
  -5   0   6    8.46    0.56
   5   0  -6    8.15    0.42
   5   0  -6    7.36    0.40
   5   0   6    7.00    0.61
  -5   0  -6    8.51    0.59
   5   0  -6    6.91    0.59
  -5   0  -6    7.67    0.55
  -6   0  -6    1.81    0.42
  -6   0  -6    2.53    0.43
   6   0   6    1.99    0.52
  -6   0  -6    2.15    0.35
  -6   0   6    2.02    0.39
  -7   0  -6    0.34    0.47
  -7   0   6    0.17    0.40
  -7   0  -6    0.00    0.38
  -8   0   6   -0.10    0.50
  -8   0  -6    0.09    0.46
  -8   0  -6   -0.27    0.59
  -9   0   6    0.41    0.66
   0  -1   6   69.41    2.77
   0  -1  -6   69.75    2.73
   0   1   6   69.36    2.76
   0   1  -6   70.65    2.74
   0  -1   6   70.16    2.74
   0  -1  -6   68.19    2.76
   0   1   6   70.61    2.72
   0   1  -6   72.44    2.77
   1   1  -6   38.16    1.66
  -1   1   6   40.69    1.65
  -1  -1  -6   40.05    1.69
  -1   1   6   44.16    1.66
   1  -1   6   39.50    1.69
   1   1  -6   41.53    1.67
  -1  -1  -6   40.79    1.62
   1  -1   6   42.47    1.65
   1  -1  -6   40.20    1.66
   1  -1  -6   42.87    1.65
  -1  -1   6   42.81    1.66
  -1  -1   6   40.91    1.66
   1   1   6   42.47    1.62
  -1   1  -6   41.99    1.65
   1   1   6   42.87    1.70
  -1   1  -6   40.84    1.70
   2   1  -6    2.54    0.23
  -2  -1  -6    2.13    0.15
  -2   1   6    2.35    0.21
  -2   1   6    2.05    0.16
   2  -1   6    2.25    0.20
   2   1  -6    2.31    0.19
   2  -1   6    1.98    0.23
  -2  -1  -6    2.42    0.24
   2  -1  -6    2.31    0.16
  -2  -1   6    1.96    0.18
  -2   1  -6    2.69    0.20
   2  -1  -6    2.21    0.24
   2   1   6    2.35    0.17
  -2   1  -6    1.91    0.23
  -2  -1   6    2.36    0.21
   2   1   6    2.58    0.27
  -3   1   6   59.70    2.33
   3   1  -6   55.57    2.27
   3   1  -6   57.27    2.27
   3  -1   6   55.00    2.34
  -3  -1  -6   56.91    2.27
  -3  -1  -6   59.13    2.26
  -3  -1  -6   60.59    2.37
   3   1  -6   58.10    2.34
   3  -1  -6   57.32    2.22
   3  -1  -6   55.36    2.22
  -3  -1   6   56.09    2.32
   3  -1  -6   54.65    2.34
  -3   1  -6   59.10    2.29
   3   1   6   55.92    2.36
  -3   1  -6   56.52    2.30
  -3   1  -6   60.82    2.36
  -4  -1  -6    0.50    0.25
   4   1  -6    0.34    0.17
   4  -1   6    0.97    0.30
   4   1  -6    0.54    0.30
  -4  -1  -6    0.23    0.15
  -4  -1  -6    0.49    0.18
  -4   1   6    0.44    0.22
   4   1  -6    0.39    0.14
   4  -1  -6    0.44    0.07
   4   1   6    0.31    0.28
   4  -1  -6    0.57    0.25
  -4   1  -6    0.32    0.23
  -4   1  -6    0.56    0.19
  -4  -1   6    0.30    0.19
  -4   1  -6    0.45    0.20
   4  -1  -6    0.44    0.07
  -5   1   6    2.67    0.36
   5   1  -6    2.85    0.46
  -5  -1  -6    2.28    0.31
   5   1  -6    3.14    0.26
   5   1  -6    2.66    0.28
  -5  -1  -6    2.32    0.37
   5  -1   6    2.21    0.43
  -5  -1  -6    2.70    0.31
  -5   1  -6    2.73    0.33
  -5   1  -6    2.69    0.36
   5  -1  -6    2.54    0.40
  -5   1  -6    2.57    0.38
   5  -1  -6    2.40    0.15
  -5  -1   6    3.69    0.38
   5  -1  -6    2.53    0.14
   5   1   6    2.36    0.44
  -6   1   6    2.60    0.42
  -6  -1  -6    3.09    0.44
  -6  -1  -6    2.71    0.45
   6  -1   6    2.33    0.53
   6   1  -6    2.94    0.29
  -6  -1  -6    2.20    0.36
  -6   1  -6    2.88    0.45
   6   1   6    3.05    0.57
  -6  -1   6    2.29    0.39
  -6   1  -6    3.08    0.45
  -6   1  -6    3.04    0.43
  -7  -1  -6    3.82    0.46
  -7  -1  -6    4.03    0.58
  -7   1   6    4.47    0.56
  -7  -1   6    3.15    0.50
  -7   1  -6    3.24    0.53
  -7   1  -6    4.04    0.55
  -8  -1  -6    6.06    0.73
  -8   1   6    5.62    0.71
  -8   1  -6    4.75    0.73
  -8   1  -6    6.93    0.75
  -8  -1   6    5.60    0.68
  -9   1   6    1.04    0.68
  -9  -1   6    0.71    0.66
   0   2   6    5.88    0.27
   0   2  -6    5.70    0.34
   0  -2  -6    6.67    0.34
   0  -2   6    5.93    0.31
   0  -2  -6    5.77    0.29
   0   2  -6    5.54    0.30
   0  -2   6    5.90    0.35
   0   2   6    5.72    0.33
   1   2  -6   85.41    3.39
  -1  -2  -6   85.16    3.43
  -1  -2  -6   85.62    3.33
   1  -2   6   88.41    3.39
   1  -2   6   85.02    3.42
   1   2  -6   88.43    3.41
  -1   2   6   83.12    3.37
  -1   2   6   88.50    3.38
  -1   2  -6   85.14    3.38
   1   2   6   89.61    3.43
  -1   2  -6   84.08    3.42
   1   2   6   88.17    3.33
  -1  -2   6   89.49    3.41
   1  -2  -6   85.76    3.39
   1  -2  -6   85.60    3.37
  -1  -2   6   88.10    3.39
  -2   2   6   10.70    0.49
   2   2  -6    8.51    0.48
  -2   2   6    9.35    0.40
   2  -2   6    9.02    0.46
  -2  -2  -6    9.35    0.38
   2   2  -6    9.13    0.46
   2   2  -6    7.99    0.44
  -2  -2  -6    9.35    0.39
  -2  -2  -6    9.70    0.52
   2  -2   6    9.57    0.49
  -2   2  -6    8.56    0.50
   2   2   6    8.21    0.51
  -2  -2   6    8.63    0.46
  -2   2  -6    8.74    0.45
   2  -2  -6    8.41    0.49
   2  -2  -6    9.79    0.40
  -2  -2   6    8.84    0.46
   3   2  -6   19.45    0.88
  -3  -2  -6   21.55    0.97
  -3  -2  -6   19.90    0.83
   3   2  -6   20.76    0.94
   3   2  -6   19.38    0.89
  -3   2   6   19.81    0.92
   3  -2   6   20.65    0.95
  -3  -2  -6   20.84    0.84
  -3   2  -6   20.67    0.94
   3  -2  -6   18.94    0.93
  -3   2  -6   21.27    0.91
  -3  -2   6   20.26    0.91
   3   2   6   18.96    0.94
  -3   2  -6   19.82    0.90
  -4   2   6   30.86    1.36
  -4  -2  -6   32.64    1.40
   4   2  -6   31.09    1.31
   4   2  -6   28.68    1.37
   4   2  -6   31.08    1.29
   4  -2   6   30.69    1.37
  -4  -2  -6   31.35    1.27
  -4  -2  -6   30.37    1.27
  -4   2  -6   30.49    1.36
   4  -2  -6   28.07    1.38
  -4  -2   6   30.36    1.33
  -4   2  -6   29.50    1.33
  -4   2  -6   31.49    1.33
   4   2   6   31.01    1.40
  -5  -2  -6   10.16    0.57
   5   2  -6   10.37    0.62
   5   2  -6   10.97    0.56
   5  -2   6   10.21    0.70
   5   2  -6   10.34    0.76
  -5  -2  -6   11.12    0.57
  -5  -2  -6   10.81    0.70
  -5   2   6   11.33    0.64
   5   2   6    8.43    0.72
  -5   2  -6   11.00    0.66
  -5   2  -6    9.61    0.63
   5  -2  -6   10.11    0.70
  -5  -2   6    9.34    0.62
  -5   2  -6   10.55    0.70
   6  -2   6    5.66    0.62
  -6   2   6    5.48    0.55
  -6  -2  -6    5.15    0.57
  -6  -2  -6    5.56    0.46
   6   2  -6    5.40    0.42
  -6  -2   6    6.12    0.50
  -6   2  -6    5.21    0.55
  -6   2  -6    4.98    0.60
   6   2   6    5.27    0.67
  -6   2  -6    5.05    0.51
  -7  -2  -6    2.20    0.40
  -7   2   6    1.60    0.49
  -7  -2  -6    3.07    0.55
  -7   2  -6    1.93    0.48
  -7  -2   6    2.89    0.48
  -7   2  -6    1.98    0.46
  -8   2   6    4.06    0.69
  -8  -2  -6    3.95    0.73
  -8   2  -6    3.09    0.67
  -8  -2   6    3.94    0.62
  -9   2   6    3.64    0.79
  -9   2  -6    3.10    0.75
  -9  -2   6    3.59    0.72
   0  -3   6   21.18    0.89
   0   3  -6   19.57    0.89
   0  -3   6   20.95    0.86
   0  -3  -6   19.85    0.87
   0  -3  -6   18.92    0.82
   0   3   6   19.80    0.81
   0   3  -6   20.28    0.86
   0   3   6   20.03    0.87
   1  -3   6   15.84    0.75
   1   3  -6   15.71    0.74
  -1   3   6   16.24    0.70
  -1   3   6   17.00    0.71
   1   3  -6   15.51    0.72
   1  -3   6   16.38    0.72
  -1  -3  -6   16.55    0.76
  -1  -3  -6   16.46    0.63
  -1  -3   6   15.23    0.71
   1  -3  -6   16.71    0.71
   1   3   6   16.13    0.62
  -1  -3   6   15.78    0.74
   1  -3  -6   16.03    0.70
  -1   3  -6   14.02    0.70
   1   3   6   17.22    0.76
  -1   3  -6   16.21    0.75
  -2   3   6   20.77    0.88
  -2  -3  -6   20.23    0.93
   2  -3   6   18.12    0.87
   2  -3   6   19.90    0.91
  -2   3   6   20.10    0.80
   2   3  -6   19.48    0.89
   2   3  -6   19.82    0.87
   2   3  -6   19.69    0.87
   2   3   6   19.54    0.92
  -2  -3   6   19.66    0.86
  -2   3  -6   20.90    0.90
   2  -3  -6   19.60    0.80
  -2   3  -6   19.07    0.87
   2  -3  -6   18.01    0.88
   3  -3   6   10.56    0.62
  -3   3   6   11.14    0.58
  -3  -3  -6   10.82    0.46
   3   3  -6   10.70    0.57
   3   3  -6   10.36    0.60
  -3  -3  -6   10.80    0.46
  -3  -3  -6   10.32    0.63
   3  -3   6   11.82    0.60
   3   3  -6   10.93    0.56
  -3  -3   6   11.08    0.56
   3  -3  -6   10.61    0.63
  -3   3  -6   11.74    0.58
  -3   3  -6   11.84    0.61
  -3   3  -6    9.99    0.57
   3   3   6   10.98    0.65
  -4  -3  -6    7.75    0.42
  -4  -3  -6    8.17    0.42
   4   3  -6    9.30    0.61
  -4  -3  -6    8.29    0.58
  -4   3   6    8.60    0.56
   4  -3   6    8.14    0.58
   4   3  -6    8.60    0.49
   4   3  -6    7.63    0.54
  -4  -3   6    8.36    0.51
   4   3   6    7.26    0.55
  -4   3  -6   10.25    0.55
  -4   3  -6    8.99    0.56
  -4   3  -6    7.90    0.54
   4  -3  -6    7.75    0.62
   5  -3   6   22.41    1.14
  -5  -3  -6   22.50    1.02
  -5  -3  -6   23.89    1.18
  -5   3   6   20.93    1.10
   5   3  -6   24.06    1.07
   5   3  -6   22.76    1.10
   5   3  -6   22.92    1.20
  -5  -3  -6   23.61    1.01
   5   3   6   23.44    1.22
  -5  -3   6   23.02    1.09
  -5   3  -6   23.14    1.14
  -5   3  -6   24.25    1.15
   5  -3  -6   23.23    1.16
  -5   3  -6   23.64    1.12
  -6  -3  -6    3.63    0.36
  -6  -3  -6    3.16    0.50
  -6   3   6    4.27    0.47
   6  -3   6    2.89    0.54
   6   3  -6    3.81    0.41
  -6   3  -6    4.19    0.52
  -6   3  -6    3.53    0.60
  -6  -3   6    4.96    0.47
  -6   3  -6    3.74    0.48
  -7   3   6    1.73    0.51
  -7  -3  -6    2.43    0.56
  -7   3  -6    3.10    0.53
  -7  -3   6    3.49    0.50
  -7   3  -6    3.46    0.57
  -8  -3  -6    3.73    0.70
  -8   3   6    4.85    0.71
  -8  -3   6    3.66    0.65
  -8   3  -6    2.58    0.65
  -9   3   6    2.45    0.79
  -9   3  -6    0.86    0.76
  -9  -3   6    1.84    0.73
   0   4  -6    6.41    0.36
   0  -4  -6    6.89    0.39
   0  -4  -6    6.51    0.33
   0   4   6    6.86    0.32
   0  -4   6    6.26    0.42
   0   4   6    6.87    0.42
   0  -4   6    6.88    0.38
   0   4  -6    6.85    0.41
  -1   4   6   55.86    2.16
   1   4  -6   55.88    2.20
   1  -4   6   56.45    2.19
   1   4  -6   54.14    2.17
   1  -4   6   50.29    2.20
  -1   4   6   51.07    2.15
   1   4   6   51.85    2.20
  -1  -4   6   55.10    2.17
  -1   4  -6   53.15    2.17
   1  -4  -6   55.58    2.16
  -1  -4   6   53.92    2.20
  -1   4  -6   55.10    2.21
   1  -4  -6   54.03    2.16
   2  -4   6    3.30    0.31
   2   4  -6    4.31    0.33
  -2   4   6    3.36    0.22
   2  -4   6    3.22    0.30
   2   4  -6    3.47    0.33
  -2  -4  -6    3.04    0.33
   2   4  -6    3.66    0.32
  -2   4   6    3.02    0.28
   2   4   6    3.29    0.36
  -2   4  -6    3.10    0.30
   2  -4  -6    3.23    0.30
  -2  -4   6    3.26    0.28
  -2   4  -6    3.17    0.32
   2  -4  -6    2.80    0.21
   3   4  -6    4.72    0.40
   3  -4   6    4.62    0.40
   3  -4   6    5.15    0.42
  -3   4   6    5.24    0.41
  -3  -4  -6    4.37    0.20
   3   4  -6    4.86    0.38
   3   4  -6    5.52    0.41
  -3  -4  -6    4.38    0.19
  -3  -4  -6    4.42    0.42
   3   4   6    4.44    0.45
   3  -4  -6    5.18    0.43
  -3   4  -6    5.38    0.40
  -3   4  -6    4.63    0.39
  -3  -4   6    4.08    0.33
  -4  -4  -6    9.72    0.44
  -4  -4  -6    9.81    0.61
   4  -4   6   10.90    0.65
   4   4  -6    9.33    0.65
  -4   4   6    9.75    0.62
   4   4  -6    9.51    0.65
   4   4  -6   10.06    0.59
  -4  -4  -6    9.32    0.46
  -4   4  -6    9.54    0.61
  -4   4  -6    9.27    0.60
   4   4   6    9.80    0.72
  -4  -4   6   10.20    0.57
   4  -4  -6    9.80    0.69
  -4   4  -6   10.04    0.63
  -5  -4  -6    7.24    0.42
   5  -4   6    8.03    0.65
   5   4  -6    8.05    0.56
  -5  -4  -6    7.78    0.65
   5   4  -6    7.27    0.65
  -5   4   6    7.78    0.62
   5   4  -6    8.24    0.61
  -5   4  -6    8.17    0.59
  -5   4  -6    8.00    0.60
   5   4   6    6.35    0.69
  -5  -4   6    7.17    0.53
   5  -4  -6    6.58    0.74
  -5   4  -6    7.21    0.61
   6   4  -6    0.74    0.35
  -6  -4  -6    0.64    0.25
  -6  -4  -6    1.01    0.43
  -6   4   6    0.82    0.40
   6  -4   6    0.85    0.50
  -6   4  -6    0.80    0.39
  -6  -4   6    0.80    0.32
  -6   4  -6    0.64    0.36
  -7   4   6    2.09    0.55
  -7  -4  -6    2.25    0.57
  -7  -4   6    2.40    0.48
  -7   4  -6    2.86    0.55
  -7   4  -6    2.13    0.53
  -8  -4  -6    0.73    0.62
  -8   4   6    2.93    0.69
  -8   4  -6    1.11    0.61
  -8  -4   6    1.42    0.53
  -9  -4  -6    0.19    0.95
  -9   4   6    0.52    0.73
  -9   4  -6    0.34    0.78
  -9  -4   6    0.05    0.69
   0   5   6    5.49    0.30
   0  -5   6    4.63    0.34
   0  -5  -6    6.24    0.39
   0   5  -6    4.83    0.35
   0   5   6    5.26    0.38
   0   5  -6    5.36    0.38
   0  -5   6    4.67    0.40
   0   5   6    5.35    0.29
   1   5  -6   30.78    1.33
  -1   5   6   30.30    1.29
   1   5  -6   32.68    1.31
   1  -5   6   30.12    1.32
   1   5  -6   31.26    1.35
  -1   5   6   31.06    1.28
   1  -5   6   29.32    1.34
  -1  -5  -6   31.09    1.35
  -1  -5   6   31.29    1.35
  -1  -5   6   31.39    1.30
   1   5   6   30.44    1.20
   1  -5  -6   28.23    1.28
   1   5   6   30.89    1.19
   1  -5  -6   31.59    1.29
  -1   5  -6   31.53    1.35
   1   5   6   30.07    1.35
  -1   5  -6   32.08    1.31
   2  -5   6   18.64    0.91
  -2   5   6   19.50    0.88
   2  -5   6   18.37    0.88
  -2  -5  -6   18.10    0.92
   2   5  -6   18.08    0.88
   2   5  -6   18.46    0.87
  -2   5   6   18.34    0.81
   2   5  -6   19.06    0.91
  -2   5  -6   18.40    0.87
   2  -5  -6   18.95    0.88
  -2   5  -6   18.56    0.90
  -2  -5   6   19.82    0.86
   2  -5  -6   18.68    0.80
   2   5   6   19.43    0.95
   3   5  -6    0.54    0.22
  -3   5   6    0.72    0.24
   3   5  -6    0.37    0.25
  -3   5   6    0.58    0.10
   3  -5   6    0.70    0.29
   3   5  -6    0.42    0.31
  -3  -5  -6    0.26    0.25
  -3   5   6    0.38    0.10
   3  -5   6    0.60    0.24
   3  -5  -6    0.26    0.26
  -3   5  -6    0.39    0.23
   3   5   6    0.26    0.26
  -3   5  -6    0.65    0.26
  -3  -5   6    0.61    0.19
   4   5  -6    7.72    0.61
  -4  -5  -6    8.28    0.62
   4   5  -6    8.51    0.62
   4  -5   6    7.37    0.59
   4   5  -6    7.34    0.52
  -4  -5  -6    7.26    0.34
  -4   5   6    7.87    0.57
   4   5   6    7.40    0.66
   4  -5  -6    8.32    0.65
  -4   5  -6    8.43    0.61
  -4   5  -6    7.63    0.55
  -4  -5   6    7.76    0.50
  -4   5  -6    8.12    0.56
  -5  -5  -6    8.69    0.44
  -5  -5  -6    8.60    0.72
   5   5  -6    9.30    0.65
   5   5  -6    7.09    0.69
  -5   5   6    7.92    0.66
   5  -5   6    8.36    0.70
   5   5  -6    8.92    0.72
  -5   5  -6    8.22    0.63
  -5   5  -6    8.38    0.77
  -5   5  -6    9.06    0.66
  -5  -5   6    8.20    0.57
  -6  -5  -6    0.61    0.45
  -6   5   6    0.77    0.35
   6   5  -6    0.53    0.40
  -6  -5   6    0.55    0.34
  -6   5  -6    0.85    0.40
  -6   5  -6    1.94    0.47
  -7   5   6    1.85    0.56
  -7  -5  -6    2.35    0.60
   7   5  -6    1.58    0.55
  -7  -5   6    1.75    0.45
  -7   5  -6    1.90    0.53
  -7   5  -6    2.12    0.55
  -8  -5  -6    1.48    0.70
  -8   5   6    1.61    0.68
  -8  -5   6    1.99    0.56
  -8   5  -6    1.51    0.69
  -9   5   6   -0.07    0.79
  -9  -5  -6    0.33    0.93
  -9   5  -6   -0.27    0.84
  -9  -5   6   -0.10    0.64
   0   6   6  156.77    6.27
   0  -6  -6  159.65    6.27
   0   6  -6  164.83    6.25
   0   6   6  160.04    6.20
   0   6  -6  158.43    6.29
   0  -6   6  159.87    6.26
   0  -6   6  161.67    6.30
   0   6   6  161.38    6.19
  -1   6   6    4.53    0.35
   1  -6   6    4.62    0.37
   1   6  -6    5.13    0.38
  -1   6   6    5.05    0.37
   1   6  -6    4.73    0.44
  -1   6   6    5.06    0.39
  -1  -6  -6    4.34    0.41
   1   6  -6    4.84    0.41
   1  -6   6    4.56    0.43
  -1   6  -6    5.59    0.41
   1   6   6    4.72    0.25
   1   6   6    5.09    0.46
  -1   6  -6    4.72    0.38
   1   6   6    4.68    0.23
   1  -6  -6    4.38    0.35
   1  -6  -6    4.28    0.35
  -1  -6   6    5.10    0.35
   2  -6   6    4.83    0.36
   2   6  -6    5.31    0.41
  -2   6   6    4.34    0.34
   2   6  -6    5.50    0.43
   2  -6   6    4.26    0.44
  -2   6   6    3.84    0.36
  -2  -6  -6    5.64    0.46
   2   6  -6    4.48    0.45
   2   6   6    4.57    0.48
  -2  -6   6    4.42    0.35
   2  -6  -6    4.15    0.37
  -2   6  -6    5.41    0.42
   2  -6  -6    4.66    0.31
  -2   6  -6    4.41    0.41
   3   6  -6   13.40    0.72
  -3  -6  -6   12.55    0.75
  -3   6   6   12.24    0.57
   3  -6   6   12.57    0.75
  -3   6   6   12.77    0.56
   3  -6   6   11.64    0.71
  -3   6   6   13.40    0.71
   3   6  -6   12.43    0.70
   3   6  -6   12.44    0.78
  -3   6  -6   12.38    0.73
  -3   6  -6   12.57    0.73
  -3  -6   6   12.70    0.66
   3   6   6   12.59    0.82
   3  -6  -6   11.98    0.73
   4   6  -6    9.50    0.73
   4   6  -6   11.07    0.79
   4  -6   6   11.81    0.75
  -4  -6  -6   11.05    0.47
  -4   6   6   10.01    0.70
   4   6  -6   12.59    0.71
  -4  -6  -6   10.71    0.76
   4  -6  -6   12.46    0.80
  -4  -6   6   11.44    0.64
  -4   6  -6   12.50    0.78
   4   6   6    9.99    0.76
  -4   6  -6   11.93    0.70
  -4   6  -6   11.96    0.72
   5  -6   6    1.29    0.51
   5   6  -6    1.42    0.36
  -5  -6  -6    1.29    0.44
   5   6  -6    2.09    0.59
  -5   6   6    1.71    0.40
  -5   6  -6    0.65    0.35
  -5   6  -6    1.73    0.35
  -5  -6   6    1.55    0.31
  -6  -6  -6    2.88    0.57
  -6   6   6    2.10    0.51
   6   6  -6    2.81    0.49
  -6   6  -6    2.34    0.50
  -6  -6   6    1.91    0.40
  -6   6  -6    2.70    0.53
  -7   6   6    1.08    0.57
   7   6  -6    1.04    0.53
  -7  -6  -6    0.09    0.56
  -7  -6   6    0.95    0.48
  -7   6  -6    0.81    0.58
  -8  -6  -6   -0.26    0.71
  -8   6   6    0.59    0.70
  -8  -6   6    0.09    0.52
  -8   6  -6    0.49    0.71
   0   7  -6   19.49    0.95
   0   7  -6   18.93    0.91
   0   7   6   19.40    0.84
   0   7  -6   19.20    0.98
   0  -7  -6   17.62    0.91
   0  -7   6   20.31    0.91
   0   7   6   19.50    0.95
   0   7   6   19.59    0.83
   0  -7   6   17.95    0.97
  -1   7   6   13.45    0.72
   1  -7   6   14.08    0.72
   1   7  -6   13.18    0.73
   1  -7   6   13.34    0.76
   1   7  -6   14.21    0.77
  -1   7   6   14.74    0.71
   1   7  -6   14.82    0.82
  -1   7   6   15.05    0.71
  -1  -7  -6   13.74    0.77
  -1   7  -6   13.87    0.76
  -1  -7   6   13.51    0.71
   1   7   6   15.05    0.62
   1   7   6   13.76    0.81
  -1   7  -6   14.68    0.75
   1   7   6   14.84    0.60
   1  -7  -6   15.55    0.73
   2  -7   6    3.24    0.35
   2   7  -6    2.66    0.44
  -2   7   6    2.70    0.32
  -2   7   6    2.71    0.30
  -2   7   6    2.59    0.36
  -2  -7  -6    2.99    0.40
   2  -7   6    3.03    0.42
   2   7  -6    2.66    0.34
   2   7  -6    2.91    0.35
   2   7   6    2.51    0.13
   2  -7  -6    2.54    0.35
  -2  -7   6    2.65    0.30
  -2   7  -6    2.29    0.35
   2  -7  -6    2.30    0.27
   2   7   6    2.93    0.40
   2   7   6    2.67    0.14
  -2   7  -6    2.91    0.36
   3   7  -6    0.50    0.31
   3  -7   6    0.42    0.35
  -3  -7  -6    0.45    0.30
   3   7  -6    0.54    0.29
  -3   7   6    0.32    0.20
   3  -7   6    0.27    0.28
  -3   7   6    0.45    0.17
  -3   7   6    0.55    0.28
   3   7  -6    0.56    0.41
  -3   7  -6    0.61    0.33
  -3   7  -6    0.36    0.27
   3   7   6    0.25    0.34
  -3  -7   6    0.28    0.21
   3  -7  -6    0.53    0.33
   4  -7   6   22.32    1.22
   4   7  -6   25.28    1.27
  -4   7   6   23.62    1.21
  -4  -7  -6   25.23    1.27
   4   7  -6   22.75    1.19
   4   7  -6   22.13    1.29
  -4   7  -6   23.43    1.20
  -4   7  -6   25.26    1.22
   4  -7  -6   23.09    1.25
  -4  -7   6   28.30    1.15
   5   7  -6    1.80    0.42
  -5  -7  -6    1.48    0.41
  -5   7   6    1.73    0.46
   5  -7   6    1.99    0.53
  -5  -7   6    1.94    0.35
  -5   7  -6    1.77    0.43
  -5   7  -6    1.59    0.40
  -6  -7  -6    0.03    0.52
   6   7  -6    0.18    0.51
  -6   7   6    0.12    0.48
  -6   7  -6    0.44    0.49
  -6   7  -6   -0.29    0.44
  -6  -7   6    0.27    0.34
  -7  -7  -6    2.35    0.72
  -7   7   6    2.04    0.65
   7   7  -6    2.43    0.65
  -7  -7   6    2.72    0.55
  -7   7  -6    1.86    0.66
  -8  -7  -6   10.10    1.15
  -8   7   6    8.54    0.99
  -8   7  -6    7.07    0.97
  -8  -7   6    8.36    0.84
   0   8   6    7.72    0.59
   0  -8   6    6.89    0.49
   0  -8  -6    6.91    0.52
   0   8  -6    7.00    0.57
   0   8   6    7.25    0.44
   0   8   6    6.98    0.41
   0   8  -6    6.52    0.60
   0   8  -6    6.80    0.52
  -1   8   6    9.27    0.56
   1  -8   6    9.59    0.60
   1   8  -6    9.30    0.62
  -1   8   6   10.62    0.66
   1   8  -6   10.39    0.61
   1   8  -6   10.04    0.73
  -1   8   6    8.95    0.56
  -1  -8  -6    9.36    0.63
   1  -8   6   10.05    0.71
  -1   8  -6   10.06    0.70
   1  -8  -6    9.68    0.60
   1   8   6    9.89    0.48
  -1   8  -6    8.61    0.61
  -1   8  -6   10.32    0.59
   1   8   6    9.03    0.71
  -1  -8   6   10.06    0.58
   1   8   6    8.36    0.44
   2  -8   6   11.88    0.78
   2   8  -6   11.15    0.68
  -2  -8  -6    9.95    0.72
  -2   8   6   11.95    0.68
   2  -8   6   10.72    0.68
  -2   8   6   11.39    0.71
   2   8  -6   11.07    0.82
  -2   8   6   10.58    0.65
   2   8  -6   11.43    0.71
   2   8   6   10.80    0.47
  -2   8  -6   11.02    0.71
  -2  -8   6   11.39    0.63
   2  -8  -6   10.77    0.60
  -2   8  -6   10.44    0.64
   2   8   6   10.00    0.79
   2   8   6   11.44    0.48
   3  -8   6   34.71    1.57
  -3  -8  -6   32.52    1.58
  -3   8   6   35.66    1.53
   3   8  -6   32.50    1.51
   3   8  -6   31.81    1.63
   3   8  -6   34.34    1.55
  -3   8   6   34.18    1.40
   3  -8   6   32.31    1.56
  -3   8   6   30.16    1.53
  -3   8  -6   34.41    1.53
  -3  -8   6   33.79    1.47
  -4  -8  -6    1.39    0.49
   4   8  -6    0.77    0.39
   4  -8   6    0.86    0.47
  -4   8   6    1.30    0.39
  -4   8  -6    1.12    0.32
  -4   8  -6    1.26    0.37
  -4  -8   6    1.36    0.31
   5   8  -6    1.66    0.48
  -5  -8  -6    1.08    0.42
  -5   8   6    1.43    0.47
  -5   8  -6    1.12    0.45
  -5   8  -6    1.08    0.42
  -5  -8   6    0.67    0.32
   6   8  -6    8.09    0.76
  -6  -8  -6    5.88    0.79
  -6   8   6    6.74    0.75
  -6   8  -6    5.28    0.68
  -6  -8   6    5.23    0.59
  -6   8  -6    5.83    0.76
   7   8  -6    0.98    0.72
  -7   8   6    1.06    0.66
  -7  -8  -6    1.62    0.74
  -7  -8   6    1.57    0.56
  -7   8  -6    1.20    0.70
  -8  -8  -6    0.91    0.96
  -8   8   6    0.21    0.82
  -8  -8   6    1.47    0.67
  -8   8  -6    1.01    0.87
   0   9  -6   16.02    0.90
   0   9   6   17.75    0.79
   0   9   6   17.11    1.00
   0   9   6   14.68    0.74
   0  -9   6   16.22    0.85
   0   9  -6   16.30    1.01
   0  -9  -6   15.24    0.87
   0   9  -6   16.84    0.87
   1  -9   6    2.22    0.36
  -1   9   6    2.05    0.32
  -1   9   6    2.14    0.32
   1   9  -6    1.84    0.37
   1   9  -6    1.60    0.37
  -1  -9  -6    2.41    0.41
  -1   9   6    1.98    0.41
  -1  -9   6    1.68    0.31
  -1   9  -6    1.65    0.38
   1   9   6    1.99    0.23
  -1   9  -6    1.94    0.50
   1  -9  -6    1.95    0.33
   1   9   6    1.52    0.48
  -1   9  -6    2.40    0.40
  -2   9   6    9.78    0.73
   2  -9   6    9.83    0.79
  -2  -9  -6   10.27    0.76
  -2   9   6    9.11    0.73
   2   9  -6   10.78    0.72
   2   9  -6   10.57    0.73
   2  -9   6   11.05    0.72
  -2   9   6   10.45    0.69
  -2   9  -6   12.23    0.73
   2  -9  -6   11.41    0.64
  -2   9  -6    9.83    0.78
  -2  -9   6   11.37    0.68
  -3   9   6   17.38    0.84
  -3   9   6   18.98    0.97
  -3   9   6   15.42    1.00
   3  -9   6   15.14    1.04
  -3  -9  -6   17.72    1.05
   3   9  -6   19.23    1.02
   3  -9   6   17.32    1.01
  -3  -9   6   17.39    0.90
  -3   9  -6   16.45    0.96
  -4   9   6    5.68    0.60
   4   9  -6    5.63    0.61
  -4  -9  -6    4.76    0.64
  -4  -9   6    4.56    0.47
  -4   9  -6    5.85    0.58
  -4   9  -6    5.06    0.57
   5   9  -6    2.05    0.55
  -5   9   6    2.75    0.57
  -5  -9  -6    0.75    0.55
  -5  -9   6    1.43    0.38
  -5   9  -6    0.59    0.47
  -5   9  -6    1.05    0.46
  -6  -9  -6    5.15    0.83
  -6   9   6    4.65    0.72
   6   9  -6    5.23    0.75
  -6   9  -6    4.41    0.73
  -6  -9   6    5.38    0.61
   7   9  -6    0.72    0.81
  -7  -9  -6   -0.05    0.75
  -7   9   6    0.77    0.72
  -7  -9   6    0.34    0.55
  -7   9  -6    0.00    0.72
   0  10  -6   36.49    1.70
   0 -10  -6   37.47    1.68
   0  10   6   34.99    1.73
   0  10   6   37.34    1.57
   0 -10   6   37.39    1.66
  -1  10   6    5.56    0.66
   1 -10   6    8.17    0.63
  -1 -10  -6    9.10    0.68
  -1  10   6    7.15    0.55
   1  10  -6    7.86    0.59
   1 -10  -6    8.60    0.60
  -1  10  -6    6.25    0.62
  -1 -10   6    7.60    0.58
   2  10  -6   12.84    0.86
   2 -10   6   13.48    0.86
  -2  10   6   13.70    0.77
  -2  10   6   12.38    0.81
  -2 -10  -6   13.87    0.90
  -2  10   6   11.64    0.81
  -2 -10   6   13.12    0.77
  -2  10  -6   12.89    0.83
  -3  10   6   15.20    0.92
   3 -10   6   14.02    0.98
   3  10  -6   14.93    0.97
  -3 -10  -6   14.02    1.02
  -3  10  -6   16.77    0.97
  -3  10  -6   15.56    0.98
  -3 -10   6   15.41    0.88
  -4  10   6    0.89    0.46
   4  10  -6    0.75    0.48
  -4 -10  -6    0.96    0.56
  -4  10  -6    0.44    0.44
  -4 -10   6    0.96    0.36
  -4  10  -6    0.62    0.44
  -5 -10  -6    9.52    0.96
   5  10  -6   10.48    0.93
  -5  10  -6    9.33    0.88
  -5  10  -6    8.95    0.80
  -5 -10   6   10.91    0.76
  -6  10   6   -0.11    0.64
  -6 -10  -6   -0.17    0.70
   6  10  -6    0.55    0.75
  -6 -10   6   -0.11    0.48
  -6  10  -6    0.00    0.63
  -7  10   6    0.67    0.77
  -7 -10  -6    0.71    0.89
   7  10  -6    0.38    0.90
  -7  10  -6    0.31    0.84
  -7 -10   6    0.25    0.66
   0  11  -6   53.76    2.39
   0 -11  -6   52.27    2.35
   0 -11   6   53.11    2.34
   0  11   6   57.29    2.31
  -1 -11  -6    9.87    0.78
  -1  11   6   10.21    0.70
   1 -11   6    8.73    0.73
   1  11  -6    7.96    0.75
  -1 -11   6    9.81    0.70
  -1  11  -6   10.69    0.80
   1 -11  -6    9.79    0.76
   2 -11   6    0.08    0.41
  -2  11   6   -0.01    0.38
   2  11  -6   -0.09    0.42
  -2  11   6    0.05    0.36
  -2 -11  -6    0.09    0.46
  -2 -11   6   -0.12    0.32
  -2  11  -6    0.16    0.40
  -3  11   6    6.36    0.64
   3 -11   6    4.85    0.67
   3  11  -6    5.24    0.66
  -3 -11  -6    6.71    0.76
  -3  11  -6    5.95    0.68
  -3 -11   6    6.21    0.56
  -3  11  -6    4.24    0.61
   4  11  -6    3.91    0.68
  -4  11   6    3.91    0.68
  -4 -11  -6    4.09    0.73
  -4  11  -6    3.93    0.64
  -4  11  -6    4.05    0.64
  -4 -11   6    3.98    0.51
   5  11  -6    2.48    0.70
  -5 -11  -6    2.71    0.64
  -5  11   6    2.30    0.68
  -5 -11   6    1.89    0.48
  -5  11  -6    2.49    0.60
  -5  11  -6    2.98    0.68
  -6  11   6    1.06    0.74
   6  11  -6    1.81    0.81
  -6 -11  -6    0.54    0.84
  -6 -11   6   -0.06    0.57
  -6  11  -6   -0.01    0.70
   0  12  -6   10.46    0.84
   0 -12   6    9.22    0.79
   0 -12  -6   11.98    0.88
   1 -12   6    7.08    0.69
  -1 -12  -6    7.27    0.73
  -1  12   6    6.89    0.63
   1  12  -6    5.69    0.67
  -1 -12   6    7.10    0.64
  -1  12  -6    6.15    0.69
   1 -12  -6    6.36    0.66
  -2  12   6   -0.07    0.43
   2 -12   6    0.25    0.50
  -2  12   6    0.25    0.46
   2  12  -6    0.31    0.48
  -2 -12  -6   -0.17    0.51
  -2  12  -6    0.24    0.46
  -2 -12   6    0.14    0.39
   3  12  -6    3.69    0.68
   3 -12   6    2.64    0.64
  -3  12   6    3.44    0.58
  -3 -12  -6    3.31    0.61
  -3 -12   6    2.95    0.49
  -3  12  -6    3.38    0.62
  -3  12  -6    3.19    0.59
  -4 -12  -6    1.05    0.71
   4  12  -6    0.73    0.65
  -4  12   6    0.80    0.59
  -4 -12   6    0.96    0.50
  -4  12  -6    0.70    0.62
  -4  12  -6    1.23    0.59
   5  12  -6    2.67    0.80
  -5  12   6    2.55    0.82
  -5 -12  -6    3.60    0.89
  -5  12  -6    1.60    0.69
  -5 -12   6    3.09    0.62
  -6 -12  -6    0.72    0.98
   6  12  -6    0.83    0.90
  -6  12   6    0.92    0.82
  -6  12  -6    0.64    0.79
   0  13  -6    3.40    0.63
   0 -13   6    3.03    0.58
   0 -13  -6    3.72    0.63
  -1 -13  -6   -0.34    0.53
   1 -13   6    0.01    0.51
  -1  13   6    0.01    0.46
   1  13  -6    0.13    0.51
  -1  13  -6    0.10    0.53
  -1 -13   6    0.43    0.47
  -2 -13  -6    0.51    0.62
   2 -13   6    0.84    0.59
   2  13  -6    0.83    0.59
  -2 -13   6    0.67    0.52
  -2  13  -6    0.80    0.56
  -3 -13  -6    0.48    0.70
   3  13  -6    0.34    0.63
  -3  13   6    1.04    0.57
  -3  13  -6    1.33    0.61
  -3  13  -6    0.99    0.66
  -3 -13   6    0.52    0.53
  -4  13   6    1.70    0.70
  -4 -13  -6    1.63    0.81
   4  13  -6    1.97    0.76
  -4  13  -6    1.35    0.68
  -4  13  -6    2.06    0.68
  -4 -13   6    1.76    0.55
   5  13  -6    2.32    0.90
  -5 -13  -6    2.02    1.00
  -5  13   6    1.81    0.80
  -5  13  -6    1.85    0.82
   0  14   6    2.12    0.63
   0 -14  -6    2.31    0.65
   0 -14   6    2.65    0.70
   0  14  -6    2.10    0.68
  -1 -14  -6    3.34    0.73
   1 -14   6    3.02    0.71
   1  14  -6    4.70    0.77
  -1  14   6    2.86    0.63
  -1 -14   6    3.21    0.64
  -1  14  -6    2.89    0.70
   2  14  -6    0.97    0.69
  -2 -14  -6    1.83    0.80
   2 -14   6    1.21    0.69
  -2  14  -6    1.38    0.65
  -2 -14   6    1.14    0.58
  -2  14  -6    1.13    0.67
   3  14  -6    3.02    0.84
  -3 -14  -6    3.66    0.91
  -3 -14   6    2.92    0.68
  -3  14  -6    3.41    0.82
  -3  14  -6    3.70    0.78
   4  14  -6    1.04    0.88
  -4 -14  -6    1.71    0.95
  -4  14  -6    1.45    0.82
   0 -15   6    0.54    0.66
   0  15  -6    1.15    0.73
   0  15   6    0.55    0.68
  -1 -15  -6    1.59    0.78
   1  15  -6    2.43    0.81
   1 -15   6    1.86    0.73
  -1 -15   6    1.63    0.67
  -1  15  -6    2.02    0.77
  -2 -15  -6    2.47    0.86
   2 -15   6    2.24    0.83
   2  15  -6    2.42    0.85
  -2  15  -6    2.69    0.79
  -2 -15   6    1.89    0.75
  -2  15  -6    2.53    0.80
   3  15  -6    1.52    0.91
  -3 -15  -6    2.39    1.06
  -3  15  -6    1.30    0.83
  -3  15  -6    3.12    0.85
   0   0   7    0.20    0.08
   0   0  -7    0.30    0.13
   0   0  -7    0.18    0.10
   0   0   7    0.52    0.15
  -1   0  -7    6.75    0.40
   1   0  -7    7.07    0.37
  -1   0   7    6.50    0.34
  -1   0  -7    6.54    0.32
  -1   0   7    6.07    0.35
   1   0  -7    6.49    0.36
   1   0   7    6.72    0.33
   1   0   7    7.07    0.39
   2   0  -7  281.56   10.61
   2   0  -7  270.21   10.65
  -3   0  -7    0.85    0.17
   3   0  -7    0.97    0.14
  -3   0  -7    0.71    0.16
   3   0  -7    0.92    0.15
   3   0   7    1.02    0.23
   3   0  -7    1.20    0.26
  -3   0  -7    1.01    0.20
  -3   0   7    0.78    0.19
  -4   0  -7   14.97    0.75
   4   0  -7   13.14    0.79
  -4   0  -7   13.24    0.67
   4   0   7   13.64    0.80
   4   0  -7   13.87    0.62
   4   0  -7   14.04    0.61
  -4   0   7   13.34    0.72
  -4   0  -7   13.87    0.68
   5   0   7    0.70    0.40
   5   0  -7    0.28    0.14
  -5   0   7    0.57    0.27
  -5   0  -7    0.28    0.27
   5   0  -7    0.33    0.42
   5   0  -7    0.62    0.18
  -5   0  -7    0.61    0.32
  -5   0  -7    0.48    0.25
   6   0   7    5.24    0.66
  -6   0  -7    6.08    0.54
  -6   0   7    5.49    0.55
  -6   0  -7    5.99    0.53
  -6   0  -7    6.34    0.61
  -7   0  -7    7.69    0.73
  -7   0  -7    8.02    0.68
  -7   0   7    8.11    0.70
  -8   0  -7    1.17    0.65
  -8   0   7    1.20    0.57
  -9   0   7    1.68    0.69
   0  -1  -7   60.42    2.31
   0  -1  -7   58.31    2.35
   0   1  -7   58.15    2.32
   0   1   7   58.13    2.35
   0   1   7   57.87    2.30
   0  -1   7   59.40    2.35
   0  -1   7   60.78    2.32
   0   1  -7   57.14    2.35
   1   1  -7   28.55    1.17
   1  -1   7   27.37    1.19
   1  -1   7   26.70    1.14
  -1  -1  -7   28.49    1.20
  -1   1   7   29.06    1.15
  -1  -1  -7   28.97    1.11
  -1   1   7   27.82    1.15
   1   1  -7   27.34    1.16
  -1   1  -7   27.49    1.20
  -1   1  -7   27.96    1.14
   1   1   7   28.61    1.19
   1  -1  -7   29.58    1.17
  -1  -1   7   25.73    1.16
   1   1   7   28.81    1.11
  -1  -1   7   25.60    1.15
   1  -1  -7   28.02    1.15
  -2  -1  -7    8.07    0.36
  -2   1   7    9.03    0.44
   2  -1   7    7.72    0.48
  -2  -1  -7    6.95    0.47
   2   1  -7    8.15    0.41
   2   1  -7    7.87    0.43
   2  -1   7    8.23    0.41
  -2   1   7    7.41    0.37
  -2  -1   7    7.57    0.41
   2  -1  -7    7.51    0.38
  -2   1  -7    8.05    0.40
   2  -1  -7    8.09    0.46
  -2   1  -7    7.81    0.45
   2   1   7    7.71    0.37
   2   1   7    7.78    0.49
  -3  -1  -7   34.29    1.33
  -3  -1  -7   33.42    1.34
  -3  -1  -7   32.73    1.45
   3   1  -7   33.60    1.35
  -3   1   7   35.07    1.42
   3   1  -7   33.36    1.42
   3   1  -7   32.62    1.35
   3  -1   7   31.74    1.44
  -3   1  -7   31.18    1.43
   3   1   7   32.45    1.45
   3  -1  -7   33.75    1.44
   3  -1  -7   32.87    1.30
   3  -1  -7   34.34    1.31
  -3   1  -7   28.64    1.35
  -3  -1   7   32.36    1.39
  -3   1  -7   33.10    1.37
  -4  -1  -7   16.28    0.82
   4   1  -7   12.89    0.76
  -4  -1  -7   14.36    0.68
  -4  -1  -7   14.84    0.69
   4   1  -7   14.28    0.66
  -4   1   7   13.61    0.73
   4   1  -7   13.90    0.68
   4  -1   7   16.02    0.83
   4  -1  -7   14.16    0.78
  -4  -1   7   14.47    0.72
   4  -1  -7   14.48    0.59
   4   1   7   15.03    0.83
  -4   1  -7   14.11    0.73
  -4   1  -7   15.49    0.74
   4  -1  -7   14.65    0.59
  -4   1  -7   15.16    0.80
   5  -1   7    2.61    0.48
   5   1  -7    2.77    0.26
   5   1  -7    3.05    0.30
  -5  -1  -7    3.31    0.44
   5   1  -7    2.84    0.49
  -5  -1  -7    2.94    0.32
  -5  -1  -7    2.81    0.33
  -5   1   7    2.57    0.39
  -5   1  -7    2.17    0.33
  -5   1  -7    2.77    0.41
   5   1   7    3.49    0.51
  -5  -1   7    3.61    0.39
  -5   1  -7    2.36    0.37
   5  -1  -7    2.75    0.44
  -6  -1  -7    3.92    0.42
   6  -1   7    3.23    0.60
  -6  -1  -7    3.42    0.51
  -6   1   7    3.60    0.43
  -6   1  -7    2.93    0.45
  -6   1  -7    2.97    0.48
  -6  -1   7    2.76    0.43
  -6   1  -7    4.41    0.48
  -7   1   7    3.60    0.56
  -7  -1  -7    4.84    0.53
  -7  -1  -7    3.84    0.60
  -7  -1   7    4.40    0.56
  -7   1  -7    4.07    0.56
  -7   1  -7    4.28    0.63
  -8  -1  -7    6.40    0.77
  -8   1   7    5.02    0.71
  -8  -1   7    4.96    0.69
  -8   1  -7    5.93    0.78
  -8   1  -7    4.62    0.64
  -9   1   7    2.17    0.74
  -9  -1   7    1.93    0.72
   0   2   7   16.13    0.75
   0  -2   7   18.06    0.73
   0  -2   7   16.77    0.76
   0  -2  -7   16.22    0.75
   0   2  -7   17.77    0.73
   0   2  -7   16.42    0.76
   0   2   7   15.26    0.68
   0  -2  -7   16.19    0.70
  -1  -2  -7   23.05    0.90
  -1   2   7   23.80    0.96
   1   2  -7   20.21    0.96
  -1  -2  -7   21.74    1.00
  -1   2   7   23.61    0.95
   1  -2   7   22.31    0.96
   1   2  -7   21.67    0.98
   1  -2   7   22.83    1.01
   1   2   7   22.29    1.01
  -1   2  -7   22.22    0.95
  -1   2  -7   23.36    1.01
  -1  -2   7   22.44    0.96
  -1  -2   7   22.99    0.98
   1  -2  -7   23.09    0.97
   1   2   7   23.18    0.90
   1  -2  -7   23.53    0.96
   2   2  -7    6.79    0.40
  -2   2   7    6.78    0.34
  -2  -2  -7    7.13    0.31
  -2  -2  -7    6.67    0.31
  -2   2   7    7.59    0.41
   2  -2   7    7.14    0.46
  -2  -2  -7    6.74    0.46
   2  -2   7    6.83    0.39
   2   2  -7    6.55    0.42
  -2  -2   7    7.45    0.42
   2  -2  -7    6.66    0.34
   2   2   7    7.64    0.48
  -2  -2   7    8.00    0.41
  -2   2  -7    6.57    0.44
  -2   2  -7    7.35    0.39
   2  -2  -7    6.51    0.43
  -3  -2  -7   10.78    0.47
   3   2  -7   10.22    0.60
  -3   2   7   10.18    0.57
   3   2  -7   12.02    0.56
   3  -2   7   11.36    0.58
   3   2  -7   11.16    0.54
   3  -2   7   10.55    0.62
  -3  -2  -7    9.10    0.58
  -3  -2  -7    9.85    0.48
  -3   2  -7   10.54    0.55
   3  -2  -7   10.15    0.43
  -3  -2   7   11.53    0.56
  -3   2  -7   10.80    0.61
   3  -2  -7   10.73    0.43
   3  -2  -7   10.49    0.62
   3   2   7    8.90    0.63
   4   2  -7   10.52    0.60
  -4  -2  -7   10.82    0.68
  -4  -2  -7   11.10    0.53
   4   2  -7   11.34    0.57
  -4   2   7   12.77    0.66
   4  -2   7   10.39    0.69
   4   2  -7    9.82    0.63
  -4  -2  -7   10.93    0.54
  -4   2  -7   11.51    0.61
  -4  -2   7   11.47    0.62
  -4   2  -7   11.43    0.67
   4   2   7   10.34    0.72
   4  -2  -7   10.79    0.71
  -4   2  -7    9.88    0.60
  -5  -2  -7    6.93    0.47
   5   2  -7    8.22    0.55
  -5  -2  -7    7.03    0.48
  -5  -2  -7    8.16    0.65
   5   2  -7    7.63    0.69
   5   2  -7    8.76    0.50
   5  -2   7    7.64    0.65
  -5   2   7    7.26    0.58
   5   2   7    8.00    0.70
  -5   2  -7    7.99    0.59
  -5  -2   7    8.83    0.56
  -5   2  -7    7.73    0.60
  -5   2  -7    8.07    0.60
   5  -2  -7    8.47    0.67
  -6  -2  -7    2.83    0.36
   6   2  -7    2.98    0.34
  -6   2   7    2.40    0.45
  -6  -2  -7    3.18    0.50
   6  -2   7    2.30    0.61
  -6   2  -7    1.69    0.39
  -6   2  -7    2.85    0.49
  -6  -2   7    2.12    0.39
  -6   2  -7    3.25    0.48
  -7   2   7    1.19    0.47
  -7  -2  -7    0.32    0.49
  -7   2  -7    0.59    0.45
  -7   2  -7    0.30    0.46
  -7  -2   7    0.42    0.40
  -8  -2  -7    1.71    0.71
  -8   2   7    2.67    0.64
  -8   2  -7    2.43    0.61
  -8   2  -7    3.05    0.65
  -8  -2   7    2.88    0.60
  -9   2   7    2.53    0.77
  -9  -2   7    1.94    0.69
   0  -3  -7    1.24    0.14
   0   3  -7    1.21    0.18
   0   3   7    0.92    0.11
   0  -3   7    0.99    0.16
   0  -3   7    1.44    0.22
   0   3   7    1.25    0.21
   0   3  -7    0.97    0.18
   0  -3  -7    0.75    0.17
   1  -3   7   63.11    2.51
   1   3  -7   65.44    2.50
  -1  -3  -7   56.29    2.49
  -1  -3  -7   62.39    2.39
  -1   3   7   64.09    2.45
   1   3  -7   64.02    2.47
   1  -3   7   53.82    2.45
  -1   3   7   61.01    2.45
  -1   3  -7   61.27    2.46
  -1   3  -7   60.45    2.51
  -1  -3   7   62.36    2.49
  -1  -3   7   62.25    2.46
   1   3   7   61.95    2.38
   1  -3  -7   64.40    2.46
   1  -3  -7   64.08    2.46
   1   3   7   61.62    2.50
  -2   3   7   16.49    0.66
   2  -3   7   15.79    0.73
   2   3  -7   16.08    0.73
   2   3  -7   15.80    0.73
  -2  -3  -7   15.62    0.78
  -2   3   7   12.71    0.71
   2   3  -7   15.54    0.74
   2  -3   7   14.57    0.76
  -2   3  -7   15.31    0.72
   2   3   7   15.14    0.79
   2  -3  -7   15.27    0.66
  -2  -3   7   16.74    0.74
  -2  -3   7   15.49    0.72
   2  -3  -7   15.20    0.74
  -2   3  -7   15.65    0.77
  -3   3   7    1.97    0.27
   3   3  -7    2.07    0.29
  -3  -3  -7    1.80    0.13
  -3  -3  -7    1.89    0.13
   3  -3   7    1.66    0.27
   3   3  -7    1.07    0.22
  -3  -3  -7    1.88    0.28
   3  -3   7    1.68    0.31
   3   3  -7    2.03    0.30
   3   3   7    1.60    0.34
   3  -3  -7    1.30    0.29
  -3   3  -7    2.02    0.26
  -3   3  -7    2.20    0.30
  -3  -3   7    1.77    0.24
   4  -3   7    6.03    0.52
  -4  -3  -7    5.29    0.32
  -4  -3  -7    5.84    0.32
   4   3  -7    5.60    0.52
  -4   3   7    4.83    0.45
   4   3  -7    5.86    0.42
   4   3  -7    4.68    0.43
  -4  -3  -7    5.74    0.51
   4   3   7    5.44    0.55
  -4   3  -7    6.05    0.45
   4  -3  -7    5.54    0.53
  -4   3  -7    6.36    0.51
  -4  -3   7    5.28    0.42
  -4   3  -7    5.47    0.45
   5   3  -7   70.66    2.88
  -5  -3  -7   74.31    2.99
  -5   3   7   72.33    2.94
  -5  -3  -7   66.59    2.82
   5   3  -7   70.08    2.97
   5  -3   7   71.88    2.94
   5   3  -7   75.60    2.86
  -5  -3  -7   70.23    2.80
   5  -3  -7   63.01    2.94
  -5   3  -7   69.15    2.91
  -5  -3   7   72.88    2.90
  -5   3  -7   70.50    2.93
  -5   3  -7   68.36    2.91
   5   3   7   72.38    3.00
  -6  -3  -7    2.66    0.50
   6  -3   7    2.49    0.57
   6   3  -7    2.16    0.34
  -6   3   7    2.43    0.45
  -6  -3  -7    2.31    0.32
  -6   3  -7    2.70    0.49
  -6  -3   7    2.17    0.39
  -6   3  -7    1.54    0.40
  -7  -3  -7    0.50    0.52
  -7   3   7    0.27    0.46
  -7   3  -7    0.13    0.45
  -7  -3   7    0.34    0.41
  -7   3  -7    0.36    0.46
  -8  -3  -7    1.09    0.65
  -8   3   7    0.45    0.57
  -8   3  -7    0.93    0.65
  -8  -3   7    1.06    0.54
  -9   3   7    0.90    0.78
  -9  -3  -7    0.78    1.06
  -9  -3   7    1.17    0.68
  -9   3  -7    1.33    0.78
   0  -4  -7    8.05    0.45
   0   4  -7    7.12    0.40
   0  -4   7    7.58    0.42
   0   4  -7    6.47    0.44
   0  -4  -7    7.97    0.37
   0  -4   7    7.56    0.47
   0   4   7    7.28    0.44
   0   4   7    7.81    0.36
   1   4  -7   35.95    1.54
   1   4  -7   36.59    1.52
  -1   4   7   35.40    1.49
  -1   4   7   36.42    1.49
   1  -4   7   35.43    1.55
   1  -4   7   36.77    1.52
  -1  -4  -7   35.09    1.55
  -1   4  -7   37.32    1.51
   1  -4  -7   37.09    1.50
   1  -4  -7   37.26    1.50
   1   4   7   35.53    1.55
  -1  -4   7   35.39    1.51
   1   4   7   38.60    1.40
   1   4   7   36.95    1.41
  -1  -4   7   34.76    1.54
   2  -4   7   42.66    1.79
   2   4  -7   43.20    1.76
   2   4  -7   41.81    1.77
  -2   4   7   43.98    1.75
   2  -4   7   42.87    1.76
  -2   4   7   42.50    1.68
  -2  -4  -7   40.84    1.80
   2   4  -7   42.52    1.77
   2  -4  -7   40.10    1.68
   2   4   7   40.82    1.80
  -2  -4   7   41.40    1.74
  -2   4  -7   43.06    1.75
  -2   4  -7   42.14    1.79
   2  -4  -7   43.16    1.76
   3  -4   7   39.06    1.60
   3   4  -7   36.75    1.58
  -3   4   7   37.18    1.58
  -3   4   7   36.27    1.42
  -3   4   7   35.95    1.42
   3  -4   7   35.63    1.60
   3   4  -7   36.72    1.56
  -3  -4  -7   35.92    1.63
   3   4  -7   37.86    1.59
  -3  -4   7   36.13    1.55
   3   4   7   35.80    1.64
  -3   4  -7   37.39    1.59
  -3   4  -7   37.12    1.57
   3  -4  -7   37.08    1.60
   4  -4   7    0.83    0.34
  -4  -4  -7    0.54    0.12
   4   4  -7    0.49    0.25
  -4   4   7    0.69    0.28
  -4  -4  -7    0.67    0.11
   4   4  -7    0.87    0.36
  -4  -4  -7    0.92    0.33
   4   4  -7    1.01    0.34
  -4  -4   7    0.89    0.24
  -4   4  -7    0.78    0.26
   4   4   7    0.95    0.42
  -4   4  -7    0.17    0.27
  -4   4  -7    0.67    0.30
   4  -4  -7    0.64    0.37
  -5   4   7   29.22    1.34
  -5  -4  -7   26.79    1.14
   5  -4   7   25.69    1.35
   5   4  -7   28.40    1.27
  -5  -4  -7   28.47    1.38
   5   4  -7   29.05    1.33
  -5   4  -7   26.82    1.32
  -5   4  -7   26.76    1.31
  -5   4  -7   27.03    1.32
  -5  -4   7   27.46    1.27
  -6  -4  -7    5.82    0.65
   6   4  -7    5.88    0.52
  -6   4   7    5.17    0.60
   6  -4   7    4.21    0.65
  -6  -4   7    5.12    0.52
  -6   4  -7    5.36    0.58
  -6   4  -7    4.98    0.57
  -7  -4  -7    0.61    0.55
  -7   4   7    0.78    0.50
  -7   4  -7    0.98    0.51
  -7   4  -7    1.15    0.49
  -7  -4   7    0.84    0.42
  -8  -4  -7    0.61    0.73
  -8   4   7    0.55    0.62
  -8   4  -7    1.13    0.63
  -8  -4   7    0.47    0.53
  -9   4   7    0.97    0.77
  -9  -4  -7    0.46    0.91
  -9   4  -7    0.58    0.82
  -9  -4   7    0.31    0.68
   0  -5   7    1.38    0.24
   0   5   7    1.64    0.28
   0   5  -7    1.33    0.22
   0   5  -7    1.66    0.25
   0  -5  -7    1.37    0.15
   0  -5  -7    1.17    0.22
   0   5   7    1.25    0.15
   0  -5   7    0.86    0.19
   1  -5   7   33.28    1.52
  -1   5   7   37.89    1.51
   1   5  -7   36.11    1.52
  -1  -5  -7   35.19    1.56
  -1   5   7   35.11    1.49
   1  -5   7   35.53    1.57
   1   5  -7   36.16    1.55
  -1  -5   7   34.28    1.51
   1   5   7   36.63    1.57
   1  -5  -7   36.58    1.51
   1   5   7   38.59    1.40
  -1   5  -7   36.40    1.52
  -1   5  -7   35.57    1.55
   1   5   7   38.00    1.40
   1  -5  -7   36.13    1.49
  -1  -5   7   35.34    1.55
   2  -5   7    1.69    0.28
   2  -5   7    1.23    0.21
   2   5  -7    1.48    0.26
   2   5  -7    1.43    0.29
  -2   5   7    1.50    0.19
  -2  -5  -7    1.54    0.30
   2   5  -7    1.50    0.27
  -2   5   7    1.46    0.23
  -2   5  -7    0.89    0.24
   2  -5  -7    1.33    0.17
   2   5   7    0.93    0.30
  -2   5  -7    1.64    0.25
  -2  -5   7    1.30    0.19
   2  -5  -7    1.63    0.28
  -3   5   7    1.89    0.15
   3  -5   7    1.58    0.36
  -3   5   7    1.94    0.15
  -3  -5  -7    1.86    0.34
   3   5  -7    2.22    0.34
   3   5  -7    1.64    0.35
   3  -5   7    2.11    0.32
  -3   5   7    1.69    0.29
   3   5  -7    1.60    0.28
   3  -5  -7    2.03    0.36
   3   5   7    1.94    0.35
  -3  -5   7    1.68    0.25
  -3   5  -7    2.51    0.34
  -3   5  -7    2.42    0.33
  -4  -5  -7    0.06    0.25
  -4  -5  -7    0.19    0.05
   4   5  -7    0.25    0.38
  -4  -5  -7    0.19    0.06
  -4   5   7    0.18    0.27
   4   5  -7    0.21    0.24
   4   5  -7    0.46    0.35
   4  -5   7    0.21    0.35
  -4   5  -7    0.09    0.26
   4  -5  -7    0.33    0.38
  -4  -5   7    0.29    0.21
  -4   5  -7    0.10    0.30
   4   5   7    0.00    0.43
  -4   5  -7    0.13    0.32
  -5   5   7    3.97    0.51
   5  -5   7    4.46    0.58
   5   5  -7    4.84    0.58
   5   5  -7    4.12    0.46
  -5  -5  -7    6.07    0.61
  -5   5  -7    5.15    0.53
  -5  -5   7    5.45    0.42
  -5   5  -7    5.33    0.54
  -6  -5  -7    1.84    0.54
  -6   5   7    1.77    0.47
   6   5  -7    2.29    0.40
  -6   5  -7    1.29    0.46
  -6  -5   7    2.54    0.42
  -6   5  -7    1.79    0.46
  -7   5   7    0.68    0.54
  -7  -5  -7    0.67    0.57
  -7   5  -7    0.29    0.52
  -7   5  -7    1.12    0.55
  -7  -5   7    0.60    0.43
  -8  -5  -7    5.19    0.85
  -8   5   7    2.48    0.73
  -8   5  -7    4.12    0.84
  -8  -5   7    3.72    0.70
   0  -6  -7    7.36    0.46
   0   6  -7    6.34    0.44
   0   6   7    6.80    0.37
   0  -6   7    6.64    0.52
   0   6   7    6.43    0.36
   0   6   7    6.52    0.51
   0  -6   7    6.08    0.39
   0   6  -7    6.38    0.46
   1   6  -7   60.48    2.44
  -1  -6  -7   60.25    2.48
   1   6  -7   59.63    2.48
  -1   6   7   58.29    2.40
   1  -6   7   59.76    2.49
  -1   6   7   59.54    2.43
   1   6  -7   56.87    2.48
   1  -6   7   59.26    2.45
  -1   6  -7   60.01    2.48
   1  -6  -7   60.98    2.43
   1   6   7   59.72    2.32
  -1  -6   7   60.45    2.44
  -1   6  -7   61.36    2.44
   1   6   7   60.74    2.31
   1   6   7   61.65    2.49
   1  -6  -7   59.41    2.40
   2   6  -7    0.11    0.30
   2  -6   7    0.06    0.19
  -2   6   7    0.15    0.19
   2   6  -7    0.17    0.18
  -2  -6  -7    0.24    0.21
   2   6  -7    0.04    0.25
  -2   6   7    0.33    0.20
   2  -6   7    0.36    0.31
   2   6   7    0.38    0.34
  -2   6  -7    0.20    0.23
   2  -6  -7    0.23    0.24
  -2  -6   7    0.27    0.18
  -2   6  -7    0.19    0.24
   2  -6  -7    0.12    0.16
  -3   6   7    5.76    0.31
   3   6  -7    5.38    0.53
   3  -6   7    5.00    0.51
   3  -6   7    5.12    0.47
   3   6  -7    5.31    0.48
  -3   6   7    6.27    0.50
  -3  -6  -7    5.27    0.51
  -3   6   7    4.95    0.32
   3   6  -7    6.48    0.51
  -3  -6   7    4.65    0.36
   3   6   7    4.16    0.56
   3  -6  -7    6.20    0.52
  -3   6  -7    5.99    0.50
  -3   6  -7    4.65    0.47
   4   6  -7   16.42    0.87
  -4  -6  -7   16.15    0.95
   4   6  -7   15.29    0.95
   4   6  -7   14.71    0.92
  -4   6   7   16.25    0.89
   4  -6   7   13.96    0.92
  -4  -6   7   17.05    0.83
   4  -6  -7   15.57    0.97
  -4   6  -7   16.72    0.90
  -4   6  -7   16.02    0.92
  -4   6  -7   16.38    0.89
   5   6  -7    0.18    0.57
  -5  -6  -7   -0.16    0.40
   5   6  -7    0.15    0.36
   5  -6   7    0.77    0.56
  -5   6   7    0.13    0.35
  -5   6  -7    0.06    0.35
  -5   6  -7    0.28    0.34
  -5  -6   7    0.00    0.27
   6   6  -7    0.43    0.44
  -6   6   7    0.79    0.47
  -6  -6  -7    0.55    0.51
  -6  -6   7    0.70    0.38
  -6   6  -7    1.14    0.46
  -6   6  -7    0.85    0.46
  -7  -6  -7    1.97    0.63
  -7   6   7    1.94    0.62
  -7  -6   7    1.80    0.53
  -7   6  -7    1.29    0.59
  -7   6  -7    0.79    0.62
  -8   6   7    2.86    0.78
  -8  -6  -7    1.41    0.79
  -8   6  -7    3.56    0.79
  -8  -6   7    3.36    0.65
   0   7  -7    6.14    0.50
   0   7  -7    6.76    0.53
   0  -7  -7    5.21    0.45
   0   7   7    5.50    0.35
   0   7   7    4.79    0.46
   0  -7   7    5.31    0.42
   0   7  -7    5.85    0.45
   0   7   7    5.65    0.35
   0  -7   7    5.93    0.49
   1   7  -7    7.07    0.48
   1   7  -7    8.18    0.62
   1  -7   7    7.55    0.61
  -1   7   7    7.72    0.51
  -1   7   7    7.86    0.49
  -1  -7  -7    8.15    0.56
   1   7  -7    7.05    0.54
   1  -7   7    7.40    0.51
  -1   7   7    7.76    0.48
   1   7   7    7.98    0.35
  -1   7  -7    6.89    0.48
   1   7   7    7.93    0.62
   1  -7  -7    7.46    0.50
  -1   7  -7    8.02    0.51
   1   7   7    8.31    0.37
  -1  -7   7    8.26    0.50
  -2   7   7    4.68    0.42
   2  -7   7    4.03    0.51
  -2   7   7    4.49    0.39
  -2  -7  -7    6.03    0.52
   2   7  -7    4.52    0.44
   2  -7   7    4.48    0.43
   2   7  -7    3.83    0.51
   2   7  -7    4.74    0.45
  -2   7  -7    5.34    0.46
  -2   7  -7    5.41    0.45
   2   7   7    4.93    0.56
   2  -7  -7    5.33    0.46
  -2  -7   7    4.72    0.40
   2  -7  -7    5.33    0.39
   3   7  -7    6.69    0.55
   3   7  -7    6.80    0.64
  -3   7   7    6.64    0.55
   3  -7   7    6.60    0.57
  -3   7   7    6.39    0.38
   3   7  -7    7.15    0.55
   3  -7   7    6.63    0.61
  -3  -7  -7    6.22    0.59
  -3   7  -7    6.21    0.55
   3  -7  -7    6.62    0.57
   3   7   7    7.06    0.69
  -3  -7   7    6.46    0.47
  -3   7  -7    5.43    0.55
   4  -7   7    8.77    0.73
   4   7  -7    8.25    0.78
  -4  -7  -7    8.55    0.72
   4   7  -7   10.06    0.73
  -4   7   7    9.79    0.69
   4  -7  -7    9.18    0.75
  -4   7  -7    9.27    0.67
  -4  -7   7    9.34    0.61
  -4   7  -7    8.52    0.67
  -5   7   7    7.50    0.69
   5   7  -7    7.96    0.69
  -5  -7  -7    7.45    0.73
  -5   7  -7    7.39    0.67
  -5   7  -7    6.67    0.66
  -5  -7   7    8.38    0.62
   6   7  -7    0.84    0.46
  -6   7   7    0.32    0.50
  -6  -7  -7    0.53    0.55
  -6  -7   7    1.83    0.42
  -6   7  -7    0.91    0.52
  -6   7  -7    1.08    0.54
  -7  -7  -7   14.78    1.18
  -7   7   7   14.14    1.11
   7   7  -7   15.44    1.06
  -7   7  -7   14.24    1.14
  -7  -7   7   12.16    0.95
  -8   7   7    0.58    0.77
  -8  -7  -7    0.28    0.91
  -8  -7   7    0.00    0.63
  -8   7  -7    1.18    0.80
   0   8  -7    0.35    0.28
   0   8  -7    0.28    0.39
   0  -8   7    0.29    0.23
   0   8   7    0.35    0.17
   0   8  -7    0.44    0.29
   0  -8  -7    0.17    0.25
   0   8   7    0.59    0.36
   0   8   7    0.59    0.20
  -1   8   7    3.40    0.35
   1  -8   7    3.51    0.51
  -1  -8  -7    3.25    0.43
   1   8  -7    3.33    0.40
   1  -8   7    3.18    0.38
   1   8  -7    3.17    0.51
  -1   8   7    3.17    0.34
  -1   8   7    3.51    0.41
   1   8  -7    3.35    0.43
  -1   8  -7    3.31    0.41
   1   8   7    3.56    0.50
  -1  -8   7    3.55    0.37
   1   8   7    3.09    0.22
  -1   8  -7    4.14    0.45
   1  -8  -7    3.14    0.37
   1   8   7    3.46    0.26
  -2   8   7   13.53    0.79
   2   8  -7   16.66    0.88
   2  -8   7   16.27    0.86
  -2  -8  -7   15.00    0.89
  -2   8   7   16.27    0.81
   2   8  -7   15.55    0.99
  -2   8   7   15.13    0.86
   2   8  -7   15.54    0.86
   2  -8   7   14.20    0.93
   2  -8  -7   15.06    0.77
  -2  -8   7   15.12    0.79
   2   8   7   14.28    0.98
  -2   8  -7   15.47    0.86
  -2   8  -7   16.30    0.87
  -3   8   7   20.18    1.12
  -3  -8  -7   22.24    1.17
   3  -8   7   21.47    1.17
   3   8  -7   20.33    1.17
   3   8  -7   21.69    1.11
   3  -8   7   21.00    1.08
  -3   8   7   21.49    0.95
  -3   8   7   21.88    1.08
  -3  -8   7   21.09    1.03
   3  -8  -7   21.02    1.10
  -3   8  -7   20.79    1.09
  -4  -8  -7    1.47    0.48
   4   8  -7    2.15    0.44
  -4   8   7    1.84    0.43
  -4   8  -7    1.48    0.41
  -4   8  -7    1.81    0.42
  -4  -8   7    1.55    0.34
  -5  -8  -7    1.51    0.55
  -5   8   7    1.71    0.48
   5   8  -7    1.56    0.48
  -5   8  -7    1.31    0.48
  -5  -8   7    1.85    0.40
  -5   8  -7    2.18    0.52
   6   8  -7    1.87    0.56
  -6  -8  -7    2.11    0.67
  -6   8   7    2.36    0.61
  -6   8  -7    1.57    0.59
  -6  -8   7    1.32    0.45
  -6   8  -7    2.20    0.63
  -7  -8  -7   -0.12    0.73
  -7   8   7    0.23    0.66
   7   8  -7   -0.19    0.68
  -7   8  -7    0.06    0.69
  -7  -8   7    0.86    0.51
  -8   8   7    0.59    0.83
  -8  -8  -7    1.20    0.91
  -8  -8   7    1.76    0.65
  -8   8  -7    0.87    0.89
   0  -9   7    0.68    0.30
   0   9   7    1.02    0.50
   0   9  -7    1.10    0.36
   0   9  -7    0.58    0.37
   0  -9  -7    1.15    0.33
   0   9   7    0.86    0.24
   1  -9   7    5.51    0.52
  -1   9   7    4.45    0.42
  -1   9   7    5.22    0.44
  -1   9   7    5.61    0.54
  -1  -9  -7    5.12    0.54
   1   9  -7    4.54    0.50
   1   9  -7    3.47    0.45
   1   9   7    4.39    0.34
   1   9   7    4.48    0.62
   1  -9  -7    4.89    0.47
  -1   9  -7    5.56    0.52
  -1  -9   7    5.21    0.47
  -2   9   7   11.07    0.68
  -2   9   7   10.07    0.71
  -2  -9  -7   10.86    0.79
   2  -9   7    9.31    0.71
   2  -9  -7   10.96    0.65
  -2   9  -7   11.41    0.70
  -2  -9   7   11.79    0.68
   3  -9   7   20.58    1.13
   3   9  -7   21.02    1.13
  -3  -9  -7   18.53    1.15
  -3   9   7   19.49    1.12
  -3   9   7   20.39    1.10
  -3   9  -7   19.61    1.08
  -3  -9   7   21.07    1.02
  -4   9   7    7.21    0.70
  -4  -9  -7    9.63    0.86
   4   9  -7   11.85    0.83
  -4   9  -7    7.67    0.73
  -4   9  -7   10.43    0.80
  -4  -9   7    9.53    0.67
   5   9  -7    0.88    0.51
  -5  -9  -7    1.01    0.61
  -5   9   7    3.01    0.58
  -5   9  -7    0.95    0.49
  -5  -9   7    1.24    0.40
  -5   9  -7    1.16    0.52
  -6  -9  -7    1.29    0.73
   6   9  -7    1.70    0.65
  -6   9   7    1.58    0.63
  -6  -9   7    1.50    0.47
  -6   9  -7    2.00    0.66
  -6   9  -7    1.71    0.60
  -7   9   7    1.39    0.77
   7   9  -7    1.51    0.77
  -7  -9  -7    0.88    0.84
  -7   9  -7    2.10    0.83
  -7  -9   7    1.18    0.54
   0 -10  -7   50.75    2.10
   0  10   7   46.68    2.14
   0  10   7   48.20    1.98
   0  10  -7   47.01    2.12
   0 -10   7   45.29    2.07
  -1 -10  -7    1.55    0.42
  -1  10   7    1.19    0.33
   1 -10   7    1.26    0.37
   1  10  -7    1.13    0.39
  -1  10   7    1.39    0.54
   1 -10  -7    1.24    0.35
  -1  10  -7    1.44    0.40
  -1 -10   7    1.12    0.34
   2 -10   7    9.34    0.76
  -2  10   7    9.48    0.72
   2  10  -7    9.98    0.79
  -2 -10  -7   10.97    0.83
  -2 -10   7   10.10    0.68
   2 -10  -7    9.76    0.67
  -2  10  -7    9.25    0.74
   3 -10   7   17.06    1.07
  -3  10   7   17.76    0.99
  -3 -10  -7   15.48    1.09
   3  10  -7   19.00    1.08
  -3  10  -7   15.26    1.00
  -3 -10   7   17.12    0.94
  -4  10   7    7.60    0.71
  -4 -10  -7    5.86    0.77
   4  10  -7    6.38    0.73
  -4 -10   7    6.44    0.60
  -4  10  -7    7.01    0.65
  -4  10  -7    6.87    0.72
   5  10  -7    2.89    0.72
  -5 -10  -7    3.34    0.78
  -5  10   7    2.18    0.62
  -5 -10   7    1.39    0.45
  -5  10  -7    2.36    0.61
  -5  10  -7    2.18    0.57
   6  10  -7    0.00    0.67
  -6  10   7    0.14    0.65
  -6 -10  -7    0.33    0.76
  -6 -10   7    0.30    0.54
  -6  10  -7   -0.04    0.62
   7  10  -7    0.55    0.84
  -7  10   7    0.45    0.82
  -7 -10  -7   -0.17    0.94
  -7 -10   7   -0.18    0.66
  -7  10  -7    0.80    0.81
   0 -11  -7   11.80    0.88
   0  11  -7   11.53    0.85
   0 -11   7   11.28    0.81
  -1  11   7    4.75    0.50
  -1 -11  -7    5.93    0.64
   1  11  -7    4.74    0.61
   1 -11   7    4.18    0.56
  -1  11  -7    4.66    0.60
   1 -11  -7    5.05    0.57
  -1 -11   7    5.93    0.56
   2  11  -7    2.03    0.52
  -2 -11  -7    2.28    0.55
   2 -11   7    1.67    0.50
  -2  11   7    2.06    0.43
  -2  11   7    3.58    0.51
  -2  11  -7    2.08    0.48
  -2 -11   7    2.70    0.44
   3 -11   7    6.10    0.63
  -3 -11  -7    4.25    0.68
  -3  11   7    3.25    0.53
   3  11  -7    1.95    0.59
  -3 -11   7    4.07    0.50
  -3  11  -7    5.02    0.62
  -3  11  -7    4.08    0.63
  -4  11   7    1.61    0.55
   4  11  -7    0.57    0.58
  -4 -11  -7    0.86    0.66
  -4  11  -7    0.49    0.50
  -4 -11   7    0.79    0.46
  -4  11  -7    0.76    0.52
  -5  11   7    0.03    0.62
  -5 -11  -7    0.18    0.70
   5  11  -7   -0.13    0.72
  -5  11  -7   -0.03    0.63
  -5  11  -7    0.16    0.58
  -5 -11   7    0.23    0.52
  -6  11   7    2.74    0.81
   6  11  -7    2.30    0.86
  -6 -11  -7    3.56    0.99
  -6 -11   7    2.09    0.64
  -6  11  -7    1.54    0.76
   0 -12   7    2.65    0.52
   0  12  -7    2.63    0.56
   0 -12  -7    2.26    0.52
   1 -12   7    3.98    0.60
  -1 -12  -7    4.10    0.63
   1  12  -7    2.81    0.51
  -1  12  -7    4.18    0.62
  -1 -12   7    3.10    0.53
   1 -12  -7    4.72    0.61
   2 -12   7    1.05    0.51
  -2 -12  -7    0.42    0.53
  -2  12   7    0.88    0.47
   2  12  -7    1.16    0.54
  -2 -12   7    1.41    0.44
  -2  12  -7    0.47    0.50
  -3 -12  -7    1.50    0.62
  -3  12   7    1.61    0.58
   3  12  -7    1.47    0.63
   3 -12   7    0.93    0.61
  -3 -12   7    0.81    0.44
  -3  12  -7    1.10    0.56
  -3  12  -7    1.25    0.56
   4  12  -7    3.24    0.78
  -4 -12  -7    3.56    0.84
  -4  12   7    4.72    0.78
  -4 -12   7    4.12    0.59
  -4  12  -7    4.34    0.71
  -4  12  -7    3.39    0.70
   5  12  -7    6.29    0.94
  -5 -12  -7    4.98    0.99
  -5  12  -7    4.29    0.83
  -5 -12   7    4.97    0.66
  -6 -12  -7    1.46    1.03
  -6  12   7    2.09    0.94
   6  12  -7    2.10    0.95
  -6  12  -7    1.79    0.88
   0 -13  -7    5.83    0.72
   0  13  -7    4.72    0.72
   0 -13   7    5.11    0.67
  -1  13   7    0.52    0.53
  -1 -13  -7    0.02    0.55
   1  13  -7    0.22    0.55
   1 -13   7    0.31    0.54
   1 -13  -7    0.51    0.54
  -1 -13   7    0.33    0.48
  -1  13  -7    0.17    0.54
  -2 -13  -7    2.30    0.69
   2  13  -7    1.11    0.64
   2 -13   7    0.78    0.61
  -2  13  -7    0.92    0.60
  -2 -13   7    1.06    0.51
   3 -13   7    0.75    0.68
   3  13  -7    1.01    0.69
  -3 -13  -7    1.12    0.75
  -3  13  -7    0.57    0.69
  -3  13  -7    1.17    0.64
  -3 -13   7    1.31    0.58
  -4  13   7    0.75    0.75
  -4 -13  -7    0.31    0.83
   4  13  -7    0.66    0.77
  -4  13  -7    0.80    0.75
  -4 -13   7    1.10    0.56
  -4  13  -7    0.65    0.71
  -5  13   7    0.22    0.78
   5  13  -7    1.53    0.93
  -5 -13  -7    0.01    0.96
  -5  13  -7    0.37    0.80
  -5 -13   7    0.18    0.75
   0  14  -7    0.32    0.66
   0 -14  -7    0.61    0.63
   0 -14   7    0.61    0.60
   1  14  -7    0.65    0.65
  -1 -14  -7    1.35    0.68
   1 -14   7    0.77    0.65
  -1  14  -7    1.99    0.70
  -1 -14   7    0.64    0.59
  -2 -14  -7    2.98    0.77
   2  14  -7    3.02    0.79
   2 -14   7    3.55    0.79
  -2  14  -7    2.70    0.74
  -2 -14   7    3.03    0.66
  -3 -14  -7    0.56    0.78
   3  14  -7    1.49    0.79
  -3 -14   7    1.30    0.59
  -3  14  -7    0.94    0.73
  -3  14  -7    1.01    0.79
  -4 -14  -7   -0.21    0.94
   4  14  -7    0.15    0.85
  -4  14  -7    0.53    0.81
  -4  14  -7    0.72    0.77
  -4 -14   7    0.64    0.69
   0 -15  -7    0.80    0.79
   0 -15   7    0.46    0.70
   0  15   7    0.30    0.78
   0  15  -7    0.32    0.77
   1 -15   7    3.30    0.84
   1  15  -7    1.40    0.78
  -1 -15  -7    2.43    0.83
  -1  15  -7    2.60    0.81
  -1 -15   7    2.94    0.75
  -2 -15  -7    8.35    1.09
   2  15  -7    8.93    1.06
   2 -15   7    6.53    1.01
  -2 -15   7    7.55    0.95
  -2  15  -7    7.47    1.00
  -2  15  -7    5.98    0.95
   0   0  -8   12.46    0.61
   0   0  -8   13.42    0.58
   0   0   8   13.20    0.62
   0   0   8   11.71    0.56
   1   0  -8    1.88    0.21
  -1   0   8    1.61    0.18
  -1   0   8    1.29    0.18
   1   0   8    1.66    0.16
   1   0   8    1.62    0.24
  -1   0  -8    1.73    0.16
  -1   0  -8    1.36    0.22
   1   0  -8    1.35    0.19
   2   0   8   43.80    1.74
   2   0  -8   44.58    1.75
  -2   0   8   41.13    1.74
   2   0   8   41.84    1.82
  -2   0  -8   43.10    1.72
   2   0  -8   44.54    1.80
  -2   0  -8   41.94    1.82
  -2   0   8   45.04    1.78
  -3   0  -8   29.00    1.23
  -3   0  -8   29.47    1.34
   3   0  -8   29.05    1.31
   3   0  -8   29.87    1.23
   3   0  -8   29.86    1.23
  -3   0  -8   30.62    1.25
  -3   0   8   31.61    1.30
   3   0   8   29.27    1.35
   4   0   8    3.09    0.44
   4   0  -8    3.39    0.25
  -4   0  -8    3.70    0.41
  -4   0   8    3.99    0.38
  -4   0  -8    2.81    0.29
  -4   0  -8    3.49    0.30
   4   0  -8    4.00    0.46
   4   0  -8    2.77    0.24
   5   0   8   10.49    0.78
   5   0  -8    8.87    0.75
  -5   0  -8    9.99    0.61
  -5   0  -8   10.82    0.73
   5   0  -8   10.14    0.48
  -5   0   8   10.33    0.62
  -5   0  -8    9.69    0.61
  -6   0  -8    1.72    0.46
  -6   0  -8    1.51    0.37
  -6   0   8    1.41    0.38
  -7   0   8    6.57    0.67
  -7   0  -8    8.56    0.78
  -7   0  -8    7.66    0.63
  -8   0   8    0.15    0.54
  -8   0  -8    0.48    0.68
  -9   0   8    0.41    0.70
   0   1  -8    0.62    0.14
   0   1   8    0.59    0.11
   0   1   8    0.51    0.17
   0  -1  -8    0.44    0.13
   0  -1   8    0.65    0.18
   0  -1   8    0.73    0.13
   0   1  -8    0.38    0.17
   0  -1  -8    0.31    0.15
  -1   1   8   43.08    1.83
  -1  -1  -8   44.32    1.79
   1  -1   8   46.30    1.88
  -1  -1  -8   47.31    1.89
   1   1  -8   44.62    1.84
   1  -1   8   44.10    1.82
   1   1  -8   46.28    1.85
  -1   1   8   46.27    1.82
  -1   1  -8   44.18    1.81
  -1  -1   8   44.50    1.85
  -1  -1   8   46.78    1.83
   1  -1  -8   44.94    1.83
  -1   1  -8   47.17    1.89
   1   1   8   45.29    1.88
   1  -1  -8   46.15    1.84
   1   1   8   45.71    1.79
   2   1  -8  249.10    9.90
   2  -1   8  259.36    9.93
   2   1  -8  258.43    9.88
  -2  -1  -8  250.86    9.94
  -2   1   8  257.03    9.84
   2  -1  -8  254.15    9.85
   2   1   8  253.64    9.83
   2   1   8  257.60    9.94
  -2  -1   8  262.45    9.87
   2  -1  -8  260.69    9.91
  -2   1  -8  253.05    9.94
   3  -1   8    7.13    0.55
  -3  -1  -8    7.93    0.53
   3   1  -8    7.71    0.42
  -3  -1  -8    7.22    0.38
  -3   1   8    7.22    0.44
   3   1  -8    7.99    0.43
   3   1  -8    7.97    0.49
   3  -1   8    7.29    0.45
  -3   1   8    8.22    0.37
  -3  -1  -8    7.33    0.40
   3  -1  -8    7.75    0.37
  -3  -1   8    7.75    0.46
  -3   1  -8    7.19    0.43
  -3   1  -8    7.37    0.51
   3  -1  -8    6.33    0.52
   3   1   8    7.61    0.56
  -4  -1  -8    9.41    0.52
   4  -1   8    8.71    0.67
  -4  -1  -8    8.66    0.59
   4   1  -8    9.55    0.68
   4   1  -8   10.03    0.50
  -4  -1  -8    9.81    0.50
  -4   1   8    9.36    0.58
   4   1  -8    9.82    0.53
  -4   1  -8    9.91    0.56
  -4  -1   8    8.97    0.57
   4   1   8   10.05    0.70
   4  -1  -8    9.57    0.42
   4  -1  -8    8.55    0.68
  -4   1  -8   10.09    0.56
  -4   1  -8    9.96    0.64
   4  -1  -8    9.38    0.42
   5  -1   8    3.01    0.50
  -5  -1  -8    2.71    0.32
   5   1  -8    2.18    0.57
  -5  -1  -8    3.45    0.45
   5   1  -8    2.09    0.25
  -5   1   8    2.06    0.37
  -5  -1  -8    2.48    0.31
  -5   1  -8    2.38    0.37
  -5   1  -8    2.55    0.36
   5  -1  -8    2.50    0.60
  -5  -1   8    2.42    0.37
  -5   1  -8    2.48    0.42
   5   1   8    2.06    0.50
  -6  -1  -8   13.46    0.91
  -6  -1  -8   14.24    0.78
  -6   1   8   15.14    0.87
  -6   1  -8   12.45    0.87
  -6   1  -8   12.72    0.89
  -6  -1   8   12.98    0.82
  -6   1  -8   13.43    0.83
  -7   1   8    0.45    0.46
  -7  -1  -8    0.60    0.51
  -7  -1   8    1.00    0.45
  -7   1  -8    1.30    0.52
  -7   1  -8    1.17    0.42
  -8   1   8    0.22    0.56
  -8  -1  -8    1.09    0.63
  -8  -1   8    0.67    0.56
  -8   1  -8    0.66    0.62
  -8   1  -8    1.30    0.97
  -9   1   8    0.98    0.74
  -9  -1   8    0.71    0.68
   0   2   8    0.47    0.17
   0  -2   8    0.41    0.19
   0   2  -8    0.37    0.14
   0   2   8    0.50    0.09
   0  -2   8    0.32    0.12
   0   2  -8    0.33    0.17
   0  -2  -8    0.40    0.12
  -1  -2  -8   41.85    1.64
   1  -2   8   41.72    1.70
   1   2  -8   41.27    1.73
  -1   2   8   40.19    1.69
  -1  -2  -8   41.77    1.75
   1   2  -8   39.70    1.71
  -1   2   8   42.64    1.69
   1  -2   8   42.67    1.75
   1   2   8   39.55    1.74
   1   2   8   42.97    1.64
  -1   2  -8   43.10    1.76
  -1  -2   8   43.19    1.71
  -1   2  -8   44.14    1.70
  -1  -2   8   40.40    1.72
   1  -2  -8   40.86    1.70
   1  -2  -8   42.73    1.70
   2  -2   8  159.93    5.99
  -2   2   8  157.89    5.94
  -2   2   8  152.04    5.89
  -2  -2  -8  149.98    6.00
   2   2  -8  148.77    5.94
  -2  -2  -8  147.93    5.85
   2   2  -8  146.98    5.95
   2  -2  -8  148.09    5.89
  -2  -2   8  159.54    5.94
  -2  -2   8  156.84    5.94
   2   2   8  152.38    5.87
  -2   2  -8  151.87    5.92
   2  -2  -8  151.85    5.96
  -2   2  -8  150.30    5.99
   2   2   8  153.64    5.99
  -3  -2  -8    3.98    0.42
  -3   2   8    5.17    0.25
  -3  -2  -8    4.84    0.28
   3   2  -8    4.66    0.43
   3  -2   8    5.54    0.48
   3   2  -8    5.12    0.35
  -3  -2  -8    4.59    0.26
   3   2  -8    3.91    0.35
  -3   2   8    5.18    0.39
   3  -2   8    4.91    0.38
  -3   2  -8    5.42    0.44
  -3  -2   8    5.25    0.37
   3  -2  -8    3.87    0.42
   3   2   8    5.40    0.49
  -3   2  -8    4.83    0.38
   3  -2  -8    4.73    0.25
   4   2  -8   18.58    0.96
   4   2  -8   17.61    0.90
  -4   2   8   19.28    0.95
  -4  -2  -8   20.13    1.01
  -4  -2  -8   18.84    0.85
  -4  -2  -8   18.09    0.83
   4  -2   8   20.24    1.03
   4   2  -8   19.87    0.88
   4  -2  -8   20.54    1.03
  -4   2  -8   19.02    0.93
   4   2   8   19.92    1.05
  -4  -2   8   18.83    0.91
  -4   2  -8   20.92    1.00
  -4   2  -8   19.97    0.93
  -5  -2  -8    9.64    0.56
  -5  -2  -8    8.88    0.59
  -5   2   8   10.52    0.67
   5   2  -8    9.93    0.60
   5   2  -8    9.88    0.56
   5  -2   8   10.69    0.80
  -5  -2  -8   10.07    0.73
  -5  -2   8    9.89    0.64
  -5   2  -8    9.77    0.69
  -5   2  -8    9.96    0.70
  -5   2  -8   10.31    0.64
   5   2   8    9.02    0.71
  -6   2   8    5.07    0.50
  -6  -2  -8    3.85    0.56
  -6  -2  -8    3.94    0.40
  -6   2  -8    3.50    0.52
  -6  -2   8    4.15    0.49
  -6   2  -8    3.29    0.47
  -6   2  -8    4.36    0.59
  -7  -2  -8    6.89    0.73
  -7   2   8    6.28    0.67
  -7  -2   8    4.24    0.58
  -7   2  -8    5.18    0.66
  -7   2  -8    6.34    0.64
  -8  -2  -8    1.81    0.68
  -8   2   8    1.47    0.61
  -8   2  -8    0.96    0.70
  -8  -2   8    1.37    0.57
  -8   2  -8    1.45    0.64
  -9   2   8    2.21    0.77
  -9  -2   8    1.62    0.72
   0   3   8    6.87    0.34
   0  -3  -8    7.46    0.37
   0   3   8    7.69    0.44
   0  -3  -8    6.75    0.43
   0   3  -8    6.86    0.41
   0  -3   8    7.58    0.47
   0   3  -8    7.81    0.43
   0  -3   8    7.06    0.40
   1  -3   8   13.56    0.65
  -1  -3  -8   13.89    0.69
   1   3  -8   13.04    0.66
  -1   3   8   13.91    0.64
  -1  -3  -8   13.92    0.57
   1   3  -8   13.36    0.67
  -1   3   8   14.42    0.63
   1  -3   8   12.87    0.70
   1  -3  -8   14.50    0.66
  -1  -3   8   13.05    0.64
  -1   3  -8   13.70    0.65
   1   3   8   13.39    0.70
   1  -3  -8   13.97    0.65
  -1  -3   8   12.34    0.67
  -1   3  -8   14.17    0.70
   1   3   8   13.81    0.56
  -2  -3  -8   19.63    0.94
   2  -3   8   20.49    0.94
  -2   3   8   19.36    0.81
   2   3  -8   18.35    0.89
   2   3  -8   18.87    0.88
  -2   3   8   18.20    0.87
  -2  -3  -8   19.28    0.74
  -2  -3  -8   18.65    0.75
   2  -3   8   21.40    0.89
   2  -3  -8   18.52    0.89
   2  -3  -8   18.73    0.82
   2   3   8   19.04    0.94
  -2   3  -8   18.75    0.86
  -2   3  -8   19.28    0.92
  -2  -3   8   19.08    0.86
  -2  -3   8   18.72    0.88
   3   3  -8   11.28    0.63
   3  -3   8   10.08    0.68
  -3  -3  -8    9.76    0.63
   3   3  -8   10.83    0.66
  -3   3   8   11.12    0.46
   3   3  -8   11.00    0.59
  -3  -3  -8   11.12    0.47
   3  -3   8   11.10    0.62
  -3  -3  -8   11.37    0.46
  -3   3   8   11.20    0.62
  -3   3  -8   11.89    0.61
   3   3   8   12.23    0.73
   3  -3  -8   11.81    0.68
  -3  -3   8   13.02    0.61
   3  -3  -8   11.07    0.47
  -3   3  -8   11.56    0.66
   4   3  -8    1.33    0.39
  -4  -3  -8    1.81    0.18
  -4   3   8    1.65    0.31
   4  -3   8    1.70    0.41
   4   3  -8    1.68    0.33
   4   3  -8    1.80    0.28
  -4  -3  -8    1.29    0.16
  -4  -3  -8    1.64    0.32
  -4   3  -8    1.60    0.29
  -4  -3   8    1.23    0.26
   4  -3  -8    1.63    0.35
  -4   3  -8    1.55    0.31
   4   3   8    1.59    0.44
  -4   3  -8    1.63    0.34
   5   3  -8   39.72    1.75
  -5   3   8   43.71    1.85
   5   3  -8   43.53    1.79
  -5  -3  -8   43.53    1.90
  -5  -3  -8   42.16    1.69
   5  -3   8   38.95    1.90
  -5   3  -8   41.96    1.81
  -5  -3   8   38.61    1.79
  -5   3  -8   40.25    1.84
  -5   3  -8   40.44    1.80
   6   3  -8   26.77    1.24
  -6  -3  -8   25.03    1.39
  -6   3   8   27.40    1.35
  -6   3  -8   26.86    1.35
  -6  -3   8   26.40    1.29
  -6   3  -8   26.47    1.32
  -7  -3  -8    0.56    0.54
  -7   3   8    0.09    0.46
  -7   3  -8    0.14    0.51
  -7  -3   8    0.19    0.41
  -7   3  -8    0.14    0.49
  -8   3   8    0.76    0.60
  -8  -3  -8    0.51    0.68
  -8   3  -8    0.94    0.66
  -8  -3   8    1.00    0.55
  -9  -3  -8    2.08    0.87
  -9   3   8    0.54    0.79
  -9  -3   8    0.60    0.68
   0   4   8   21.41    1.00
   0   4   8   21.83    0.92
   0  -4   8   22.83    1.04
   0   4  -8   23.35    1.03
   0  -4  -8   22.31    0.94
   0  -4   8   22.59    0.99
   0   4  -8   21.72    0.99
   0  -4  -8   23.42    1.02
  -1   4   8  102.92    4.02
   1  -4   8  103.09    4.09
  -1  -4  -8  103.77    4.09
   1   4  -8  103.83    4.05
  -1  -4  -8  100.21    3.94
   1  -4   8  101.37    4.05
   1   4  -8  104.02    4.08
  -1   4   8  102.46    4.03
   1  -4  -8  105.06    4.04
  -1   4  -8  102.71    4.04
   1   4   8  105.31    3.94
  -1  -4   8   97.54    4.04
   1  -4  -8  103.52    4.03
  -1  -4   8  108.13    4.09
  -1   4  -8   96.87    4.09
   1   4   8  101.95    4.09
   2   4  -8   12.52    0.66
  -2   4   8   12.56    0.63
   2   4  -8   13.50    0.69
  -2   4   8   13.16    0.59
   2  -4   8   13.67    0.69
   2  -4   8   13.62    0.67
  -2  -4  -8   13.57    0.72
   2   4  -8   12.09    0.67
  -2  -4   8   13.33    0.64
   2  -4  -8   11.51    0.66
  -2  -4   8   12.60    0.68
   2  -4  -8   12.04    0.58
   2   4   8   13.00    0.74
  -2   4  -8   12.05    0.65
  -2   4  -8   12.21    0.67
   3   4  -8    9.13    0.62
   3   4  -8    8.90    0.58
  -3  -4  -8   10.15    0.65
  -3   4   8    9.96    0.58
   3   4  -8   10.21    0.61
   3  -4   8    9.27    0.65
   3  -4   8   10.36    0.60
  -3   4   8    9.62    0.41
   3  -4  -8    9.96    0.42
   3   4   8    9.08    0.68
  -3   4  -8    9.69    0.62
   3  -4  -8   10.01    0.64
  -3   4  -8   10.15    0.59
  -3  -4   8    9.29    0.52
  -4  -4  -8    1.55    0.12
  -4  -4  -8    1.63    0.12
   4  -4   8    1.02    0.38
   4   4  -8    1.09    0.33
  -4   4   8    1.52    0.32
   4   4  -8    1.67    0.31
   4   4  -8    1.51    0.35
  -4  -4  -8    0.85    0.35
  -4   4  -8    1.02    0.33
   4  -4  -8    1.40    0.43
  -4  -4   8    0.92    0.26
   4   4   8    1.63    0.47
  -4   4  -8    1.35    0.31
  -4   4  -8    1.17    0.33
   5   4  -8   57.70    2.30
  -5  -4  -8   55.63    2.42
   5  -4   8   50.92    2.38
  -5   4   8   53.35    2.36
   5   4  -8   54.85    2.32
  -5  -4   8   54.51    2.31
  -5   4  -8   51.47    2.33
  -5   4  -8   59.57    2.37
  -5   4  -8   55.82    2.38
   6   4  -8    6.05    0.55
  -6  -4  -8    7.05    0.72
  -6   4   8    6.82    0.67
  -6   4  -8    6.32    0.62
  -6  -4   8    6.99    0.60
  -6   4  -8    6.46    0.68
  -7  -4  -8    1.24    0.59
  -7   4   8    2.22    0.58
  -7   4  -8    2.58    0.56
  -7  -4   8    1.82    0.48
  -7   4  -8    1.95    0.55
  -8  -4  -8    2.45    0.76
  -8   4   8    2.19    0.69
  -8  -4   8    1.35    0.57
  -8   4  -8    2.34    0.77
   0  -5   8    6.35    0.49
   0   5  -8    6.20    0.45
   0  -5   8    6.20    0.40
   0  -5  -8    5.64    0.41
   0   5  -8    5.65    0.41
   0   5   8    5.88    0.45
   0   5   8    6.26    0.32
   0  -5  -8    5.33    0.33
  -1   5   8   23.69    1.09
   1   5  -8   25.23    1.11
  -1   5   8   26.68    1.08
   1   5  -8   24.84    1.15
   1  -5   8   24.20    1.17
   1  -5   8   23.20    1.11
  -1  -5  -8   24.09    1.15
   1   5   8   25.75    1.17
   1   5   8   25.00    0.97
   1  -5  -8   24.73    1.10
   1   5   8   26.43    0.97
  -1  -5   8   25.85    1.11
  -1   5  -8   24.94    1.16
  -1   5  -8   24.83    1.10
  -1  -5   8   23.76    1.15
   1  -5  -8   26.27    1.09
  -2  -5  -8    2.06    0.30
   2  -5   8    1.50    0.34
  -2   5   8    1.62    0.22
   2   5  -8    1.54    0.32
   2   5  -8    1.77    0.29
   2  -5   8    1.99    0.28
  -2   5   8    1.77    0.27
   2   5  -8    1.79    0.30
  -2  -5   8    1.44    0.24
  -2   5  -8    2.00    0.31
   2   5   8    1.42    0.37
  -2   5  -8    2.00    0.30
   2  -5  -8    1.92    0.21
   2  -5  -8    1.99    0.32
   3  -5   8   35.41    1.57
   3  -5   8   36.25    1.62
  -3   5   8   36.43    1.56
   3   5  -8   34.78    1.58
  -3  -5  -8   38.63    1.64
  -3   5   8   35.53    1.41
   3   5  -8   36.33    1.56
   3   5  -8   35.50    1.58
   3  -5  -8   36.37    1.41
   3   5   8   33.36    1.63
  -3   5  -8   36.48    1.60
  -3  -5   8   34.12    1.53
  -3   5  -8   34.68    1.55
   3  -5  -8   35.41    1.58
  -4   5   8    2.52    0.39
   4  -5   8    3.03    0.49
  -4  -5  -8    3.24    0.42
   4   5  -8    3.70    0.43
   4   5  -8    3.50    0.51
   4   5  -8    2.74    0.48
  -4  -5   8    3.48    0.34
  -4   5  -8    2.63    0.39
   4   5   8    2.48    0.45
  -4   5  -8    3.53    0.47
  -4   5  -8    2.96    0.43
   4  -5  -8    2.92    0.51
   5   5  -8    2.07    0.49
  -5   5   8    2.31    0.43
  -5  -5  -8    1.83    0.39
   5   5  -8    1.94    0.38
   5  -5   8    1.65    0.59
  -5   5  -8    1.84    0.42
  -5  -5   8    2.84    0.39
  -5   5  -8    2.49    0.44
   6   5  -8    1.83    0.43
  -6   5   8    1.37    0.48
  -6  -5  -8    1.66    0.54
  -6  -5   8    2.03    0.41
  -6   5  -8    2.66    0.52
  -6   5  -8    2.29    0.50
  -7  -5  -8    0.35    0.60
  -7   5   8    1.04    0.46
  -7   5  -8    0.36    0.60
  -7  -5   8    0.07    0.44
  -7   5  -8    0.23    0.58
  -8   5   8    0.10    0.68
  -8  -5  -8    0.18    0.73
  -8   5  -8    0.58    0.70
  -8  -5   8   -0.26    0.54
   0   6   8    2.40    0.21
   0   6  -8    2.12    0.34
   0  -6   8    2.65    0.27
   0   6  -8    2.19    0.31
   0   6   8    2.78    0.23
   0  -6  -8    2.67    0.34
   0   6   8    2.80    0.38
   0  -6   8    2.41    0.38
  -1   6   8    4.65    0.35
   1  -6   8    4.58    0.40
  -1   6   8    4.46    0.41
   1   6  -8    6.05    0.50
   1   6  -8    5.59    0.41
  -1  -6  -8    4.99    0.45
   1  -6   8    4.59    0.48
   1   6  -8    5.05    0.38
  -1   6  -8    4.97    0.45
   1   6   8    5.10    0.22
  -1  -6   8    5.65    0.40
   1   6   8    5.06    0.22
  -1  -6   8    4.99    0.48
   1  -6  -8    4.12    0.35
   1   6   8    5.22    0.49
  -1   6  -8    5.35    0.43
  -2  -6  -8    3.62    0.43
  -2   6   8    4.52    0.37
   2  -6   8    4.44    0.41
   2  -6   8    3.95    0.42
   2   6  -8    3.45    0.39
   2   6  -8    3.31    0.39
   2   6  -8    3.98    0.47
  -2   6   8    3.59    0.32
  -2   6  -8    3.98    0.42
  -2  -6   8    3.41    0.34
   2  -6  -8    4.42    0.40
  -2   6  -8    4.14    0.41
   2  -6  -8    3.70    0.31
   2   6   8    3.90    0.50
   3   6  -8   24.89    1.24
   3  -6   8   27.04    1.25
   3  -6   8   26.87    1.28
  -3   6   8   25.21    1.07
   3   6  -8   27.22    1.29
  -3  -6  -8   25.08    1.28
  -3   6   8   25.73    1.21
   3   6  -8   24.46    1.21
  -3  -6   8   26.73    1.19
   3  -6  -8   26.43    1.24
  -3   6  -8   25.53    1.24
   3  -6  -8   26.17    1.07
   3   6   8   26.68    1.34
  -3   6  -8   26.17    1.23
   4   6  -8    4.21    0.57
  -4  -6  -8    5.84    0.56
   4   6  -8    4.06    0.48
  -4   6   8    4.07    0.48
   4  -6   8    4.95    0.59
  -4   6  -8    4.95    0.50
  -4  -6   8    4.33    0.43
   4  -6  -8    4.64    0.60
  -4   6  -8    4.21    0.49
  -5  -6  -8    4.67    0.62
   5   6  -8    4.04    0.65
  -5   6   8    3.79    0.55
   5   6  -8    4.86    0.54
  -5  -6   8    4.94    0.49
  -5   6  -8    5.65    0.58
  -5   6  -8    4.92    0.57
   6   6  -8    2.60    0.51
  -6   6   8    0.91    0.50
  -6  -6  -8    1.38    0.57
  -6   6  -8    1.93    0.51
  -6   6  -8    1.50    0.51
  -6  -6   8    2.33    0.44
  -7  -6  -8    1.55    0.65
  -7   6   8    1.40    0.62
  -7   6  -8    1.18    0.64
  -7  -6   8    1.63    0.50
  -7   6  -8    1.32    0.62
  -8  -6  -8    1.11    0.87
  -8   6   8    0.79    0.75
  -8  -6   8    1.02    0.61
  -8   6  -8    1.08    0.84
   0   7   8    1.03    0.19
   0   7  -8    0.65    0.27
   0   7   8    1.11    0.18
   0  -7  -8    0.85    0.30
   0   7   8    1.13    0.37
   0  -7   8    1.60    0.40
   0  -7   8    1.56    0.27
   0   7  -8    1.30    0.26
  -1   7   8    0.23    0.23
  -1   7   8    0.78    0.32
   1   7  -8    0.52    0.29
  -1  -7  -8    0.41    0.28
  -1   7   8    0.23    0.21
   1   7  -8    0.61    0.37
   1  -7   8    0.56    0.36
   1  -7   8    0.83    0.24
   1   7  -8    0.40    0.29
  -1  -7   8    0.69    0.23
   1   7   8    0.28    0.36
  -1   7  -8    0.41    0.27
   1   7   8    0.29    0.08
   1   7   8    0.31    0.09
  -1   7  -8    0.54    0.26
   1  -7  -8    0.29    0.21
   2   7  -8    6.14    0.60
   2   7  -8    5.45    0.51
  -2  -7  -8    5.62    0.53
   2   7  -8    5.03    0.49
  -2   7   8    5.75    0.47
   2  -7   8    6.12    0.59
  -2   7   8    5.56    0.43
   2  -7   8    6.30    0.52
  -2  -7   8    5.69    0.44
   2   7   8    5.34    0.61
  -2   7  -8    5.45    0.51
   2  -7  -8    5.94    0.43
   2  -7  -8    4.85    0.45
  -2   7  -8    5.81    0.46
  -3  -7  -8   17.11    0.93
   3  -7   8   15.62    0.86
   3   7  -8   13.14    0.86
   3   7  -8   14.12    0.84
  -3   7   8   14.22    0.67
   3   7  -8   13.04    0.94
   3  -7   8   14.21    0.93
  -3   7   8   13.60    0.80
  -3  -7   8   15.08    0.78
   3  -7  -8   13.73    0.86
  -3   7  -8   15.26    0.86
   4   7  -8    3.01    0.66
  -4  -7  -8    2.39    0.47
  -4   7   8    2.47    0.43
   4   7  -8    2.45    0.44
  -4  -7   8    2.43    0.37
  -4   7  -8    2.44    0.45
  -4   7  -8    2.44    0.43
   5   7  -8   -0.30    0.38
  -5   7   8   -0.31    0.39
  -5  -7  -8    0.01    0.45
  -5  -7   8   -0.15    0.31
  -5   7  -8    0.10    0.41
  -5   7  -8   -0.12    0.46
   6   7  -8    2.19    0.51
  -6  -7  -8    1.54    0.61
  -6   7   8    2.15    0.58
  -6   7  -8    1.24    0.51
  -6  -7   8    1.61    0.45
  -6   7  -8    1.42    0.53
  -7  -7  -8    3.65    0.79
  -7   7   8    4.50    0.76
  -7  -7   8    3.90    0.61
  -7   7  -8    5.48    0.87
  -8   7   8    1.08    0.81
  -8  -7  -8   -0.02    0.86
  -8  -7   8    0.55    0.61
  -8   7  -8    0.10    0.82
   0  -8  -8    5.78    0.52
   0  -8   8    6.03    0.50
   0   8   8    5.14    0.38
   0   8   8    6.85    0.62
   0   8  -8    6.33    0.53
   0   8  -8    5.32    0.50
   0   8  -8    5.64    0.60
   0  -8   8    5.27    0.59
   0   8   8    5.78    0.40
   1   8  -8    4.91    0.48
   1   8  -8    5.04    0.61
  -1  -8  -8    5.07    0.50
   1  -8   8    5.69    0.61
  -1   8   8    5.16    0.42
   1  -8   8    5.45    0.49
   1   8  -8    5.10    0.52
  -1   8   8    5.23    0.49
  -1   8   8    5.44    0.43
  -1  -8   8    4.32    0.43
   1   8   8    5.24    0.60
  -1   8  -8    3.57    0.46
  -1   8  -8    5.46    0.51
   1   8   8    5.35    0.29
   1  -8  -8    5.11    0.45
   2  -8   8    5.81    0.52
  -2   8   8    5.18    0.51
  -2  -8  -8    6.53    0.61
   2  -8   8    5.40    0.57
   2   8  -8    4.99    0.59
  -2   8   8    7.06    0.53
   2   8  -8    6.54    0.58
  -2   8  -8    5.66    0.55
   2  -8  -8    5.51    0.44
  -2  -8   8    6.92    0.50
   2   8   8    5.21    0.66
  -3   8   8    5.62    0.54
   3  -8   8    8.66    0.67
   3   8  -8    7.77    0.64
  -3  -8  -8    6.41    0.64
  -3  -8   8    6.43    0.53
  -3   8  -8    7.42    0.63
   3  -8  -8    5.89    0.60
  -4   8   8    2.78    0.47
   4   8  -8    2.76    0.49
  -4  -8  -8    2.68    0.52
  -4  -8   8    2.57    0.43
  -4   8  -8    1.46    0.44
  -4   8  -8    2.73    0.48
  -5  -8  -8    0.10    0.39
   5   8  -8   -0.09    0.44
  -5   8   8    0.01    0.45
  -5  -8   8    0.17    0.39
  -5   8  -8    0.29    0.44
  -5   8  -8    0.15    0.51
  -6   8   8    3.39    0.66
   6   8  -8    4.00    0.65
  -6  -8  -8    3.92    0.77
  -6   8  -8    4.40    0.71
  -6   8  -8    4.65    0.68
  -6  -8   8    3.56    0.59
  -7  -8  -8   13.27    1.23
  -7   8   8   12.38    1.10
  -7   8  -8   13.38    1.11
  -7  -8   8   12.80    1.00
   0   9   8   26.17    1.40
   0   9  -8   25.71    1.33
   0  -9  -8   28.23    1.31
   0   9   8   27.47    1.19
   0  -9   8   27.57    1.29
  -1  -9  -8    3.02    0.50
   1   9  -8    2.30    0.44
   1  -9   8    2.60    0.40
  -1   9   8    3.85    0.54
  -1   9   8    3.35    0.38
  -1  -9   8    3.26    0.40
  -1   9  -8    2.45    0.43
   1   9   8    2.63    0.58
   1  -9  -8    2.92    0.41
   2  -9   8    1.48    0.37
   2   9  -8    1.73    0.42
  -2  -9  -8    1.56    0.45
  -2   9   8    1.51    0.36
   2  -9  -8    1.20    0.31
  -2  -9   8    1.14    0.32
  -2   9  -8    1.24    0.39
   3  -9   8    3.63    0.54
  -3  -9  -8    4.38    0.54
  -3   9   8    2.55    0.54
   3   9  -8    4.26    0.55
  -3   9   8    3.30    0.46
  -3  -9   8    3.94    0.45
  -3   9  -8    3.38    0.51
   4   9  -8    3.14    0.57
  -4   9   8    2.66    0.51
  -4  -9  -8    4.28    0.67
  -4  -9   8    4.72    0.50
  -4   9  -8    4.29    0.58
  -4   9  -8    3.18    0.55
  -5   9   8    2.80    0.58
  -5  -9  -8    1.52    0.54
   5   9  -8    3.56    0.62
  -5   9  -8    2.39    0.58
  -5  -9   8    2.93    0.48
  -5   9  -8    2.60    0.58
  -6  -9  -8    0.78    0.60
   6   9  -8    0.64    0.68
  -6   9   8    1.04    0.63
  -6   9  -8   -0.15    0.66
  -6  -9   8    0.46    0.47
  -6   9  -8    0.10    0.60
  -7  -9  -8   10.06    1.17
  -7   9   8    7.41    0.98
  -7  -9   8    7.49    0.79
  -7   9  -8    8.45    1.04
   0 -10   8   30.84    1.42
   0  10  -8   30.63    1.47
   0 -10  -8   28.03    1.44
   0  10   8   28.25    1.50
  -1  10   8    2.40    0.38
   1  10  -8    2.27    0.46
   1 -10   8    2.81    0.45
  -1 -10  -8    2.22    0.46
  -1 -10   8    1.53    0.38
   1 -10  -8    2.57    0.41
  -1  10  -8    2.55    0.46
   2  10  -8   13.35    0.90
  -2  10   8   11.61    0.79
  -2 -10  -8   11.58    0.89
   2 -10   8   11.89    0.85
   2 -10  -8   11.58    0.75
  -2 -10   8   13.47    0.79
  -2  10  -8   10.74    0.83
   3 -10   8    0.97    0.47
   3  10  -8    0.84    0.48
  -3 -10  -8    1.60    0.54
  -3  10   8    1.01    0.46
  -3  10  -8    0.96    0.45
  -3 -10   8    0.91    0.37
   4  10  -8    8.07    0.80
  -4  10   8    7.80    0.77
  -4 -10  -8    9.65    0.91
  -4 -10   8    8.16    0.67
  -4  10  -8    8.82    0.79
  -4  10  -8    8.10    0.79
   5  10  -8    1.71    0.64
  -5  10   8    0.83    0.58
  -5 -10  -8    1.81    0.75
  -5  10  -8    0.92    0.57
  -5  10  -8    1.04    0.58
  -5 -10   8    0.49    0.44
  -6  10   8    0.31    0.67
  -6 -10  -8    0.21    0.84
   6  10  -8    0.16    0.70
  -6 -10   8    0.26    0.52
  -6  10  -8    0.61    0.70
  -7  10   8    1.85    0.85
  -7 -10  -8    1.67    1.01
   7  10  -8    1.86    1.01
  -7 -10   8    1.75    0.66
  -7  10  -8    2.26    0.84
   0 -11  -8    1.19    0.46
   0  11  -8    1.33    0.48
   0 -11   8    1.23    0.42
   1  11  -8   13.05    0.91
   1 -11   8   13.01    0.88
  -1 -11  -8   12.98    0.91
  -1 -11   8   11.47    0.82
   1 -11  -8   10.78    0.84
  -1  11  -8   10.34    0.87
  -2  11   8    2.34    0.48
   2 -11   8    2.39    0.53
   2  11  -8    1.98    0.53
  -2 -11  -8    2.10    0.56
  -2 -11   8    1.81    0.44
  -2  11  -8    1.11    0.49
   2 -11  -8    1.23    0.42
   3 -11   8    0.54    0.54
   3  11  -8   -0.19    0.50
  -3 -11  -8    0.28    0.57
  -3  11   8    0.16    0.49
  -3 -11   8    0.20    0.39
  -3  11  -8    0.17    0.45
   4  11  -8    1.08    0.62
  -4  11   8    0.25    0.50
  -4 -11  -8    1.07    0.70
  -4  11  -8   -0.02    0.51
  -4 -11   8    0.26    0.44
  -4  11  -8    0.39    0.52
  -5  11   8    0.54    0.63
  -5 -11  -8    1.01    0.80
   5  11  -8    0.74    0.70
  -5 -11   8    0.43    0.50
  -5  11  -8    0.87    0.65
  -5  11  -8    0.61    0.71
   6  11  -8    0.91    0.83
  -6 -11  -8    1.22    0.91
  -6  11   8    0.69    0.77
  -6  11  -8    0.69    0.73
  -6 -11   8    0.53    0.63
   0  12  -8   12.41    0.95
   0 -12  -8   10.78    0.88
  -1 -12  -8    1.22    0.55
   1  12  -8    2.53    0.59
   1 -12   8    1.91    0.54
  -1 -12   8    3.32    0.54
   1 -12  -8    1.52    0.48
  -1  12  -8    1.98    0.55
   2  12  -8   -0.21    0.53
  -2 -12  -8   -0.11    0.54
   2 -12   8   -0.19    0.53
  -2  12  -8   -0.16    0.50
  -2 -12   8   -0.01    0.43
   3  12  -8    1.25    0.64
  -3  12   8    0.87    0.52
   3 -12   8    1.14    0.52
  -3 -12  -8    1.81    0.68
  -3  12  -8    1.16    0.59
  -3  12  -8    0.73    0.52
  -3 -12   8    0.77    0.47
   4  12  -8   -0.13    0.69
  -4  12   8   -0.13    0.58
  -4 -12  -8    0.00    0.73
  -4  12  -8   -0.06    0.59
  -4  12  -8   -0.40    0.59
  -4 -12   8    0.16    0.48
   5  12  -8    2.90    0.87
  -5 -12  -8    2.49    0.95
  -5  12   8    3.26    0.79
  -5  12  -8    2.37    0.76
  -5  12  -8    3.67    0.83
  -5 -12   8    2.71    0.61
   0 -13  -8    0.08    0.53
   0  13  -8    0.04    0.58
   0 -13   8   -0.14    0.52
   1 -13   8    1.49    0.61
  -1 -13  -8    1.05    0.69
   1  13  -8    1.23    0.63
   1 -13  -8    1.08    0.60
  -1 -13   8    0.98    0.53
  -1  13  -8    1.07    0.61
  -2 -13  -8    0.26    0.66
   2  13  -8    0.46    0.61
   2 -13   8   -0.04    0.63
  -2  13  -8   -0.03    0.59
  -2 -13   8    0.26    0.50
  -3 -13  -8   -0.21    0.73
   3  13  -8   -0.04    0.69
   3 -13   8   -0.14    0.71
  -3 -13   8   -0.02    0.51
  -3  13  -8   -0.09    0.64
  -3  13  -8   -0.28    0.68
  -4 -13  -8    0.17    0.86
   4  13  -8    0.67    0.81
  -4  13  -8    0.75    0.73
  -4 -13   8    0.77    0.64
  -4  13  -8    0.37    0.73
   0  14  -8    0.89    0.66
   0 -14   8    1.50    0.67
   0 -14  -8    0.69    0.70
   1  14  -8    0.19    0.66
  -1 -14  -8    0.20    0.70
   1 -14   8    0.59    0.66
  -1  14  -8    0.47    0.69
  -1 -14   8    0.18    0.60
   2  14  -8    0.29    0.67
  -2 -14  -8   -0.46    0.74
   2 -14   8    0.05    0.74
  -2  14  -8    0.06    0.69
  -2 -14   8    0.45    0.60
  -3 -14  -8    2.59    0.92
   3  14  -8    2.41    0.88
  -3 -14   8    2.81    0.76
  -3  14  -8    0.95    0.75
  -3  14  -8    2.25    0.76
   0  15  -8    1.20    0.80
   0 -15   8    1.18    0.75
   0 -15  -8    1.20    0.87
   1  15  -8    0.38    0.80
  -1 -15  -8   -0.08    0.87
   1 -15   8    0.10    0.77
  -1 -15   8   -0.02    0.71
  -1  15  -8    0.16    0.76
   0   0  -9   -0.01    0.12
   0   0  -9    0.09    0.16
   0   0   9    0.09    0.11
   0   0   9    0.07    0.17
  -1   0   9    4.83    0.33
   1   0   9    4.53    0.27
   1   0   9    4.67    0.39
  -1   0   9    3.37    0.27
   1   0  -9    4.33    0.35
   1   0  -9    4.76    0.32
  -1   0  -9    4.43    0.37
  -1   0  -9    4.83    0.28
  -2   0   9  351.97   13.12
   2   0   9  331.73   13.19
   2   0  -9  341.64   13.16
   2   0  -9  338.60   13.12
   3   0  -9    1.11    0.26
   3   0   9    0.87    0.19
  -3   0  -9    1.06    0.19
   3   0   9    1.03    0.33
   3   0  -9    0.86    0.18
  -3   0   9    1.05    0.20
  -3   0  -9    1.01    0.18
  -3   0   9    0.80    0.18
  -3   0  -9    1.21    0.28
  -4   0  -9    4.63    0.49
  -4   0   9    4.90    0.44
  -4   0  -9    4.76    0.38
   4   0  -9    5.43    0.33
   4   0  -9    5.23    0.55
   4   0   9    4.13    0.53
   4   0  -9    4.60    0.34
  -4   0  -9    5.04    0.38
  -5   0  -9    0.28    0.26
   5   0   9    0.11    0.47
   5   0  -9    0.30    0.17
  -5   0   9    0.12    0.29
  -5   0  -9    0.44    0.37
  -5   0  -9    0.26    0.28
  -6   0   9    0.33    0.28
  -6   0  -9    0.36    0.34
  -6   0  -9   -0.11    0.41
  -7   0  -9    0.69    0.53
  -7   0   9    1.40    0.49
  -7   0  -9    1.43    0.55
  -8   0  -9    0.68    0.66
  -8   0   9    0.64    0.58
  -9   0   9    3.25    0.81
   0  -1  -9    1.89    0.19
   0   1   9    1.56    0.24
   0   1   9    1.67    0.17
   0  -1   9    1.48    0.24
   0  -1   9    1.51    0.19
   0  -1  -9    1.67    0.23
   0   1  -9    1.68    0.24
   0   1  -9    2.24    0.23
   1  -1   9   24.74    1.03
   1   1  -9   24.05    1.06
   1   1  -9   23.37    1.06
   1  -1   9   22.40    1.10
  -1   1   9   24.19    1.05
  -1   1   9   22.87    1.02
  -1  -1  -9   28.73    1.13
  -1  -1  -9   26.56    1.01
  -1   1  -9   24.55    1.03
   1   1   9   24.57    1.00
   1   1   9   25.34    1.11
  -1   1  -9   23.57    1.10
   1  -1  -9   23.58    1.05
   1  -1  -9   23.75    1.05
  -1  -1   9   23.29    1.07
  -1  -1   9   24.54    1.04
   2   1  -9  123.57    4.84
  -2   1   9  126.76    4.81
  -2  -1  -9  124.63    4.91
   2  -1   9  123.03    4.83
   2   1  -9  119.22    4.86
  -2   1   9  129.59    4.85
  -2  -1  -9  121.83    4.78
   2  -1   9  118.45    4.89
   2   1   9  124.32    4.79
  -2  -1   9  127.58    4.85
  -2  -1   9  123.01    4.83
  -2   1  -9  123.17    4.81
   2   1   9  124.81    4.91
   2  -1  -9  124.91    4.82
   2  -1  -9  125.33    4.87
  -2   1  -9  117.64    4.90
   3  -1   9   11.33    0.60
  -3  -1  -9   11.95    0.53
  -3   1   9   12.48    0.63
  -3   1   9   10.92    0.53
  -3  -1  -9   11.60    0.55
  -3  -1  -9   10.52    0.68
   3   1  -9   11.50    0.69
   3   1  -9   11.05    0.58
   3  -1   9   10.67    0.70
   3   1  -9   11.14    0.57
   3  -1  -9   11.19    0.69
  -3   1  -9   12.23    0.58
  -3   1  -9   11.18    0.68
  -3  -1   9   12.42    0.62
   3  -1  -9   11.09    0.53
   3   1   9   10.99    0.67
  -4  -1  -9    2.85    0.29
   4   1  -9    3.04    0.46
  -4  -1  -9    3.05    0.27
   4  -1   9    3.28    0.48
  -4   1   9    3.15    0.36
  -4  -1  -9    3.52    0.41
   4   1  -9    2.87    0.30
   4   1  -9    3.21    0.29
   4  -1  -9    3.12    0.23
  -4  -1   9    3.42    0.36
  -4   1  -9    3.33    0.35
  -4   1  -9    3.93    0.34
  -4   1  -9    3.27    0.42
   4  -1  -9    3.12    0.23
   4   1   9    3.77    0.51
   4  -1  -9    3.02    0.41
   5  -1   9    3.06    0.57
  -5  -1  -9    3.36    0.49
   5   1  -9    3.14    0.29
  -5  -1  -9    2.75    0.33
  -5   1   9    3.22    0.41
  -5   1  -9    2.67    0.39
  -5   1  -9    2.69    0.35
  -5   1  -9    3.69    0.50
  -5  -1   9    3.05    0.36
  -6  -1  -9    0.21    0.31
  -6  -1  -9    0.49    0.44
  -6   1   9    0.20    0.36
  -6   1  -9    0.21    0.43
  -6  -1   9    0.16    0.27
  -6   1  -9    0.19    0.36
  -7  -1  -9    3.39    0.64
  -7   1   9    5.17    0.64
  -7   1  -9    4.43    0.59
  -7  -1   9    2.85    0.54
  -7   1  -9    4.06    0.66
  -8  -1  -9    0.02    0.66
  -8   1   9    0.19    0.46
  -8   1  -9   -0.22    0.63
  -8  -1   9    0.43    0.57
  -9   1   9    1.92    0.79
  -9  -1   9    1.61    0.75
   0   2  -9    1.55    0.22
   0   2   9    1.78    0.16
   0  -2  -9    1.78    0.19
   0  -2   9    1.68    0.20
   0   2   9    1.55    0.24
   0  -2  -9    1.77    0.25
   0  -2   9    2.06    0.28
   0   2  -9    1.51    0.21
   1  -2   9   52.24    2.14
   1   2  -9   54.53    2.13
  -1   2   9   51.20    2.07
  -1  -2  -9   52.60    2.15
   1   2  -9   50.84    2.10
   1  -2   9   52.05    2.09
  -1  -2  -9   50.50    2.03
  -1   2   9   52.74    2.09
   1   2   9   50.97    2.03
  -1  -2   9   51.28    2.12
  -1  -2   9   52.37    2.10
   1  -2  -9   51.54    2.09
  -1   2  -9   49.55    2.14
   1  -2  -9   53.04    2.10
  -1   2  -9   51.38    2.08
   1   2   9   52.35    2.15
   2   2  -9   23.65    1.09
  -2  -2  -9   24.69    1.00
   2   2  -9   24.63    1.12
  -2  -2  -9   25.93    1.17
  -2   2   9   26.24    1.09
  -2   2   9   25.64    1.05
   2  -2   9   25.37    1.16
   2  -2   9   25.40    1.08
   2   2   9   25.05    1.01
   2  -2  -9   24.81    1.12
  -2   2  -9   24.52    1.07
  -2   2  -9   23.53    1.14
  -2  -2   9   24.29    1.09
  -2  -2   9   24.58    1.09
   2   2   9   24.82    1.17
   2  -2  -9   24.56    1.05
  -3  -2  -9    2.99    0.25
  -3   2   9    3.45    0.24
   3  -2   9    3.48    0.43
  -3  -2  -9    4.12    0.40
  -3   2   9    4.03    0.36
   3   2  -9    3.69    0.34
  -3  -2  -9    3.52    0.23
   3   2  -9    4.35    0.34
   3  -2   9    3.99    0.35
   3   2  -9    3.32    0.40
   3  -2  -9    3.63    0.25
   3   2   9    3.57    0.45
  -3   2  -9    3.98    0.33
   3  -2  -9    3.69    0.42
  -3  -2   9    3.95    0.35
  -3   2  -9    4.70    0.45
   4  -2   9   27.46    1.29
  -4  -2  -9   27.78    1.28
   4   2  -9   25.68    1.12
   4   2  -9   24.95    1.25
   4   2  -9   26.79    1.14
  -4  -2  -9   25.81    1.06
  -4  -2  -9   25.02    1.08
  -4   2   9   25.91    1.19
   4  -2  -9   23.70    1.26
  -4   2  -9   24.79    1.14
  -4  -2   9   24.26    1.16
  -4   2  -9   25.66    1.16
  -4   2  -9   22.80    1.22
   4   2   9   25.77    1.30
   5  -2   9    0.00    0.49
  -5  -2  -9   -0.04    0.35
   5   2  -9   -0.11    0.23
  -5  -2  -9    0.04    0.22
  -5   2   9    0.12    0.31
  -5  -2   9    0.10    0.28
  -5   2  -9    0.25    0.36
  -5   2  -9    0.02    0.27
  -5   2  -9   -0.23    0.34
  -6  -2  -9    4.26    0.60
  -6   2   9    2.76    0.48
  -6   2  -9    2.96    0.48
  -6   2  -9    3.42    0.54
  -6  -2   9    3.19    0.46
  -7   2   9    2.36    0.57
  -7  -2  -9    3.82    0.65
  -7  -2   9    3.50    0.55
  -7   2  -9    2.52    0.55
  -7   2  -9    3.22    0.61
  -8   2   9    1.49    0.63
  -8  -2  -9    0.70    0.68
  -8   2  -9    1.17    0.74
  -8  -2   9    1.50    0.64
  -9   2   9    1.26    0.78
  -9  -2  -9    2.38    0.93
  -9  -2   9    2.89    0.76
   0   3   9    1.91    0.16
   0  -3  -9    1.55    0.25
   0   3   9    1.82    0.25
   0  -3   9    1.45    0.24
   0   3  -9    1.96    0.24
   0  -3   9    2.11    0.23
   0  -3  -9    1.62    0.19
   0   3  -9    1.88    0.27
  -1   3   9   19.53    0.86
   1   3  -9   20.01    0.93
   1  -3   9   20.42    0.90
  -1  -3  -9   21.40    0.96
  -1  -3  -9   19.02    0.81
   1   3  -9   18.66    0.91
   1  -3   9   18.40    0.95
  -1   3   9   19.54    0.89
  -1  -3   9   21.55    0.90
   1   3   9   19.56    0.95
  -1   3  -9   20.07    0.89
  -1  -3   9   21.28    0.94
   1  -3  -9   20.55    0.90
  -1   3  -9   19.11    0.95
   1  -3  -9   19.11    0.90
   1   3   9   20.29    0.80
  -2   3   9   41.50    1.65
   2   3  -9   37.58    1.66
   2   3  -9   40.12    1.68
  -2  -3  -9   38.75    1.54
  -2  -3  -9   39.69    1.54
  -2  -3  -9   37.13    1.71
   2  -3   9   42.70    1.67
   2  -3   9   38.92    1.71
  -2   3   9   39.71    1.60
  -2   3  -9   40.82    1.65
   2  -3  -9   39.99    1.61
  -2  -3   9   37.52    1.66
  -2  -3   9   39.20    1.65
   2  -3  -9   40.17    1.69
   2   3   9   41.04    1.73
  -2   3  -9   38.07    1.71
  -3   3   9    6.94    0.35
  -3  -3  -9    6.97    0.31
  -3  -3  -9    8.42    0.58
   3   3  -9    7.37    0.56
  -3   3   9    8.38    0.50
   3  -3   9    7.17    0.53
   3  -3   9    7.18    0.48
   3   3  -9    7.08    0.49
  -3  -3  -9    7.56    0.33
   3   3  -9    7.62    0.47
  -3   3  -9    7.56    0.55
  -3  -3   9    8.07    0.48
   3  -3  -9    6.84    0.56
  -3   3  -9    7.53    0.51
   3   3   9    6.39    0.60
   3  -3  -9    7.07    0.35
  -4   3   9   10.37    0.61
  -4  -3  -9   10.53    0.47
   4   3  -9   11.59    0.62
   4   3  -9    8.99    0.63
  -4  -3  -9   10.33    0.49
  -4  -3  -9   10.58    0.73
   4  -3   9    9.95    0.77
   4   3  -9   11.58    0.77
  -4   3  -9   10.86    0.63
  -4  -3   9   10.45    0.62
   4  -3  -9    8.92    0.73
  -4   3  -9    9.64    0.68
   4   3   9   10.24    0.80
  -4   3  -9   10.25    0.67
  -5  -3  -9   24.17    1.25
  -5   3   9   25.24    1.18
   5  -3   9   23.27    1.27
   5   3  -9   22.91    1.08
  -5  -3  -9   22.51    1.02
  -5  -3   9   20.82    1.11
  -5   3  -9   25.70    1.16
  -5   3  -9   22.57    1.22
  -5   3  -9   21.05    1.17
  -6  -3  -9    1.06    0.51
  -6   3   9    0.71    0.42
  -6   3  -9    0.40    0.39
  -6  -3   9    0.99    0.38
  -6   3  -9    0.67    0.44
  -7  -3  -9    0.36    0.56
  -7   3   9   -0.11    0.48
  -7  -3   9    0.06    0.45
  -7   3  -9   -0.12    0.52
  -7   3  -9    0.06    0.48
  -8  -3  -9    0.67    0.72
  -8   3   9    1.34    0.66
  -8   3  -9    0.88    0.68
  -8  -3   9    0.44    0.57
  -8   3  -9    1.18    0.63
   0   4   9   10.56    0.60
   0   4  -9   10.92    0.58
   0   4  -9   11.83    0.63
   0  -4  -9    9.61    0.51
   0  -4   9   10.62    0.56
   0  -4  -9   11.16    0.60
   0  -4   9   11.30    0.64
   0   4   9   10.68    0.48
  -1   4   9   41.62    1.69
   1   4  -9   38.12    1.73
   1  -4   9   44.61    1.74
  -1  -4  -9   41.82    1.62
   1   4  -9   40.13    1.76
   1  -4   9   43.12    1.79
  -1  -4  -9   43.24    1.79
  -1   4   9   40.62    1.71
  -1   4  -9   42.47    1.73
  -1  -4   9   42.31    1.77
   1  -4  -9   40.53    1.71
   1   4   9   41.31    1.78
   1   4   9   41.85    1.61
   1  -4  -9   42.19    1.72
  -1   4  -9   39.58    1.78
  -1  -4   9   40.77    1.72
   2  -4   9    1.03    0.33
  -2   4   9    1.73    0.24
  -2  -4  -9    1.77    0.33
   2   4  -9    1.46    0.29
  -2   4   9    1.18    0.20
   2   4  -9    1.27    0.26
   2  -4   9    0.97    0.23
  -2  -4   9    1.07    0.29
  -2  -4   9    1.10    0.22
  -2   4  -9    1.23    0.25
   2  -4  -9    1.58    0.31
   2   4   9    1.39    0.35
   2  -4  -9    1.24    0.19
  -2   4  -9    1.43    0.28
  -3   4   9    6.90    0.34
   3   4  -9    7.15    0.53
   3  -4   9    7.78    0.51
   3  -4   9    7.27    0.60
  -3  -4  -9    7.75    0.59
   3   4  -9    6.74    0.55
  -3   4   9    6.91    0.51
   3   4  -9    6.77    0.49
   3   4   9    5.85    0.61
   3  -4  -9    6.52    0.56
  -3   4  -9    7.12    0.51
   3  -4  -9    6.88    0.34
  -3   4  -9    7.18    0.57
  -3  -4   9    6.55    0.46
   4   4  -9    0.25    0.41
   4  -4   9    0.02    0.40
  -4   4   9   -0.15    0.26
  -4  -4  -9    0.19    0.28
   4   4  -9    0.13    0.23
   4   4  -9    0.22    0.36
  -4  -4   9    0.01    0.23
   4   4   9    0.05    0.46
   4  -4  -9   -0.03    0.42
  -4   4  -9   -0.01    0.30
  -4   4  -9   -0.08    0.30
  -4   4  -9   -0.03    0.26
   5   4  -9    8.51    0.61
  -5   4   9    8.61    0.66
  -5  -4  -9    9.22    0.75
  -5  -4   9    8.22    0.60
  -5   4  -9    8.49    0.69
  -5   4  -9    6.04    0.62
  -5   4  -9    8.31    0.65
  -6   4   9    1.36    0.47
   6   4  -9    1.76    0.41
  -6  -4  -9    1.68    0.53
  -6  -4   9    1.65    0.41
  -6   4  -9    1.29    0.50
  -6   4  -9    2.44    0.52
  -7   4   9    0.47    0.43
  -7  -4  -9    0.64    0.58
  -7   4  -9    0.20    0.51
  -7  -4   9    0.61    0.45
  -7   4  -9    0.07    0.61
  -8   4   9    1.02    0.65
  -8  -4  -9    0.86    0.76
  -8  -4   9    0.45    0.59
  -8   4  -9    0.49    0.72
   0   5  -9   10.84    0.60
   0  -5   9    9.80    0.57
   0   5   9   10.58    0.49
   0   5  -9   10.31    0.63
   0  -5  -9   10.78    0.52
   0  -5  -9   12.24    0.62
   0   5   9   10.48    0.62
   0  -5   9   10.56    0.67
   1  -5   9   21.58    0.95
  -1   5   9   19.81    0.93
   1  -5   9   19.39    1.01
  -1   5   9   19.95    0.89
   1   5  -9   18.21    0.96
  -1  -5  -9   20.69    1.00
   1   5  -9   19.38    0.95
   1  -5  -9   21.54    0.94
   1   5   9   20.71    0.79
  -1  -5   9   22.14    1.01
   1   5   9   19.77    1.00
  -1  -5   9   19.21    0.91
  -1   5  -9   19.57    0.94
   1  -5  -9   20.49    0.92
  -1   5  -9   20.67    1.00
   1   5   9   19.52    0.79
  -2   5   9    1.24    0.22
   2   5  -9    1.27    0.26
   2  -5   9    1.45    0.28
   2   5  -9    1.46    0.29
  -2  -5  -9    1.19    0.31
   2  -5   9    1.28    0.30
   2   5  -9    1.09    0.34
  -2   5   9    1.59    0.25
  -2   5  -9    1.47    0.32
  -2   5  -9    0.95    0.28
  -2  -5   9    0.97    0.22
   2  -5  -9    1.31    0.21
   2   5   9    1.34    0.39
   2  -5  -9    1.01    0.28
   3   5  -9    1.82    0.38
   3   5  -9    1.17    0.30
  -3   5   9    2.20    0.35
   3  -5   9    0.95    0.33
  -3   5   9    1.82    0.18
   3   5  -9    1.10    0.38
   3  -5   9    1.89    0.33
  -3  -5  -9    1.55    0.37
   3  -5  -9    1.97    0.18
   3   5   9    1.86    0.48
  -3  -5   9    1.57    0.27
   3  -5  -9    1.58    0.38
  -3   5  -9    1.64    0.36
  -3   5  -9    1.78    0.35
   4  -5   9   21.41    1.09
   4  -5   9   19.65    1.15
  -4   5   9   19.44    1.05
   4   5  -9   20.64    1.14
   4   5  -9   21.54    1.06
  -4  -5  -9   21.95    1.15
  -4   5  -9   21.58    1.11
  -4  -5   9   20.35    1.02
  -4   5  -9   19.93    1.07
  -4   5  -9   21.37    1.07
   4  -5  -9   22.86    1.23
  -5   5   9   10.15    0.76
  -5  -5  -9    8.80    0.79
   5   5  -9    9.18    0.71
  -5  -5   9   10.56    0.69
  -5   5  -9   10.88    0.75
  -5   5  -9   10.06    0.78
   6   5  -9    0.33    0.39
  -6   5   9    0.25    0.44
  -6  -5  -9    0.54    0.52
  -6   5  -9   -0.16    0.47
  -6   5  -9    0.17    0.45
  -6  -5   9    0.13    0.38
  -7   5   9    0.84    0.58
  -7  -5  -9    1.17    0.65
  -7  -5   9    1.32    0.50
  -7   5  -9    0.85    0.59
  -7   5  -9    1.41    0.62
  -8   5   9    0.29    0.70
  -8  -5  -9    0.28    0.75
  -8  -5   9   -0.09    0.58
  -8   5  -9    0.32    0.72
   0   6  -9    8.97    0.58
   0  -6   9    7.64    0.62
   0  -6   9    8.59    0.52
   0  -6  -9    8.03    0.42
   0   6  -9    7.54    0.50
   0   6   9    8.35    0.57
   0  -6  -9    7.85    0.57
   0   6   9    8.59    0.42
   1  -6   9   23.63    1.07
  -1   6   9   23.94    1.00
   1  -6   9   23.03    1.11
   1   6  -9   24.19    1.08
   1   6  -9   20.72    1.08
  -1   6   9   23.21    1.06
  -1  -6  -9   23.15    1.11
   1   6   9   22.05    0.88
   1   6   9   23.31    1.13
  -1  -6   9   21.97    1.03
   1  -6  -9   22.73    1.03
  -1  -6   9   20.29    1.12
   1  -6  -9   22.31    1.01
   1   6   9   23.30    0.88
  -1   6  -9   21.26    1.10
  -1   6  -9   22.73    1.07
   2   6  -9    1.61    0.35
  -2   6   9    1.81    0.27
   2   6  -9    1.79    0.34
  -2  -6  -9    1.42    0.35
   2   6  -9    1.71    0.40
   2  -6   9    1.68    0.31
  -2   6   9    1.90    0.28
   2  -6   9    2.83    0.45
  -2   6  -9    1.61    0.34
  -2  -6   9    1.50    0.24
   2  -6  -9    1.07    0.33
   2  -6  -9    1.26    0.24
   2   6   9    1.87    0.45
  -2   6  -9    1.57    0.34
   3   6  -9   50.16    2.08
  -3   6   9   48.79    2.07
   3  -6   9   46.05    2.10
  -3  -6  -9   44.81    2.14
   3   6  -9   47.50    2.14
   3   6  -9   51.84    2.10
   3  -6   9   50.99    2.11
   3   6   9   48.94    2.15
  -3   6  -9   49.51    2.09
  -3   6  -9   48.93    2.12
   3  -6  -9   49.97    1.94
   3  -6  -9   47.31    2.09
  -3  -6   9   46.85    2.04
   4   6  -9    0.62    0.48
   4  -6   9    0.19    0.34
   4   6  -9    0.21    0.31
  -4   6   9    0.44    0.32
  -4  -6  -9    0.32    0.40
  -4   6  -9    0.34    0.31
  -4  -6   9    0.17    0.27
   4  -6  -9    0.54    0.49
  -4   6  -9    0.09    0.35
  -5  -6  -9    3.28    0.56
   5   6  -9    3.54    0.48
  -5   6   9    3.51    0.51
  -5   6  -9    3.20    0.51
  -5   6  -9    3.77    0.60
  -5  -6   9    3.25    0.44
  -6  -6  -9    0.18    0.54
   6   6  -9    0.51    0.42
  -6   6   9   -0.10    0.48
  -6  -6   9    0.74    0.41
  -6   6  -9    0.37    0.50
  -6   6  -9    0.05    0.49
  -7   6   9    7.53    0.86
  -7  -6  -9    6.77    0.91
  -7  -6   9    8.64    0.78
  -7   6  -9    5.35    0.79
  -7   6  -9    8.24    0.94
  -8   6   9   -0.09    0.73
  -8  -6  -9    0.21    0.83
  -8   6  -9   -0.44    0.77
  -8  -6   9    0.37    0.62
   0   7   9    0.11    0.14
   0   7   9    0.04    0.17
   0  -7  -9   -0.21    0.27
   0   7  -9    0.36    0.26
   0  -7   9    0.11    0.30
   0   7  -9    0.00    0.28
   0   7   9    0.00    0.32
   0  -7   9    0.30    0.22
   1   7  -9    2.39    0.39
  -1   7   9    2.21    0.28
   1  -7   9    1.56    0.31
   1   7  -9    1.88    0.37
  -1  -7  -9    2.41    0.39
   1  -7   9    1.87    0.45
  -1   7   9    1.74    0.36
   1   7  -9    1.76    0.45
  -1   7  -9    2.21    0.37
   1   7   9    1.92    0.12
   1  -7  -9    2.02    0.30
   1   7   9    1.70    0.44
   1  -7  -9    2.62    0.35
  -1  -7   9    2.30    0.28
  -1   7  -9    2.06    0.37
   1   7   9    1.89    0.12
  -1  -7   9    1.69    0.44
  -2   7   9    0.07    0.25
   2   7  -9    0.05    0.29
   2  -7   9    0.15    0.43
   2  -7   9    0.21    0.26
   2   7  -9    0.41    0.43
  -2   7   9    0.01    0.25
   2   7  -9    0.19    0.35
  -2  -7  -9    0.37    0.27
   2  -7  -9    0.52    0.23
  -2   7  -9    0.25    0.27
   2   7   9    0.01    0.46
   2  -7  -9    0.08    0.32
  -2   7  -9   -0.03    0.28
  -2  -7   9    0.01    0.23
  -3  -7  -9   62.22    2.76
   3  -7   9   70.13    2.74
  -3   7   9   63.43    2.68
   3   7  -9   62.04    2.76
   3   7  -9   61.21    2.71
  -3   7  -9   66.82    2.74
   3  -7  -9   64.68    2.55
   3  -7  -9   64.43    2.70
  -3  -7   9   63.86    2.66
  -4  -7  -9   14.22    0.88
   4   7  -9   13.04    0.85
   4  -7   9   13.11    0.89
  -4   7   9   12.99    0.85
  -4  -7   9   13.83    0.80
  -4   7  -9   15.06    0.91
  -4   7  -9   14.64    0.88
  -5  -7  -9    0.25    0.49
   5   7  -9    0.35    0.41
  -5   7   9    0.15    0.42
  -5   7  -9    0.22    0.45
  -5  -7   9    0.39    0.34
  -5   7  -9    0.43    0.41
   6   7  -9    0.40    0.54
  -6  -7  -9    0.50    0.60
  -6   7   9    0.59    0.54
  -6  -7   9    0.16    0.42
  -6   7  -9    0.28    0.54
  -6   7  -9    0.54    0.55
  -7   7   9    0.95    0.67
  -7  -7  -9    1.36    0.72
  -7   7  -9    1.25    0.68
  -7   7  -9    0.91    0.68
  -7  -7   9    1.53    0.57
  -8   7   9    0.78    0.80
  -8  -7  -9    0.71    0.93
  -8   7  -9    1.46    0.88
  -8  -7   9    0.84    0.66
   0  -8  -9    0.03    0.29
   0   8   9    0.17    0.19
   0   8   9    0.02    0.44
   0  -8   9   -0.17    0.24
   0   8  -9    0.07    0.30
  -1   8   9    0.23    0.37
  -1   8   9    0.32    0.24
   1  -8   9    0.28    0.22
  -1  -8  -9   -0.05    0.32
   1   8  -9    0.32    0.34
  -1  -8   9    0.23    0.26
   1  -8  -9    0.44    0.27
  -1   8  -9    0.81    0.33
   1   8   9    0.32    0.45
   2   8  -9   14.61    0.87
  -2  -8  -9   13.64    0.89
   2  -8   9   15.74    0.86
  -2   8   9   14.52    0.80
  -2   8   9   13.16    0.81
   2  -8  -9   14.72    0.77
  -2  -8   9   14.85    0.80
   2  -8  -9   13.14    0.83
  -2   8  -9   12.87    0.85
   3  -8   9   27.91    1.37
   3   8  -9   31.06    1.42
  -3   8   9   28.27    1.37
  -3  -8  -9   30.11    1.47
  -3   8  -9   28.02    1.41
  -3  -8   9   26.22    1.32
   3  -8  -9   28.48    1.39
  -4   8   9    4.97    0.61
   4  -8   9    5.60    0.64
   4   8  -9    4.99    0.59
  -4  -8  -9    3.94    0.63
  -4  -8   9    5.45    0.54
  -4   8  -9    5.50    0.61
  -4   8  -9    4.15    0.58
  -5   8   9    0.61    0.48
   5   8  -9    0.56    0.48
  -5  -8  -9    0.16    0.54
  -5   8  -9   -0.18    0.47
  -5  -8   9    0.26    0.39
  -5   8  -9    0.30    0.55
  -6   8   9   -0.02    0.57
  -6  -8  -9    0.73    0.65
   6   8  -9    0.64    0.57
  -6   8  -9    0.56    0.66
  -6   8  -9    0.58    0.55
  -6  -8   9   -0.06    0.46
  -7  -8  -9    1.35    0.86
  -7   8   9    0.60    0.69
  -7  -8   9    1.02    0.56
  -7   8  -9    2.11    0.79
   0   9   9    1.30    0.50
   0   9  -9    1.77    0.36
   0  -9  -9    0.88    0.36
   0  -9   9    1.32    0.36
  -1   9   9    1.23    0.30
   1   9  -9    0.89    0.33
   1  -9   9    1.12    0.35
  -1  -9  -9    0.93    0.41
  -1   9  -9    0.54    0.37
  -1  -9   9    1.03    0.33
   1  -9  -9    1.40    0.39
  -2  -9  -9    1.93    0.47
   2  -9   9    1.79    0.42
   2   9  -9    2.07    0.45
  -2   9   9    1.74    0.39
  -2   9  -9    2.09    0.38
   2  -9  -9    2.45    0.38
  -2  -9   9    2.09    0.38
   3  -9   9    2.69    0.45
  -3   9   9    2.89    0.49
   3   9  -9    3.01    0.53
  -3  -9  -9    2.07    0.53
  -3   9  -9    3.05    0.52
  -3  -9   9    3.24    0.45
   4   9  -9    1.54    0.51
  -4   9   9    1.63    0.48
   4  -9   9    1.63    0.54
  -4  -9  -9    2.64    0.63
  -4   9  -9    2.18    0.53
  -4  -9   9    1.47    0.41
  -4   9  -9    1.75    0.51
  -5  -9  -9    0.65    0.66
   5   9  -9    0.47    0.54
  -5   9   9    0.58    0.52
  -5  -9   9    0.95    0.48
  -5   9  -9    0.63    0.54
  -5   9  -9    0.53    0.55
  -6  -9  -9    5.50    0.94
  -6   9   9    3.57    0.74
  -6   9  -9    4.35    0.77
  -6  -9   9    4.59    0.64
  -6   9  -9    3.88    0.77
  -7   9   9    0.90    0.78
  -7  -9  -9    0.06    0.88
  -7  -9   9    0.25    0.59
  -7   9  -9    0.63    0.79
   0  10  -9   12.57    0.88
   0  10   9   10.79    0.98
   0 -10  -9   13.32    0.85
   0 -10   9   12.84    0.83
  -1 -10  -9    1.31    0.47
   1  10  -9    2.07    0.50
   1 -10   9    2.08    0.45
  -1  10  -9    1.65    0.45
  -1 -10   9    1.90    0.40
   1 -10  -9    1.57    0.43
  -2 -10  -9    1.91    0.53
   2 -10   9    1.65    0.47
   2  10  -9    2.33    0.51
  -2  10   9    1.43    0.39
  -2 -10   9    2.14    0.42
  -2  10  -9    2.20    0.51
   2 -10  -9    1.54    0.40
  -3  10   9    1.59    0.44
  -3 -10  -9    2.37    0.63
   3  10  -9    2.71    0.57
   3 -10   9    1.39    0.52
  -3  10  -9    1.96    0.51
  -3 -10   9    1.59    0.42
  -4  10   9    0.74    0.55
  -4 -10  -9    1.07    0.64
   4  10  -9    1.02    0.57
  -4 -10   9    1.51    0.45
  -4  10  -9    1.17    0.52
  -4  10  -9    1.62    0.55
  -5 -10  -9    2.68    0.80
  -5  10   9    3.48    0.73
   5  10  -9    2.55    0.68
  -5  10  -9    2.20    0.65
  -5 -10   9    2.64    0.55
  -5  10  -9    2.17    0.64
  -6 -10  -9    1.18    0.87
  -6  10   9    1.03    0.71
   6  10  -9    1.53    0.83
  -6 -10   9    1.21    0.58
  -6  10  -9    0.46    0.80
  -6  10  -9    0.93    0.75
   0  11  -9    6.51    0.73
   0 -11  -9    9.12    0.74
   0 -11   9    9.52    0.75
  -1 -11  -9    1.20    0.55
   1 -11   9    0.90    0.45
   1  11  -9    0.94    0.51
  -1 -11   9    0.49    0.41
  -1  11  -9    0.79    0.38
   1 -11  -9    0.93    0.46
   2  11  -9    0.08    0.49
   2 -11   9    0.59    0.49
  -2 -11  -9    0.66    0.54
  -2 -11   9    0.49    0.41
  -2  11  -9    0.12    0.47
   3 -11   9    0.66    0.56
  -3  11   9    1.15    0.51
   3  11  -9    1.07    0.57
  -3 -11  -9    1.18    0.63
  -3 -11   9    1.41    0.46
  -3  11  -9    1.37    0.54
  -4  11   9    1.14    0.63
   4  11  -9    1.15    0.63
  -4 -11  -9    1.40    0.73
  -4  11  -9    1.84    0.60
  -4 -11   9    1.70    0.52
  -4  11  -9    1.14    0.67
  -5  11   9    0.41    0.72
  -5 -11  -9    0.28    0.82
   5  11  -9    1.12    0.74
  -5  11  -9    1.33    0.70
  -5  11  -9    0.58    0.68
  -5 -11   9    0.31    0.53
  -6 -11  -9   -0.21    0.97
  -6  11   9   -0.06    0.77
   6  11  -9    0.13    0.84
  -6  11  -9    0.05    0.80
  -6 -11   9    0.03    0.68
   0 -12  -9   14.12    1.00
   0  12  -9   14.38    1.05
   0 -12   9   12.77    0.98
   1 -12   9    3.30    0.63
   1  12  -9    2.88    0.65
  -1 -12  -9    3.79    0.66
  -1 -12   9    3.55    0.58
   1 -12  -9    3.91    0.57
  -1  12  -9    3.43    0.65
   2  12  -9    1.22    0.59
   2 -12   9    0.74    0.58
  -2 -12  -9    0.56    0.61
  -2  12  -9    0.57    0.54
  -2 -12   9    0.62    0.48
  -3 -12  -9    0.02    0.69
   3 -12   9   -0.13    0.62
   3  12  -9    0.01    0.63
  -3  12  -9    0.40    0.57
  -3 -12   9    0.07    0.48
   4  12  -9    3.64    0.82
  -4  12   9    3.00    0.68
  -4 -12  -9    4.30    0.92
  -4 -12   9    2.95    0.62
  -4  12  -9    4.05    0.75
  -4  12  -9    3.06    0.80
   5  12  -9    1.16    0.83
  -5 -12  -9    1.36    0.96
  -5  12   9    0.76    0.73
  -5 -12   9    1.25    0.69
  -5  12  -9    0.72    0.76
  -5  12  -9    0.42    0.85
   0 -13  -9    1.26    0.60
   0 -13   9    0.92    0.57
   0  13  -9    0.40    0.59
   1 -13   9    0.33    0.61
   1  13  -9    0.69    0.62
  -1 -13  -9    0.39    0.60
  -1 -13   9    0.15    0.54
  -1  13  -9    0.54    0.62
  -2 -13  -9    0.27    0.68
   2 -13   9    0.10    0.66
   2  13  -9    0.37    0.65
  -2 -13   9    0.30    0.54
  -2  13  -9   -0.08    0.62
   3  13  -9    0.01    0.70
  -3 -13  -9    0.50    0.77
   3 -13   9    0.30    0.74
  -3  13  -9    0.30    0.66
  -3 -13   9    0.34    0.57
  -3  13  -9    0.08    0.65
   4  13  -9    2.15    0.88
  -4 -13  -9    3.65    0.98
  -4 -13   9    3.67    0.71
  -4  13  -9    1.96    0.80
  -4  13  -9    3.23    0.82
   0 -14  -9   -0.15    0.74
   0  14  -9    0.63    0.72
   0 -14   9    0.01    0.66
   1  14  -9    0.69    0.74
  -1 -14  -9    0.98    0.80
   1 -14   9    0.92    0.71
  -1  14  -9    1.15    0.72
  -1 -14   9    0.97    0.66
   2  14  -9    1.25    0.79
  -2 -14  -9    0.84    0.79
   2 -14   9    0.13    0.78
  -2  14  -9    1.11    0.74
  -2 -14   9    1.34    0.67
  -3 -14  -9    0.50    0.88
   3  14  -9    0.06    0.82
   3 -14   9   -0.13    0.83
  -3 -14   9   -0.06    0.65
  -3  14  -9    0.16    0.76
  -3  14  -9   -0.05    0.77
   0  15  -9   -0.36    0.79
   0 -15   9    0.44    0.77
   0   0  10   33.03    1.41
   0   0 -10   35.11    1.43
   0   0 -10   32.48    1.36
   0   0  10   31.21    1.34
   1   0  10   10.34    0.50
  -1   0 -10    9.38    0.50
  -1   0 -10   10.38    0.60
  -1   0  10   10.25    0.55
   1   0  10   11.00    0.59
   1   0 -10   11.22    0.56
   1   0 -10   10.44    0.56
  -1   0  10   10.35    0.52
   2   0 -10   59.58    2.42
   2   0 -10   61.09    2.46
  -2   0  10   61.06    2.42
  -2   0  10   63.51    2.44
  -2   0 -10   57.04    2.50
   2   0  10   60.44    2.50
  -2   0 -10   59.46    2.38
   2   0  10   58.71    2.39
   3   0 -10   68.63    2.90
  -3   0 -10   71.02    2.93
   3   0  10   69.98    2.81
  -3   0  10   71.35    2.85
   3   0  10   67.27    2.92
  -3   0  10   72.81    2.80
  -3   0 -10   71.91    2.79
   3   0 -10   70.66    2.80
   4   0 -10    6.09    0.38
  -4   0 -10    5.63    0.56
   4   0 -10    5.81    0.40
  -4   0 -10    5.86    0.45
   4   0 -10    6.11    0.60
  -4   0 -10    5.80    0.43
   4   0  10    6.01    0.63
  -4   0  10    6.03    0.49
  -5   0 -10    0.03    0.27
  -5   0  10   -0.20    0.28
  -5   0 -10   -0.07    0.36
  -6   0  10    0.63    0.39
  -6   0 -10    1.34    0.49
  -6   0 -10    0.45    0.36
  -7   0 -10    3.53    0.66
  -7   0  10    2.59    0.56
  -8   0  10    3.74    0.69
  -8   0 -10    2.71    0.78
   0   1 -10    3.14    0.33
   0   1 -10    3.74    0.31
   0  -1  10    3.30    0.35
   0  -1 -10    3.62    0.34
   0  -1 -10    3.64    0.29
   0   1  10    3.70    0.24
   0   1  10    4.12    0.35
   0  -1  10    3.19    0.27
   1  -1  10   52.61    2.39
  -1  -1 -10   60.71    2.38
   1  -1  10   61.73    2.49
   1   1 -10   62.07    2.44
  -1  -1 -10   60.82    2.48
   1   1 -10   59.29    2.45
  -1   1  10   61.91    2.41
  -1   1  10   58.41    2.43
  -1  -1  10   60.53    2.44
  -1   1 -10   58.42    2.48
   1   1  10   62.08    2.48
   1  -1 -10   61.27    2.44
   1  -1 -10   62.39    2.43
   1   1  10   61.30    2.38
  -1  -1  10   61.74    2.42
  -1   1 -10   59.65    2.40
  -2  -1 -10   54.90    2.14
  -2  -1 -10   54.92    2.28
  -2   1  10   53.75    2.20
  -2   1  10   55.32    2.18
   2  -1  10   50.14    2.18
   2  -1  10   51.55    2.27
   2   1 -10   57.13    2.21
   2   1 -10   51.76    2.23
   2  -1 -10   52.61    2.23
  -2   1 -10   54.73    2.17
  -2  -1  10   54.57    2.20
   2   1  10   56.78    2.15
  -2   1 -10   52.59    2.27
  -2  -1  10   51.85    2.19
   2  -1 -10   56.12    2.18
   2   1  10   55.83    2.28
  -3  -1 -10   10.52    0.69
   3   1 -10   10.99    0.58
  -3  -1 -10   12.04    0.54
  -3  -1 -10   10.84    0.52
   3  -1  10   10.70    0.59
   3  -1  10    9.31    0.71
  -3   1  10   10.63    0.60
   3   1 -10   11.11    0.70
  -3   1  10   11.43    0.54
  -3  -1  10    9.58    0.58
   3   1  10   10.19    0.74
   3  -1 -10   10.40    0.69
  -3   1 -10   10.57    0.57
  -3   1 -10   11.31    0.69
  -3  -1  10   10.93    0.58
   3  -1 -10   11.36    0.54
   4  -1  10    3.71    0.54
   4   1 -10    5.02    0.36
  -4   1  10    4.99    0.44
   4   1 -10    4.44    0.38
   4   1 -10    3.67    0.53
  -4  -1 -10    3.73    0.33
  -4  -1 -10    4.58    0.33
  -4  -1 -10    4.83    0.51
  -4   1 -10    4.50    0.40
  -4  -1  10    5.11    0.45
   4   1  10    4.38    0.57
   4  -1 -10    4.06    0.30
   4  -1 -10    5.14    0.56
   4  -1 -10    4.06    0.30
  -4   1 -10    5.39    0.53
  -4   1 -10    4.97    0.40
  -5  -1 -10    2.20    0.47
  -5   1  10    2.26    0.39
   5   1 -10    2.46    0.29
  -5  -1 -10    2.94    0.33
  -5   1 -10    2.25    0.46
  -5   1 -10    3.07    0.38
  -5  -1  10    1.46    0.35
  -5   1 -10    1.58    0.36
  -6   1  10    0.51    0.39
  -6  -1 -10    0.48    0.47
  -6  -1  10    0.34    0.37
  -6   1 -10    0.29    0.36
  -6   1 -10    0.36    0.46
  -7  -1 -10    0.63    0.57
  -7   1  10    0.66    0.49
  -7   1 -10    1.37    0.62
  -7   1 -10    0.93    0.46
  -7  -1  10    1.04    0.47
  -8   1  10    1.44    0.63
  -8  -1 -10    1.60    0.86
  -8  -1  10    1.10    0.61
  -8   1 -10    2.00    0.83
   0   2 -10   12.36    0.61
   0  -2 -10   12.55    0.64
   0   2  10   11.53    0.64
   0  -2 -10   11.39    0.57
   0   2  10   12.34    0.55
   0  -2  10   11.30    0.66
   0   2 -10   12.05    0.65
   0  -2  10   12.49    0.59
  -1  -2 -10    4.70    0.29
   1   2 -10    4.19    0.36
   1   2 -10    4.52    0.38
   1  -2  10    4.46    0.32
  -1   2  10    4.78    0.32
  -1  -2 -10    5.18    0.43
  -1   2  10    3.43    0.33
   1  -2  10    5.46    0.45
   1   2  10    4.58    0.26
   1   2  10    5.01    0.44
  -1   2 -10    4.65    0.34
   1  -2 -10    4.56    0.36
  -1   2 -10    3.84    0.40
  -1  -2  10    5.31    0.41
   1  -2 -10    4.82    0.37
  -1  -2  10    4.98    0.33
   2   2 -10   19.31    0.97
  -2   2  10   20.47    0.90
   2  -2  10   20.33    0.93
  -2  -2 -10   20.11    0.84
   2  -2  10   22.51    1.04
  -2   2  10   20.21    0.92
   2   2 -10   22.12    0.97
  -2  -2 -10   20.49    1.02
  -2  -2  10   19.72    0.94
   2  -2 -10   19.87    0.97
   2   2  10   20.86    1.03
  -2  -2  10   21.05    0.94
  -2   2 -10   19.15    1.00
  -2   2 -10   20.59    0.92
   2  -2 -10   20.65    0.91
   2   2  10   21.01    0.86
   3   2 -10    3.00    0.31
  -3  -2 -10    2.44    0.21
  -3   2  10    2.38    0.22
   3   2 -10    3.04    0.36
   3  -2  10    2.95    0.44
  -3  -2 -10    2.73    0.35
  -3   2  10    2.47    0.31
   3  -2  10    2.61    0.31
   3   2 -10    3.02    0.33
  -3  -2 -10    2.17    0.18
  -3  -2  10    2.58    0.28
   3   2  10    1.86    0.42
   3  -2 -10    2.22    0.40
  -3   2 -10    2.39    0.33
  -3   2 -10    2.10    0.28
   3  -2 -10    2.55    0.23
  -4  -2 -10   14.54    0.66
   4  -2  10   14.55    0.94
   4   2 -10   14.41    0.79
   4   2 -10   13.78    0.91
  -4  -2 -10   14.32    0.89
  -4  -2 -10   14.72    0.69
   4   2 -10   15.00    0.74
  -4   2  10   15.71    0.81
  -4   2 -10   14.20    0.87
   4  -2 -10   14.06    0.93
   4   2  10   12.72    0.94
   4  -2 -10   14.58    0.62
  -4   2 -10   14.54    0.77
   4  -2 -10   14.61    0.60
  -4  -2  10   16.45    0.80
  -4   2 -10   15.13    0.76
  -5  -2 -10    0.48    0.40
   5   2 -10    0.52    0.26
  -5  -2 -10    0.46    0.24
  -5   2  10    0.53    0.34
  -5   2 -10    0.78    0.39
  -5  -2  10    0.33    0.29
  -5   2 -10    0.47    0.39
  -5   2 -10    1.15    0.33
  -6  -2 -10    4.88    0.66
  -6   2  10    4.84    0.59
  -6   2 -10    5.87    0.67
  -6  -2  10    4.15    0.53
  -6   2 -10    6.06    0.60
  -7  -2 -10    2.04    0.69
  -7   2  10    2.71    0.56
  -7   2 -10    2.80    0.54
  -7  -2  10    2.59    0.56
  -7   2 -10    1.85    0.62
  -8   2  10   -0.26    0.61
  -8  -2 -10    0.43    0.74
  -8  -2  10   -0.30    0.57
  -8   2 -10    0.10    0.76
   0  -3  10    1.56    0.20
   0   3 -10    1.40    0.27
   0  -3  10    1.15    0.29
   0  -3 -10    0.89    0.19
   0   3  10    1.14    0.25
   0   3  10    1.14    0.15
   0  -3 -10    1.24    0.27
   0   3 -10    1.47    0.24
   1  -3  10    2.78    0.37
  -1  -3 -10    1.94    0.19
  -1   3  10    2.21    0.23
  -1   3  10    2.32    0.28
   1  -3  10    2.40    0.26
  -1  -3 -10    2.78    0.33
   1   3 -10    2.39    0.31
   1   3 -10    1.99    0.29
   1   3  10    2.27    0.34
  -1   3 -10    2.21    0.27
  -1  -3  10    2.80    0.34
  -1   3 -10    2.65    0.35
   1   3  10    2.34    0.17
   1  -3 -10    2.19    0.29
  -1  -3  10    2.22    0.25
   1  -3 -10    2.27    0.26
   2   3 -10    3.97    0.40
   2  -3  10    2.85    0.37
  -2  -3 -10    3.26    0.40
  -2   3  10    3.81    0.32
   2  -3  10    3.47    0.33
   2   3 -10    2.90    0.33
  -2   3  10    3.73    0.30
  -2  -3 -10    3.24    0.20
   2   3  10    3.15    0.20
  -2  -3  10    3.51    0.37
   2  -3 -10    3.81    0.30
  -2   3 -10    4.11    0.34
  -2   3 -10    3.91    0.39
   2  -3 -10    3.56    0.38
  -2  -3  10    3.53    0.32
   2   3  10    4.09    0.46
  -3  -3 -10    2.90    0.42
   3  -3  10    2.72    0.34
   3   3 -10    3.01    0.39
   3   3 -10    2.77    0.34
  -3  -3 -10    2.97    0.17
  -3  -3 -10    2.58    0.19
  -3   3  10    2.93    0.34
   3  -3  10    3.03    0.47
  -3   3  10    2.55    0.22
   3   3 -10    2.45    0.40
   3  -3 -10    3.08    0.24
   3  -3 -10    3.23    0.44
  -3   3 -10    3.01    0.41
  -3   3 -10    3.22    0.35
  -3  -3  10    2.97    0.30
   3   3  10    3.39    0.50
  -4   3  10    4.77    0.47
   4  -3  10    5.59    0.62
   4   3 -10    5.11    0.44
   4   3 -10    4.86    0.48
  -4  -3 -10    4.65    0.30
  -4  -3 -10    4.54    0.54
   4  -3 -10    4.77    0.58
  -4  -3  10    4.67    0.43
  -4   3 -10    4.90    0.54
  -4   3 -10    5.82    0.48
  -4   3 -10    4.45    0.44
  -5  -3 -10    0.14    0.41
  -5   3  10    0.49    0.33
   5   3 -10    0.70    0.31
  -5   3 -10    0.20    0.38
  -5   3 -10   -0.01    0.36
  -5  -3  10    0.49    0.30
  -5   3 -10    0.30    0.34
  -6  -3 -10    0.85    0.51
  -6   3  10    0.16    0.41
  -6   3 -10    0.25    0.44
  -6   3 -10   -0.05    0.47
  -6  -3  10    0.29    0.38
  -7   3  10    0.14    0.52
  -7  -3 -10    0.17    0.59
  -7  -3  10    0.54    0.48
  -7   3 -10    0.11    0.56
  -7   3 -10    0.34    0.63
  -8  -3 -10   -0.05    0.82
  -8   3  10    0.10    0.66
  -8  -3  10    0.45    0.60
  -8   3 -10    0.18    0.73
   0   4  10   21.16    0.98
   0  -4  10   20.67    0.94
   0   4 -10   20.77    0.96
   0  -4 -10   19.84    0.97
   0   4 -10   19.76    1.00
   0   4  10   21.61    0.87
   0  -4 -10   19.54    0.89
   0  -4  10   20.83    1.02
   1  -4  10    2.28    0.39
  -1   4  10    1.95    0.23
  -1  -4 -10    3.17    0.37
   1   4 -10    2.75    0.33
   1  -4  10    2.65    0.29
  -1   4  10    2.48    0.30
  -1  -4 -10    2.34    0.18
   1   4 -10    2.11    0.32
   1  -4 -10    2.63    0.29
   1   4  10    2.65    0.16
  -1  -4  10    2.72    0.37
   1   4  10    2.43    0.38
   1  -4 -10    2.87    0.31
  -1   4 -10    2.77    0.35
  -1  -4  10    2.72    0.29
  -1   4 -10    2.55    0.31
   2   4 -10    7.40    0.50
   2  -4  10    7.60    0.50
  -2   4  10    7.24    0.45
   2   4 -10    8.14    0.56
  -2  -4 -10    8.65    0.60
  -2   4  10    7.71    0.47
   2  -4  10    7.52    0.62
   2   4  10    7.35    0.56
  -2   4 -10    7.36    0.56
  -2  -4  10    8.08    0.57
  -2   4 -10    7.62    0.51
  -2  -4  10    7.22    0.48
   2  -4 -10    7.87    0.46
   2  -4 -10    8.32    0.58
   3  -4  10    2.67    0.35
   3   4 -10    3.03    0.44
   3   4 -10    2.66    0.40
   3  -4  10    3.05    0.48
   3   4 -10    2.37    0.34
  -3   4  10    2.66    0.22
  -3  -4 -10    3.00    0.44
  -3   4  10    2.82    0.34
   3   4  10    2.67    0.43
  -3   4 -10    3.62    0.43
  -3  -4  10    3.10    0.34
   3  -4 -10    3.06    0.44
   3  -4 -10    2.79    0.22
  -3   4 -10    2.80    0.37
  -4   4  10    8.84    0.62
   4   4 -10    8.03    0.65
  -4  -4 -10    8.39    0.71
   4  -4  10    8.35    0.67
   4  -4  10    6.78    0.79
   4   4 -10    8.89    0.62
  -4   4 -10   10.70    0.68
   4  -4 -10    9.79    0.77
  -4   4 -10    9.18    0.70
  -4  -4  10    7.81    0.54
  -4   4 -10    9.73    0.71
  -5   4  10    0.14    0.35
  -5  -4 -10    0.70    0.44
   5   4 -10    0.27    0.32
  -5   4 -10    0.15    0.35
  -5   4 -10    0.24    0.39
  -5  -4  10    0.11    0.30
  -6  -4 -10    4.67    0.69
  -6   4  10    4.30    0.59
  -6   4 -10    5.85    0.68
  -6   4 -10    4.33    0.58
  -6  -4  10    3.62    0.53
  -7   4  10   -0.03    0.55
  -7  -4 -10    0.42    0.64
  -7   4 -10    0.28    0.60
  -7   4 -10   -0.13    0.54
  -7  -4  10    0.26    0.48
  -8  -4 -10    1.52    0.82
  -8   4  10    0.77    0.70
  -8   4 -10    1.02    0.70
  -8  -4  10    1.59    0.61
   0   5  10   12.15    0.54
   0   5 -10   11.89    0.70
   0  -5 -10   11.72    0.56
   0  -5  10   11.38    0.63
   0   5 -10   10.89    0.65
   0  -5  10   11.28    0.73
   0  -5 -10   12.23    0.67
   0   5  10   11.12    0.68
  -1  -5 -10   19.20    0.78
   1   5 -10   18.84    0.97
  -1   5  10   20.18    0.94
  -1  -5 -10   19.36    0.99
  -1   5  10   19.44    0.87
   1  -5  10   20.10    0.94
   1  -5  10   19.25    1.02
   1   5 -10   18.62    0.95
   1  -5 -10   18.51    0.91
  -1   5 -10   20.27    1.00
   1   5  10   19.71    0.77
   1   5  10   20.39    1.01
  -1  -5  10   19.60    0.92
  -1   5 -10   21.49    0.95
   1  -5 -10   18.50    0.91
  -1  -5  10   20.41    1.01
  -2   5  10    5.94    0.44
   2  -5  10    5.52    0.46
  -2  -5 -10    6.51    0.57
   2   5 -10    6.97    0.51
   2   5 -10    5.20    0.52
   2  -5  10    5.24    0.57
   2   5 -10    5.80    0.46
  -2   5  10    5.16    0.42
  -2   5 -10    6.14    0.50
   2  -5 -10    6.09    0.48
   2   5  10    6.12    0.59
  -2   5 -10    5.73    0.47
   2  -5 -10    6.53    0.42
  -2  -5  10    6.03    0.55
  -2  -5  10    5.60    0.43
   3  -5  10   19.70    0.98
   3   5 -10   19.22    0.97
  -3  -5 -10   17.61    1.04
   3   5 -10   19.13    1.03
   3   5 -10   18.95    1.02
   3  -5  10   19.18    1.09
  -3   5  10   19.75    0.95
  -3   5 -10   18.90    1.02
  -3  -5  10   19.34    0.95
  -3   5 -10   19.73    0.98
   3  -5 -10   19.12    0.82
   3  -5 -10   19.21    1.07
   3   5  10   18.53    1.11
  -4   5  10   19.06    0.99
   4  -5  10   17.15    1.00
   4   5 -10   18.58    0.99
  -4  -5 -10   16.84    1.06
   4   5 -10   19.03    1.05
  -4   5 -10   21.75    1.08
   4  -5 -10   18.51    1.12
  -4   5 -10   18.54    1.08
  -4  -5  10   18.67    0.96
  -4   5 -10   19.22    1.00
  -5  -5 -10    4.65    0.62
  -5   5  10    2.62    0.47
   5   5 -10    3.22    0.47
  -5  -5  10    3.84    0.44
  -5   5 -10    3.08    0.53
  -5   5 -10    3.47    0.51
  -6  -5 -10    0.02    0.55
  -6   5  10    0.36    0.47
  -6   5 -10    0.44    0.47
  -6   5 -10    0.67    0.52
  -6  -5  10    0.18    0.41
  -7  -5 -10    0.89    0.68
  -7   5  10    0.24    0.58
  -7  -5  10    0.09    0.49
  -7   5 -10    0.40    0.59
  -7   5 -10    0.32    0.61
  -8   5  10   -0.38    0.70
  -8  -5 -10    0.09    0.83
  -8  -5  10   -0.03    0.61
  -8   5 -10   -0.03    0.74
   0   6  10    3.47    0.26
   0  -6 -10    3.41    0.27
   0   6 -10    3.61    0.40
   0  -6  10    3.75    0.35
   0   6  10    2.94    0.41
   0   6 -10    3.16    0.40
   0  -6  10    3.05    0.42
   0  -6 -10    3.68    0.40
   1   6 -10    1.52    0.34
  -1   6  10    1.79    0.35
   1  -6  10    2.19    0.33
  -1  -6 -10    2.66    0.39
   1  -6  10    2.25    0.38
   1   6 -10    1.65    0.35
  -1   6  10    1.58    0.24
   1   6  10    1.47    0.41
   1  -6 -10    1.74    0.28
   1  -6 -10    2.12    0.32
   1   6  10    1.81    0.10
  -1  -6  10    2.35    0.38
  -1   6 -10    1.89    0.35
  -1  -6  10    2.44    0.31
  -1   6 -10    2.02    0.35
   1   6  10    1.66    0.11
  -2   6  10   11.46    0.63
   2  -6  10    9.81    0.79
   2   6 -10   10.88    0.72
  -2   6  10    8.40    0.59
   2  -6  10   11.69    0.68
  -2  -6 -10   11.38    0.74
   2   6 -10   11.15    0.69
   2   6 -10    9.36    0.75
  -2  -6  10   10.74    0.63
   2  -6 -10   10.98    0.69
  -2   6 -10   12.01    0.73
   2  -6 -10   11.08    0.60
  -2   6 -10   10.93    0.69
   2   6  10   10.55    0.82
   3  -6  10   59.06    2.52
  -3  -6 -10   59.46    2.59
   3   6 -10   58.35    2.54
  -3   6  10   59.73    2.49
   3   6 -10   61.65    2.53
  -3   6 -10   56.76    2.53
  -3  -6  10   58.37    2.47
   3  -6 -10   61.98    2.36
  -3   6 -10   60.38    2.56
   3  -6 -10   58.80    2.54
   4   6 -10    2.83    0.64
   4   6 -10    3.86    0.50
  -4   6  10    2.92    0.44
  -4  -6 -10    3.45    0.58
   4  -6  10    3.50    0.49
  -4   6 -10    3.18    0.51
  -4   6 -10    3.64    0.48
  -4  -6  10    4.04    0.44
  -5   6  10    1.92    0.46
  -5  -6 -10    0.76    0.51
   5   6 -10    1.16    0.46
  -5   6 -10    1.84    0.52
  -5   6 -10    2.00    0.49
  -5  -6  10    2.15    0.43
   6   6 -10    1.30    0.52
  -6  -6 -10    0.96    0.62
  -6   6  10    0.73    0.52
  -6  -6  10    2.09    0.47
  -6   6 -10    2.05    0.57
  -6   6 -10    1.35    0.64
  -7   6  10    1.03    0.63
  -7  -6 -10    1.29    0.71
  -7  -6  10    0.96    0.56
  -7   6 -10    0.75    0.65
  -7   6 -10    0.52    0.66
  -8   6  10    2.78    0.83
  -8  -6 -10    3.74    0.95
  -8   6 -10    3.31    0.89
  -8  -6  10    1.73    0.69
   0   7 -10   24.86    1.27
   0   7  10   28.02    1.11
   0   7  10   24.50    1.29
   0  -7  10   27.44    1.23
   0   7 -10   24.64    1.24
   0  -7  10   25.86    1.33
   0  -7 -10   27.67    1.26
  -1  -7 -10    1.48    0.37
   1  -7  10    2.06    0.30
   1   7 -10    1.40    0.35
  -1   7  10    1.48    0.38
   1   7 -10    1.86    0.39
   1  -7  10    1.09    0.42
  -1   7  10    1.90    0.26
  -1  -7  10    1.30    0.30
   1  -7 -10    1.54    0.33
   1   7  10    1.88    0.47
  -1  -7  10    1.55    0.39
  -1   7 -10    1.89    0.32
  -1   7 -10    1.33    0.40
   1  -7 -10    1.33    0.29
  -2   7  10    0.97    0.29
  -2  -7 -10    0.94    0.38
   2   7 -10    0.75    0.49
   2  -7  10    0.77    0.27
   2   7 -10    0.79    0.35
   2  -7 -10    1.08    0.36
  -2   7 -10    0.66    0.35
  -2  -7  10    1.06    0.30
   2  -7 -10    0.75    0.26
   2   7  10    0.33    0.51
   3  -7  10   10.16    0.69
   3   7 -10   11.86    0.78
  -3   7  10   11.32    0.74
  -3  -7 -10   12.06    0.84
   3  -7 -10   11.22    0.81
  -3   7 -10   10.47    0.78
  -3  -7  10    9.87    0.68
  -4  -7 -10    9.05    0.83
   4  -7  10   10.10    0.80
  -4   7  10    9.56    0.72
   4   7 -10    7.86    0.70
  -4   7 -10   10.34    0.79
  -4  -7  10    9.22    0.67
   5   7 -10    0.13    0.48
  -5   7  10    0.36    0.50
  -5  -7 -10    0.08    0.51
  -5   7 -10    0.34    0.50
  -5  -7  10    0.32    0.39
  -5   7 -10    0.12    0.46
  -6   7  10    1.89    0.61
  -6  -7 -10    1.56    0.69
   6   7 -10    2.42    0.61
  -6   7 -10    2.85    0.66
  -6  -7  10    1.86    0.51
  -6   7 -10    1.45    0.67
  -7  -7 -10    0.93    0.77
  -7   7  10    1.18    0.69
  -7  -7  10    1.92    0.61
  -7   7 -10    2.36    0.77
  -7   7 -10    0.68    0.71
   0   8  10    0.05    0.47
   0  -8  10   -0.12    0.20
   0   8  10   -0.02    0.17
   0  -8 -10    0.18    0.32
   0   8 -10    0.08    0.32
  -1   8  10    1.69    0.29
  -1   8  10    1.68    0.45
  -1  -8 -10    2.10    0.43
   1   8 -10    0.83    0.37
   1  -8  10    1.41    0.35
   1   8  10    2.02    0.55
  -1  -8  10    1.91    0.36
  -1   8 -10    2.19    0.38
   1  -8 -10    1.79    0.34
   2   8 -10    2.75    0.47
  -2  -8 -10    3.19    0.51
   2  -8  10    2.41    0.42
  -2   8  10    2.96    0.39
  -2  -8  10    3.30    0.41
   2  -8 -10    2.73    0.37
  -2   8 -10    3.18    0.49
   3  -8  10    0.73    0.40
  -3  -8 -10    0.18    0.44
   3   8 -10    0.56    0.40
  -3   8  10    0.20    0.33
  -3  -8  10    0.44    0.32
  -3   8 -10    1.05    0.42
   3  -8 -10    0.48    0.55
   4  -8  10    5.21    0.67
  -4  -8 -10    7.07    0.75
  -4   8  10    6.13    0.65
   4   8 -10    7.52    0.73
  -4  -8  10    7.81    0.63
  -4   8 -10    7.63    0.72
  -4   8 -10    6.11    0.66
  -5   8  10    2.38    0.56
   5   8 -10    3.03    0.60
  -5  -8 -10    2.27    0.63
  -5   8 -10    3.85    0.70
  -5  -8  10    4.66    0.56
  -5   8 -10    2.80    0.60
   6   8 -10    1.58    0.62
  -6  -8 -10    1.69    0.71
  -6   8  10    1.76    0.64
  -6  -8  10    1.71    0.54
  -6   8 -10    1.36    0.66
  -6   8 -10    1.93    0.67
  -7   8  10    2.17    0.79
  -7  -8 -10    2.62    0.87
  -7   8 -10    3.81    0.86
  -7  -8  10    3.69    0.70
   0   9 -10    2.71    0.41
   0   9  10    2.55    0.58
   0  -9  10    2.67    0.42
   0  -9 -10    2.80    0.46
   1   9 -10    8.28    0.71
   1  -9  10    9.60    0.71
  -1  -9 -10    8.32    0.72
  -1   9  10    7.40    0.58
  -1  -9  10    9.09    0.66
   1  -9 -10    9.47    0.69
  -1   9 -10    8.49    0.72
   2   9 -10    1.92    0.47
  -2   9  10    2.04    0.39
  -2  -9 -10    1.64    0.50
   2  -9  10    1.46    0.42
  -2  -9  10    1.65    0.38
  -2   9 -10    1.37    0.44
   2  -9 -10    2.01    0.38
  -3   9  10    1.75    0.42
   3   9 -10    1.60    0.49
   3  -9  10    1.90    0.48
  -3  -9 -10    1.16    0.53
  -3   9 -10    1.86    0.50
  -3  -9  10    1.79    0.42
   4   9 -10   19.50    1.26
  -4   9  10   21.84    1.23
   4  -9  10   24.28    1.36
  -4  -9 -10   20.14    1.33
  -4  -9  10   23.38    1.21
  -4   9 -10   22.52    1.30
  -4   9 -10   25.48    1.33
   5   9 -10   -0.23    0.54
  -5   9  10    0.17    0.53
  -5  -9 -10    0.06    0.67
  -5  -9  10    0.06    0.46
  -5   9 -10    0.04    0.57
  -5   9 -10   -0.26    0.56
  -6  -9 -10    0.79    0.81
  -6   9  10    0.77    0.66
   6   9 -10    1.30    0.71
  -6  -9  10    0.39    0.54
  -6   9 -10    0.32    0.69
  -6   9 -10    0.84    0.69
  -7   9  10    3.62    0.91
  -7  -9 -10    3.35    1.09
  -7  -9  10    3.00    0.70
  -7   9 -10    3.66    0.91
   0  10 -10    0.22    0.41
   0 -10  10    0.18    0.38
   0 -10 -10    0.32    0.40
  -1 -10 -10   14.91    0.99
   1 -10  10   13.11    0.92
   1  10 -10   15.68    0.99
   1 -10 -10   14.02    0.87
  -1  10 -10   13.37    0.96
  -1 -10  10   14.89    0.91
  -2 -10 -10    3.28    0.60
   2  10 -10    2.93    0.56
   2 -10  10    1.58    0.48
  -2  10  10    2.60    0.46
  -2  10 -10    2.67    0.48
  -2 -10  10    4.75    0.53
  -3 -10 -10    0.05    0.57
   3 -10  10    1.12    0.51
   3  10 -10    1.28    0.53
  -3  10  10    0.37    0.46
  -3  10 -10    0.03    0.48
  -3 -10  10    0.51    0.42
   4  10 -10    5.44    0.74
  -4 -10 -10    5.39    0.86
   4 -10  10    6.47    0.80
  -4  10  10    6.36    0.72
  -4 -10  10    4.22    0.61
  -4  10 -10    5.27    0.71
  -4  10 -10    5.55    0.78
  -5  10  10    0.61    0.60
   5  10 -10    0.98    0.66
  -5 -10 -10    1.76    0.82
  -5  10 -10    0.68    0.73
  -5  10 -10    0.84    0.64
  -5 -10  10    1.32    0.54
  -6  10  10    1.76    0.74
   6  10 -10    0.93    0.79
  -6 -10 -10    1.67    0.98
  -6 -10  10    1.63    0.69
  -6  10 -10    1.48    0.81
  -6  10 -10    1.69    0.80
   0 -11 -10    9.63    0.84
   0 -11  10   12.78    0.89
   0  11 -10    8.83    0.83
   1  11 -10   11.08    0.91
   1 -11  10    9.50    0.78
  -1 -11 -10   10.82    0.88
  -1  11 -10   11.62    0.91
  -1 -11  10   10.30    0.82
   1 -11 -10   11.58    0.83
   2 -11  10    1.21    0.54
   2  11 -10    2.00    0.58
  -2 -11 -10    0.47    0.57
  -2 -11  10    0.88    0.46
  -2  11 -10    1.02    0.50
   3 -11  10    0.47    0.60
  -3 -11 -10    0.50    0.62
   3  11 -10    0.26    0.56
  -3 -11  10    0.45    0.46
  -3  11 -10    0.24    0.54
   4 -11  10    1.21    0.57
  -4  11  10    0.35    0.61
   4  11 -10    1.15    0.64
  -4 -11 -10    1.14    0.75
  -4 -11  10    1.67    0.55
  -4  11 -10    1.20    0.51
  -4  11 -10    1.27    0.65
   5  11 -10    0.28    0.75
  -5 -11 -10    1.88    0.94
  -5  11  10    0.58    0.67
  -5 -11  10    0.84    0.57
  -5  11 -10    0.20    0.72
  -5  11 -10    1.21    0.73
   0 -12  10    5.26    0.69
   0  12 -10    5.18    0.75
   0 -12 -10    4.74    0.67
  -1 -12 -10    0.64    0.58
   1 -12  10    0.50    0.55
   1  12 -10    0.23    0.57
  -1 -12  10    1.07    0.54
  -1  12 -10    0.38    0.54
   2 -12  10    1.23    0.65
   2  12 -10    0.70    0.61
  -2 -12 -10    0.69    0.64
  -2 -12  10    1.25    0.53
  -2  12 -10    0.95    0.60
   3 -12  10    0.48    0.67
   3  12 -10    0.15    0.68
  -3 -12 -10    0.20    0.68
  -3  12 -10    0.00    0.60
  -3 -12  10    0.39    0.53
  -4 -12 -10    0.84    0.82
   4  12 -10    0.05    0.73
  -4 -12  10    0.65    0.58
  -4  12 -10    0.66    0.64
  -4  12 -10    0.97    0.73
   5  12 -10    3.86    0.95
  -5 -12 -10    3.39    1.01
  -5 -12  10    2.56    0.78
  -5  12 -10    2.49    0.87
  -5  12 -10    2.61    0.84
   0 -13  10   -0.28    0.57
   0 -13 -10   -0.07    0.59
   0  13 -10   -0.13    0.64
   1 -13  10    4.25    0.77
   1  13 -10    2.95    0.75
  -1 -13 -10    3.90    0.78
  -1  13 -10    3.70    0.74
  -1 -13  10    3.59    0.69
  -2 -13 -10   -0.01    0.72
   2  13 -10    0.27    0.71
   2 -13  10    1.11    0.73
  -2  13 -10    0.02    0.63
  -2 -13  10    0.50    0.59
  -3 -13 -10    1.73    0.85
   3  13 -10    0.39    0.74
   3 -13  10    1.05    0.81
  -3  13 -10    0.83    0.72
  -3 -13  10    0.70    0.59
  -4 -13 -10    2.49    1.00
   4  13 -10    2.87    0.93
  -4  13 -10    2.63    0.85
  -4 -13  10    3.30    0.73
  -4  13 -10    2.56    0.84
   0  14 -10   -0.20    0.72
   0 -14  10    0.44    0.70
   1 -14  10    1.76    0.77
  -1 -14 -10    1.26    0.76
   1  14 -10    0.65    0.74
  -1 -14  10    1.58    0.72
  -1  14 -10    1.14    0.73
  -2 -14 -10    0.35    0.84
   2 -14  10    0.39    0.83
   2  14 -10    1.38    0.83
  -2 -14  10    0.84    0.77
  -2  14 -10   -0.11    0.84
   0   0 -11    0.47    0.22
   0   0  11    0.74    0.16
   0   0 -11    0.46    0.18
   0   0  11    0.50    0.25
   1   0  11   25.19    1.22
   1   0 -11   26.56    1.18
   1   0  11   26.86    1.11
  -1   0  11   27.22    1.13
  -1   0  11   26.42    1.17
  -1   0 -11   26.47    1.12
  -1   0 -11   26.12    1.22
   1   0 -11   25.68    1.17
   2   0 -11    4.82    0.37
   2   0  11    3.91    0.31
  -2   0  11    4.06    0.34
  -2   0 -11    3.75    0.30
   2   0  11    3.63    0.45
  -2   0  11    3.97    0.36
   2   0 -11    3.65    0.40
  -2   0 -11    3.80    0.38
   3   0 -11   27.62    1.30
   3   0  11   25.12    1.17
  -3   0  11   25.53    1.17
  -3   0  11   27.83    1.22
  -3   0 -11   28.79    1.32
   3   0  11   28.32    1.35
   3   0 -11   27.09    1.18
  -3   0 -11   28.04    1.15
  -4   0 -11   18.88    0.92
   4   0 -11   20.50    0.91
  -4   0 -11   23.55    1.13
   4   0 -11   19.65    1.13
  -4   0  11   20.13    1.00
  -4   0 -11   20.16    0.95
  -5   0 -11    0.78    0.44
  -5   0 -11    0.96    0.31
  -5   0  11    1.64    0.37
  -6   0  11    0.13    0.38
  -6   0 -11   -0.22    0.49
  -7   0 -11    0.43    0.61
  -7   0  11    0.19    0.48
  -8   0 -11    2.73    0.83
  -8   0  11    4.25    0.73
   0  -1  11   29.64    1.21
   0  -1 -11   29.12    1.28
   0   1 -11   28.13    1.28
   0  -1  11   28.64    1.28
   0   1  11   27.50    1.19
   0   1  11   26.68    1.26
   0   1 -11   27.36    1.22
   0  -1 -11   30.96    1.22
  -1   1  11   14.53    0.78
  -1   1  11   17.17    0.74
   1   1 -11   16.25    0.78
  -1  -1 -11   15.47    0.82
  -1  -1 -11   15.94    0.71
   1  -1  11   15.22    0.73
   1  -1  11   15.18    0.84
   1   1 -11   15.45    0.78
  -1   1 -11   15.50    0.83
   1   1  11   15.58    0.70
   1  -1 -11   16.32    0.78
   1  -1 -11   16.20    0.77
  -1  -1  11   15.38    0.79
  -1  -1  11   15.10    0.75
   1   1  11   16.34    0.84
  -1   1 -11   16.08    0.73
  -2  -1 -11    1.27    0.18
   2   1 -11    1.46    0.25
  -2  -1 -11    1.16    0.31
  -2   1  11    1.61    0.25
   2   1 -11    1.50    0.32
  -2   1  11    1.03    0.24
   2  -1  11    1.14    0.29
   2  -1  11    1.31    0.22
   2  -1 -11    1.35    0.23
   2   1  11    1.22    0.18
  -2  -1  11    1.31    0.28
   2  -1 -11    1.53    0.31
  -2  -1  11    1.70    0.25
  -2   1 -11    1.26    0.30
  -2   1 -11    1.38    0.24
   2   1  11    1.72    0.39
   3  -1  11    0.55    0.40
  -3   1  11    0.44    0.23
  -3  -1 -11    0.56    0.34
  -3   1  11    0.29    0.20
   3  -1  11    0.48    0.22
  -3  -1 -11    0.55    0.17
   3   1 -11    0.48    0.22
   3   1 -11    1.09    0.38
  -3   1 -11    0.17    0.24
  -3  -1  11    0.58    0.23
  -3  -1  11    0.45    0.26
   3   1  11    0.25    0.40
   3   1  11    0.35    0.18
   3  -1 -11    0.53    0.20
   3  -1 -11    0.19    0.36
  -3   1 -11    0.35    0.21
  -4   1  11    5.13    0.48
   4   1 -11    5.27    0.41
  -4  -1 -11    5.49    0.41
  -4  -1 -11    5.37    0.57
  -4   1 -11    5.41    0.43
  -4   1 -11    5.92    0.45
   4  -1 -11    5.45    0.62
  -4  -1  11    5.30    0.48
  -4   1 -11    5.03    0.57
   4  -1 -11    5.42    0.37
  -5  -1 -11    1.48    0.32
  -5   1  11    1.78    0.33
  -5  -1 -11    1.70    0.46
  -5   1 -11    1.82    0.36
  -5  -1  11    1.87    0.38
  -5   1 -11    1.44    0.44
  -6  -1 -11    0.53    0.52
  -6   1  11    0.57    0.41
  -6   1 -11    0.89    0.41
  -6  -1  11    0.71    0.41
  -6   1 -11    1.11    0.51
  -7  -1 -11    4.39    0.74
  -7   1  11    3.34    0.62
  -7   1 -11    3.58    0.73
  -7  -1  11    3.93    0.60
  -8  -1 -11    3.27    0.93
  -8   1  11    3.03    0.70
  -8   1 -11    1.92    0.80
  -8  -1  11    2.40    0.68
   0  -2  11    7.11    0.53
   0  -2  11    6.91    0.42
   0   2  11    6.68    0.50
   0   2 -11    7.39    0.49
   0   2  11    7.66    0.39
   0  -2 -11    7.92    0.52
   0  -2 -11    6.67    0.43
   0   2 -11    7.17    0.51
  -1  -2 -11   17.12    0.78
   1   2 -11   17.15    0.86
   1  -2  11   19.66    0.83
   1   2 -11   19.14    0.90
   1  -2  11   16.59    0.92
  -1   2  11   18.73    0.81
  -1  -2 -11   16.80    0.90
  -1   2  11   18.04    0.87
  -1   2 -11   17.32    0.91
  -1  -2  11   17.70    0.88
   1   2  11   17.27    0.92
   1  -2 -11   16.34    0.85
   1  -2 -11   18.32    0.86
  -1   2 -11   18.65    0.83
  -1  -2  11   17.86    0.83
   1   2  11   18.18    0.76
   2  -2  11    3.94    0.48
   2   2 -11    3.98    0.42
   2  -2  11    3.51    0.34
   2   2 -11    3.92    0.39
  -2   2  11    4.29    0.35
  -2  -2 -11    3.47    0.25
  -2   2  11    4.19    0.34
  -2  -2 -11    3.90    0.43
   2  -2 -11    3.67    0.40
  -2   2 -11    3.19    0.32
  -2   2 -11    3.36    0.39
   2   2  11    3.22    0.45
   2   2  11    3.95    0.26
  -2  -2  11    4.10    0.40
  -2  -2  11    3.39    0.33
   2  -2 -11    4.03    0.33
   3   2 -11   10.24    0.61
  -3   2  11   10.17    0.60
  -3  -2 -11   11.30    0.51
  -3  -2 -11   10.44    0.72
   3  -2  11   11.24    0.63
   3  -2  11   10.25    0.77
  -3  -2 -11   10.82    0.48
  -3   2  11    8.97    0.52
   3   2 -11    9.27    0.71
   3  -2 -11   10.20    0.54
  -3   2 -11   10.69    0.71
   3   2  11    9.91    0.78
  -3  -2  11   10.54    0.64
  -3  -2  11   10.77    0.61
   3  -2 -11   11.22    0.74
  -3   2 -11    9.94    0.60
  -4  -2 -11   12.34    0.60
  -4  -2 -11   10.71    0.75
  -4   2  11   11.90    0.72
   4   2 -11   12.74    0.69
   4   2 -11   11.39    0.71
  -4   2 -11   12.78    0.69
  -4   2 -11   12.13    0.71
  -4  -2  11   12.16    0.71
  -4   2 -11   12.19    0.81
   4  -2 -11   11.50    0.90
   5   2 -11    3.09    0.37
  -5  -2 -11    3.05    0.53
  -5   2  11    3.49    0.47
  -5  -2  11    2.78    0.42
  -5   2 -11    3.92    0.56
  -5   2 -11    3.25    0.46
  -6  -2 -11   -0.19    0.50
  -6   2  11    0.31    0.41
  -6   2 -11    0.12    0.50
  -6  -2  11    0.04    0.37
  -6   2 -11   -0.24    0.39
  -7  -2 -11    0.81    0.70
  -7   2  11    0.27    0.54
  -7   2 -11    0.85    0.62
  -7   2 -11    1.09    0.59
  -7  -2  11    0.88    0.52
  -8   2  11    0.84    0.67
  -8  -2 -11    0.58    0.79
  -8  -2  11    0.23    0.63
  -8   2 -11    0.88    0.87
   0  -3  11   -0.02    0.17
   0  -3 -11    0.11    0.25
   0   3  11    0.21    0.12
   0   3  11   -0.04    0.25
   0  -3 -11   -0.04    0.17
   0   3 -11   -0.01    0.21
   0   3 -11   -0.02    0.23
   0  -3  11    0.28    0.24
  -1   3  11    5.59    0.42
  -1  -3 -11    4.92    0.46
  -1   3  11    5.25    0.33
   1   3 -11    4.87    0.43
   1  -3  11    5.02    0.50
   1  -3  11    5.69    0.39
  -1  -3 -11    4.73    0.31
   1   3 -11    5.26    0.46
   1  -3 -11    5.27    0.42
   1  -3 -11    4.11    0.39
   1   3  11    4.87    0.27
  -1  -3  11    4.62    0.37
  -1  -3  11    5.28    0.47
  -1   3 -11    4.65    0.45
  -1   3 -11    5.56    0.42
   1   3  11    3.77    0.45
  -2  -3 -11    5.52    0.49
  -2   3  11    2.92    0.30
  -2  -3 -11    2.91    0.22
   2   3 -11    3.35    0.38
   2   3 -11    3.79    0.42
  -2   3  11    3.18    0.31
   2  -3  11    3.20    0.46
   2  -3  11    2.76    0.32
  -2   3 -11    3.24    0.42
  -2  -3  11    3.93    0.35
   2   3  11    2.95    0.46
   2  -3 -11    3.41    0.32
   2   3  11    3.53    0.22
   2  -3 -11    3.46    0.42
  -2  -3  11    3.46    0.40
  -2   3 -11    2.92    0.33
  -3  -3 -11   11.08    0.46
  -3  -3 -11   10.33    0.74
   3   3 -11   10.31    0.68
   3   3 -11    9.79    0.65
  -3   3  11   10.53    0.53
   3   3 -11   10.90    0.63
   3  -3  11   11.75    0.73
  -3   3  11   10.93    0.63
   3  -3  11   11.00    0.66
  -3  -3 -11   10.82    0.48
  -3   3 -11   11.54    0.73
   3  -3 -11   10.02    0.76
   3   3  11    9.65    0.79
  -3  -3  11   11.68    0.63
   3  -3 -11   10.73    0.54
  -3   3 -11    9.89    0.65
  -4  -3 -11   13.39    0.87
   4   3 -11   12.83    0.74
   4   3 -11   12.22    0.79
  -4   3  11   13.80    0.77
   4  -3  11   14.13    0.80
  -4   3 -11   13.49    0.75
  -4   3 -11   11.70    0.83
  -4   3 -11   11.51    0.78
  -4  -3  11   12.38    0.73
   4  -3 -11   13.11    0.93
  -5  -3 -11   18.83    1.19
  -5   3  11   20.87    1.09
   5   3 -11   18.99    1.00
  -5   3 -11   20.56    1.12
  -5  -3  11   19.20    1.02
  -5   3 -11   22.24    1.08
  -5   3 -11   22.78    1.20
  -6   3  11    2.01    0.48
  -6  -3 -11    0.93    0.53
  -6   3 -11    2.01    0.57
  -6   3 -11    1.55    0.46
  -6  -3  11    1.21    0.42
  -7  -3 -11   -0.06    0.64
  -7   3  11    0.03    0.54
  -7   3 -11   -0.27    0.61
  -7   3 -11   -0.05    0.58
  -7  -3  11    0.04    0.48
  -8  -3 -11    1.85    0.84
  -8   3  11    3.02    0.76
  -8   3 -11    1.68    0.91
  -8  -3  11    1.98    0.66
   0  -4  11   11.28    0.72
   0   4 -11   11.36    0.65
   0   4 -11   10.10    0.67
   0   4  11   11.50    0.68
   0   4  11   11.20    0.52
   0  -4 -11   12.79    0.67
   0  -4  11   11.06    0.61
   0  -4 -11   10.78    0.57
  -1   4  11   13.80    0.64
  -1   4  11   13.25    0.72
   1  -4  11   13.84    0.82
  -1  -4 -11   12.68    0.59
   1   4 -11   13.07    0.73
   1   4 -11   11.80    0.73
   1  -4  11   13.46    0.70
  -1  -4 -11   13.09    0.77
   1   4  11   13.36    0.56
   1  -4 -11   12.89    0.70
  -1   4 -11   12.26    0.70
  -1  -4  11   13.37    0.78
   1   4  11   13.35    0.79
  -1   4 -11   13.95    0.78
   1  -4 -11   13.74    0.70
  -1  -4  11   14.38    0.69
   2  -4  11   -0.01    0.21
  -2   4  11    0.15    0.20
   2   4 -11    0.12    0.24
  -2   4  11   -0.13    0.21
   2  -4  11    0.17    0.38
   2   4 -11   -0.02    0.24
  -2  -4 -11   -0.06    0.29
   2   4  11    0.22    0.39
   2  -4 -11    0.07    0.20
  -2   4 -11    0.23    0.21
  -2   4 -11   -0.07    0.25
   2  -4 -11    0.17    0.32
  -2  -4  11   -0.15    0.34
  -2  -4  11    0.03    0.19
   3   4 -11    1.11    0.33
   3  -4  11    1.02    0.46
   3  -4  11    0.96    0.29
  -3   4  11    1.44    0.30
  -3  -4 -11    0.66    0.35
   3   4 -11    0.87    0.37
   3   4 -11    0.81    0.45
  -3   4 -11    1.46    0.38
   3  -4 -11    0.72    0.41
  -3   4 -11    1.00    0.32
   3   4  11    0.59    0.47
  -3  -4  11    0.78    0.26
   3  -4 -11    0.98    0.20
  -4   4  11   19.68    1.05
  -4  -4 -11   20.18    1.17
   4  -4  11   19.76    1.07
   4   4 -11   20.80    1.14
   4   4 -11   22.70    1.08
  -4  -4  11   20.42    1.04
  -4   4 -11   20.65    1.10
  -4   4 -11   20.53    1.14
  -4   4 -11   23.53    1.08
  -5  -4 -11    3.18    0.57
  -5   4  11    3.99    0.51
   5   4 -11    3.59    0.46
  -5   4 -11    3.95    0.51
  -5  -4  11    3.60    0.46
  -5   4 -11    4.06    0.59
  -6   4  11    1.44    0.50
  -6  -4 -11    1.86    0.60
  -6  -4  11    1.74    0.46
  -6   4 -11    1.92    0.59
  -6   4 -11    2.26    0.51
  -7  -4 -11    0.14    0.67
  -7   4  11    0.00    0.56
  -7   4 -11    0.23    0.65
  -7  -4  11    0.26    0.50
  -7   4 -11   -0.27    0.56
  -8   4  11    1.48    0.75
  -8  -4 -11    1.50    0.86
  -8  -4  11    1.36    0.68
  -8   4 -11    0.65    0.91
   0  -5  11    8.81    0.61
   0   5 -11    8.39    0.61
   0  -5 -11    8.96    0.49
   0   5  11    8.00    0.61
   0   5  11    9.35    0.44
   0  -5 -11    8.02    0.61
   0   5 -11    9.70    0.60
   0  -5  11    8.72    0.54
  -1   5  11    8.03    0.60
  -1  -5 -11    8.67    0.63
   1  -5  11   10.13    0.58
   1   5 -11    9.00    0.62
  -1  -5 -11    8.61    0.41
   1  -5  11    9.05    0.71
  -1   5  11    8.77    0.49
   1   5 -11    9.36    0.63
   1  -5 -11    9.20    0.58
   1   5  11    9.50    0.39
   1  -5 -11    8.88    0.56
  -1   5 -11   10.65    0.66
  -1  -5  11    9.42    0.69
  -1  -5  11    9.55    0.56
   1   5  11    8.70    0.69
  -1   5 -11    8.96    0.61
   2  -5  11    3.01    0.50
  -2   5  11    2.76    0.32
   2   5 -11    2.86    0.40
   2  -5  11    2.92    0.37
  -2  -5 -11    2.82    0.43
   2   5 -11    2.39    0.41
  -2   5  11    1.85    0.30
  -2   5 -11    2.69    0.38
   2  -5 -11    2.87    0.32
   2  -5 -11    2.95    0.39
  -2  -5  11    2.89    0.31
  -2   5 -11    2.93    0.39
   2   5  11    2.57    0.50
  -2  -5  11    3.18    0.47
  -3  -5 -11    1.34    0.42
   3   5 -11    2.10    0.46
   3   5 -11    2.32    0.38
  -3   5  11    1.67    0.32
   3  -5  11    2.55    0.38
   3  -5 -11    2.05    0.47
  -3   5 -11    2.58    0.44
   3  -5 -11    2.18    0.24
  -3   5 -11    2.38    0.40
  -3  -5  11    2.06    0.33
   4   5 -11    4.28    0.50
   4  -5  11    3.72    0.50
  -4   5  11    3.68    0.46
  -4  -5 -11    3.32    0.55
   4   5 -11    3.76    0.58
  -4  -5  11    3.82    0.43
  -4   5 -11    4.64    0.57
   5   5 -11    0.76    0.41
  -5   5  11    0.57    0.40
  -5  -5 -11    0.34    0.50
  -5  -5  11    0.13    0.35
  -5   5 -11    0.44    0.46
  -5   5 -11    0.54    0.46
  -6  -5 -11    0.51    0.59
  -6   5  11    0.45    0.48
  -6  -5  11    0.60    0.44
  -6   5 -11    0.82    0.50
  -6   5 -11    1.03    0.57
  -7   5  11   -0.19    0.58
  -7  -5 -11    0.34    0.70
  -7   5 -11   -0.20    0.65
  -7   5 -11   -0.08    0.59
  -7  -5  11   -0.10    0.53
  -8   5  11    0.32    0.77
  -8  -5 -11    0.35    0.90
  -8  -5  11   -0.09    0.64
  -8   5 -11   -0.07    0.81
   0   6  11    4.20    0.52
   0  -6  11    5.35    0.45
   0  -6  11    3.94    0.54
   0   6 -11    3.69    0.46
   0  -6 -11    4.36    0.34
   0   6 -11    4.12    0.46
   0   6  11    3.92    0.29
   0  -6 -11    4.57    0.46
  -1   6  11    4.75    0.36
   1   6 -11    5.18    0.51
   1   6 -11    4.30    0.48
  -1   6  11    5.33    0.49
  -1  -6 -11    4.15    0.49
   1  -6  11    3.57    0.55
   1  -6  11    5.69    0.47
   1   6  11    3.88    0.57
  -1  -6  11    4.53    0.42
  -1   6 -11    4.22    0.50
   1  -6 -11    4.62    0.40
  -1  -6  11    4.61    0.56
   1  -6 -11    4.97    0.45
  -1   6 -11    4.23    0.46
   2   6 -11    0.14    0.43
   2   6 -11    0.64    0.32
   2  -6  11    0.32    0.28
  -2  -6 -11    0.41    0.34
  -2   6  11    0.31    0.25
   2  -6 -11    0.17    0.25
  -2   6 -11    0.00    0.32
  -2   6 -11    0.29    0.35
  -2  -6  11    0.05    0.24
   2  -6 -11    0.13    0.35
   2   6  11    0.17    0.47
   3   6 -11    3.01    0.43
   3   6 -11    2.68    0.56
   3  -6  11    3.91    0.47
  -3   6  11    2.60    0.38
  -3  -6 -11    2.96    0.50
  -3   6 -11    3.19    0.48
   3  -6 -11    2.15    0.49
  -3  -6  11    2.69    0.34
   4   6 -11    7.11    0.82
  -4  -6 -11    7.22    0.73
  -4   6  11    7.68    0.64
   4   6 -11    9.04    0.68
   4  -6  11    7.40    0.68
  -4  -6  11    9.10    0.65
  -4   6 -11    7.80    0.72
   5   6 -11    0.95    0.42
  -5   6  11    1.47    0.46
  -5  -6 -11    0.68    0.44
  -5   6 -11    1.11    0.53
  -5   6 -11    1.10    0.45
  -5  -6  11    0.80    0.41
  -6   6  11    2.90    0.61
  -6  -6 -11    3.15    0.72
  -6  -6  11    3.19    0.56
  -6   6 -11    2.26    0.59
  -6   6 -11    1.56    0.63
  -7  -6 -11    0.60    0.75
  -7   6  11    0.32    0.63
  -7   6 -11    0.23    0.67
  -7  -6  11    0.43    0.56
  -7   6 -11    0.43    0.71
   0   7  11    0.39    0.16
   0  -7 -11    0.54    0.32
   0   7  11    0.56    0.45
   0  -7  11    0.60    0.28
   0   7 -11    0.36    0.32
   1  -7  11    5.87    0.53
   1   7 -11    6.36    0.60
  -1  -7 -11    5.74    0.58
  -1   7  11    6.12    0.44
  -1   7  11    5.91    0.57
   1  -7 -11    5.93    0.52
  -1  -7  11    6.99    0.47
   1   7  11    5.84    0.65
  -1   7 -11    5.28    0.55
   2   7 -11    0.97    0.37
   2  -7  11    1.54    0.36
  -2   7  11    0.64    0.29
  -2  -7 -11    0.84    0.42
   2  -7 -11    0.91    0.40
   2  -7 -11    0.71    0.29
  -2   7 -11    0.50    0.37
  -2  -7  11    0.71    0.24
  -3   7  11   21.59    1.07
   3   7 -11   21.57    1.14
  -3  -7 -11   21.41    1.22
   3  -7  11   21.34    1.14
   3  -7 -11   21.22    1.23
  -3  -7  11   20.74    1.08
  -3   7 -11   20.81    1.17
   4  -7  11    7.35    0.71
  -4   7  11    6.74    0.66
  -4  -7 -11    6.34    0.67
   4   7 -11    7.96    0.72
  -4  -7  11    6.64    0.61
  -4   7 -11    8.46    0.75
   5   7 -11    1.04    0.52
  -5   7  11    1.28    0.49
  -5  -7 -11    1.49    0.62
  -5   7 -11    0.29    0.51
  -5   7 -11    1.71    0.58
  -5  -7  11    0.84    0.42
  -6   7  11    0.05    0.57
   6   7 -11    0.24    0.66
  -6  -7 -11    0.58    0.67
  -6   7 -11    0.18    0.58
  -6   7 -11    0.16    0.62
  -6  -7  11    0.30    0.49
  -7  -7 -11    8.11    1.07
  -7   7  11    8.65    0.93
  -7   7 -11    6.96    0.96
  -7   7 -11    6.08    0.94
  -7  -7  11    6.93    0.81
   0   8  11    7.32    0.69
   0   8 -11    7.23    0.65
   0  -8 -11    7.59    0.63
   0  -8  11    8.05    0.63
  -1  -8 -11    1.60    0.44
   1  -8  11    2.26    0.40
  -1   8  11    2.09    0.31
   1   8 -11    1.80    0.45
   1  -8 -11    1.42    0.38
  -1   8 -11    1.51    0.45
  -1  -8  11    1.33    0.35
  -2  -8 -11    1.74    0.49
  -2   8  11    1.71    0.36
   2   8 -11    1.81    0.46
   2  -8  11    1.23    0.40
  -2   8 -11    0.93    0.43
   2  -8 -11    1.60    0.36
  -2  -8  11    2.15    0.38
  -3  -8 -11    4.04    0.64
   3  -8  11    6.65    0.65
   3   8 -11    4.55    0.60
  -3   8  11    6.40    0.59
  -3  -8  11    6.55    0.59
  -3   8 -11    5.87    0.66
   4  -8  11    4.57    0.64
  -4   8  11    6.09    0.64
  -4  -8 -11    3.66    0.66
   4   8 -11    5.11    0.64
  -4   8 -11    4.21    0.64
  -4  -8  11    6.64    0.61
   5   8 -11    1.34    0.55
  -5   8  11    1.95    0.56
  -5  -8 -11    1.48    0.64
  -5   8 -11    1.10    0.57
  -5  -8  11    1.25    0.45
  -5   8 -11    1.12    0.61
   6   8 -11    1.47    0.64
  -6   8  11    1.20    0.63
  -6  -8 -11    2.67    0.75
  -6   8 -11    0.99    0.68
  -6   8 -11    1.23    0.70
  -6  -8  11    0.97    0.55
  -7   8  11    0.63    0.78
  -7  -8 -11    1.06    0.86
  -7   8 -11    0.94    0.83
  -7  -8  11    0.93    0.67
   0   9 -11    2.65    0.51
   0  -9 -11    3.51    0.50
   0  -9  11    3.45    0.47
   1  -9  11    0.47    0.37
   1   9 -11    0.55    0.44
  -1  -9 -11    0.36    0.42
  -1  -9  11    0.35    0.35
  -1   9 -11    0.36    0.33
   1  -9 -11    0.35    0.39
   2  -9  11    0.40    0.41
   2   9 -11    0.03    0.43
  -2   9  11    0.47    0.35
  -2  -9 -11    0.23    0.47
  -2  -9  11   -0.22    0.34
  -2   9 -11    0.26    0.43
   3   9 -11    8.64    0.80
  -3  -9 -11    7.78    0.81
   3  -9  11    9.21    0.80
  -3   9  11    9.29    0.72
  -3  -9  11    6.63    0.66
  -3   9 -11    8.33    0.79
   4  -9  11    4.06    0.70
  -4   9  11    3.99    0.62
   4   9 -11    1.93    0.60
  -4  -9 -11    4.17    0.74
  -4   9 -11    4.10    0.66
  -4  -9  11    4.53    0.58
  -4   9 -11    3.17    0.64
  -5   9  11   -0.28    0.60
  -5  -9 -11    0.10    0.66
   5   9 -11    0.11    0.58
  -5  -9  11    0.22    0.49
  -5   9 -11   -0.27    0.60
  -5   9 -11    0.26    0.69
   6   9 -11    0.63    0.80
  -6   9  11    0.26    0.68
  -6  -9 -11    0.51    0.91
  -6   9 -11    0.29    0.84
  -6  -9  11    0.51    0.59
  -6   9 -11    0.95    0.75
   0 -10 -11    4.40    0.57
   0  10 -11    2.53    0.52
   0 -10  11    2.87    0.51
   1 -10  11    5.62    0.57
   1  10 -11    2.85    0.58
  -1 -10 -11    4.25    0.63
  -1  10 -11    4.44    0.62
   1 -10 -11    4.74    0.58
  -1 -10  11    3.90    0.54
   2 -10  11    2.21    0.46
   2  10 -11    0.81    0.51
  -2 -10 -11    1.07    0.57
  -2  10 -11    1.46    0.52
  -2 -10  11    1.00    0.42
   3  10 -11    1.40    0.58
  -3 -10 -11    1.20    0.64
  -3  10  11    2.68    0.49
   3 -10  11    2.03    0.60
  -3 -10  11    1.49    0.47
  -3  10 -11    1.67    0.56
  -4  10  11    3.38    0.60
   4  10 -11    3.79    0.77
  -4 -10 -11    4.75    0.84
   4 -10  11    4.64    0.77
  -4 -10  11    4.68    0.64
  -4  10 -11    4.07    0.73
  -4  10 -11    2.89    0.65
  -5 -10 -11   -0.49    0.81
  -5  10  11    0.47    0.63
   5  10 -11    0.42    0.70
  -5  10 -11   -0.19    0.65
  -5  10 -11    0.11    0.68
  -5 -10  11    0.26    0.54
  -6  10  11    1.04    0.74
   6  10 -11    0.38    0.93
  -6 -10 -11    0.73    0.99
  -6  10 -11    1.31    0.83
  -6 -10  11    1.57    0.67
  -6  10 -11    1.37    0.84
   0 -11 -11   15.64    1.06
   0  11 -11   16.08    1.12
   0 -11  11   16.80    1.08
   1  11 -11    6.30    0.77
   1 -11  11    7.34    0.76
  -1 -11 -11    7.15    0.78
  -1 -11  11    7.25    0.71
  -1  11 -11    6.47    0.68
   1 -11 -11    6.85    0.74
   2 -11  11    2.12    0.61
  -2 -11 -11    2.02    0.71
   2  11 -11    1.06    0.58
  -2  11 -11    1.00    0.57
  -2 -11  11    1.34    0.51
   3 -11  11    1.27    0.66
  -3 -11 -11    0.74    0.70
   3  11 -11    0.91    0.65
  -3  11 -11    1.16    0.67
  -3 -11  11    1.38    0.54
   4 -11  11    2.98    0.79
  -4 -11 -11    2.95    0.86
   4  11 -11    2.96    0.76
  -4  11 -11    2.61    0.69
  -4  11 -11    1.97    0.71
  -4 -11  11    2.62    0.64
   5  11 -11    0.38    0.78
  -5  11  11    0.90    0.76
  -5 -11 -11    1.56    0.93
  -5 -11  11    0.84    0.62
  -5  11 -11    1.08    0.79
  -5  11 -11    0.39    0.76
   0 -12 -11    1.45    0.64
   0  12 -11    1.19    0.50
   0 -12  11    1.20    0.59
  -1 -12 -11    1.25    0.64
   1 -12  11    0.88    0.60
   1  12 -11    1.27    0.64
  -1  12 -11    0.63    0.61
  -1 -12  11    1.35    0.56
   2 -12  11   -0.11    0.62
  -2 -12 -11    0.69    0.67
   2  12 -11   -0.03    0.63
  -2  12 -11    0.13    0.61
  -2 -12  11    0.20    0.52
   3  12 -11    1.04    0.74
   3 -12  11    0.90    0.71
  -3 -12 -11    1.88    0.81
  -3 -12  11    1.18    0.60
  -3  12 -11    1.47    0.70
   4  12 -11    0.48    0.81
  -4 -12 -11    0.93    0.90
  -4  12 -11    0.03    0.68
  -4  12 -11   -0.08    0.72
  -4 -12  11    0.63    0.62
   0 -13  11    0.85    0.66
   0  13 -11    0.89    0.54
   0 -13 -11    1.00    0.74
   1 -13  11    2.36    0.74
  -1 -13 -11    3.38    0.85
   1  13 -11    2.82    0.80
  -1 -13  11    2.82    0.69
  -1  13 -11    2.98    0.77
  -2 -13 -11    0.43    0.76
   2 -13  11    0.27    0.75
   2  13 -11    0.14    0.74
  -2 -13  11    0.12    0.62
  -2  13 -11    0.26    0.67
   3 -13  11    2.25    0.89
   3  13 -11    1.76    0.86
  -3 -13 -11    2.05    0.93
  -3 -13  11    2.24    0.69
  -3  13 -11    2.72    0.83
   0  14 -11    0.62    0.77
   0 -14  11    2.60    0.79
  -1 -14 -11    0.83    0.89
   1  14 -11    1.51    0.85
   1 -14  11    1.14    0.81
  -1  14 -11    0.64    0.79
  -1 -14  11    0.91    0.82
   2 -14  11    0.79    0.88
  -2 -14 -11    0.13    0.96
   2  14 -11    1.01    0.88
  -2 -14  11    2.16    0.78
  -2  14 -11    0.34    0.89
   0   0 -12   43.27    1.87
   0   0  12   43.83    1.87
   0   0 -12   43.89    1.80
   0   0  12   43.44    1.78
  -1   0  12    2.13    0.35
   1   0 -12    1.26    0.27
  -1   0 -12    2.05    0.25
   1   0  12    2.20    0.39
   1   0  12    1.81    0.22
  -1   0 -12    2.07    0.34
   1   0 -12    2.16    0.31
  -1   0  12    1.31    0.22
  -2   0  12    7.02    0.49
  -2   0 -12    5.98    0.54
   2   0  12    5.21    0.56
   2   0  12    6.69    0.40
  -2   0 -12    6.10    0.39
   2   0 -12    6.13    0.52
   2   0 -12    6.12    0.46
  -2   0  12    5.38    0.42
  -3   0  12   35.35    1.68
  -3   0 -12   41.84    1.66
   3   0 -12   41.75    1.82
   3   0  12   38.41    1.85
  -3   0 -12   42.61    1.83
  -3   0  12   40.71    1.73
   3   0 -12   42.90    1.71
   3   0  12   40.53    1.69
  -4   0  12    3.40    0.41
  -4   0 -12    4.08    0.52
   4   0 -12    4.10    0.35
  -4   0 -12    3.22    0.36
  -5   0  12    4.11    0.49
  -5   0 -12    5.66    0.65
  -5   0 -12    5.18    0.47
  -6   0 -12   -0.01    0.51
  -6   0  12   -0.02    0.40
  -7   0 -12   -0.26    0.64
  -7   0  12    0.30    0.52
  -8   0 -12    5.67    0.98
  -8   0  12    7.11    0.84
   0  -1  12   13.03    0.72
   0  -1  12   12.59    0.61
   0   1 -12   11.63    0.64
   0  -1 -12   11.16    0.63
   0  -1 -12   12.67    0.72
   0   1 -12   11.51    0.69
   0   1  12   13.08    0.60
   0   1  12   12.46    0.75
  -1  -1 -12   19.65    0.95
  -1   1  12   18.43    0.91
  -1   1  12   16.81    0.83
   1   1 -12   18.59    0.91
  -1  -1 -12   18.28    0.82
   1   1 -12   17.84    0.89
   1  -1  12   19.14    0.84
   1  -1  12   18.30    0.97
  -1  -1  12   17.98    0.91
   1   1  12   17.35    0.96
   1  -1 -12   17.03    0.87
   1  -1 -12   18.81    0.89
  -1   1 -12   18.78    0.95
   1   1  12   17.72    0.81
  -1   1 -12   18.84    0.86
  -1  -1  12   20.37    0.86
  -2  -1 -12   15.83    0.70
  -2   1  12   15.34    0.75
   2   1 -12   14.91    0.80
   2   1 -12   15.28    0.85
   2  -1  12   14.34    0.91
  -2   1  12   15.85    0.77
   2  -1  12   15.60    0.75
  -2  -1 -12   15.92    0.88
  -2  -1  12   16.71    0.80
   2  -1 -12   15.06    0.77
  -2   1 -12   14.79    0.86
  -2  -1  12   15.96    0.77
  -2   1 -12   14.10    0.74
   2   1  12   15.32    0.71
   2   1  12   15.35    0.91
   2  -1 -12   14.96    0.83
   3   1 -12   21.57    1.13
  -3   1  12   21.94    1.02
   3  -1  12   19.04    1.16
   3   1 -12   22.41    1.01
   3  -1  12   21.96    1.00
  -3  -1 -12   21.81    1.13
  -3   1  12   18.79    0.96
  -3  -1  12   21.28    1.02
   3   1  12   21.98    0.95
   3   1  12   22.90    1.13
  -3   1 -12   20.46    0.97
   3  -1 -12   21.96    1.13
  -3  -1  12   22.35    1.03
   3  -1 -12   21.14    0.97
  -4  -1 -12    0.30    0.41
   4   1 -12    0.36    0.27
  -4   1  12    0.67    0.29
  -4  -1 -12    0.46    0.23
  -4   1 -12    0.28    0.30
   4  -1 -12    0.90    0.33
  -4  -1  12    0.52    0.29
  -4   1 -12    0.17    0.27
  -4   1 -12    0.53    0.39
  -5   1  12    2.04    0.41
  -5  -1 -12    1.82    0.53
  -5   1 -12    2.11    0.50
  -5   1 -12    1.77    0.39
  -5  -1  12    2.26    0.41
  -6   1  12    3.55    0.55
  -6  -1 -12    3.57    0.66
  -6  -1  12    3.90    0.55
  -6   1 -12    2.67    0.59
  -6   1 -12    2.43    0.65
  -7   1  12    1.20    0.55
  -7  -1 -12    0.84    0.69
  -7  -1  12    0.90    0.43
  -7   1 -12    1.06    0.68
  -8   1  12    0.85    0.68
  -8  -1 -12    0.55    0.81
  -8  -1  12    1.00    0.66
  -8   1 -12    0.91    0.83
   0   2 -12    1.12    0.29
   0   2 -12    1.12    0.26
   0  -2 -12    1.28    0.24
   0   2  12    1.72    0.33
   0  -2  12    1.13    0.33
   0  -2  12    1.12    0.21
   0   2  12    1.21    0.19
   0  -2 -12    1.40    0.29
   1   2 -12    4.60    0.42
  -1   2  12    4.97    0.42
  -1  -2 -12    3.72    0.31
   1  -2  12    4.54    0.35
   1  -2  12    4.20    0.49
  -1   2  12    4.69    0.33
  -1  -2 -12    4.94    0.46
   1   2 -12    4.48    0.44
  -1   2 -12    4.03    0.36
  -1  -2  12    4.40    0.44
   1  -2 -12    4.39    0.41
  -1   2 -12    5.59    0.50
   1   2  12    3.73    0.47
   1  -2 -12    4.35    0.41
   1   2  12    4.46    0.29
  -1  -2  12    4.62    0.36
   2   2 -12   15.84    0.89
   2  -2  12   14.52    0.94
  -2   2  12   17.47    0.80
   2   2 -12   16.06    0.83
  -2  -2 -12   16.57    0.72
   2  -2  12   15.57    0.80
  -2  -2 -12   16.91    0.91
  -2   2  12   16.85    0.80
   2  -2 -12   16.52    0.87
   2  -2 -12   17.06    0.80
  -2  -2  12   16.55    0.81
  -2   2 -12   14.10    0.88
  -2  -2  12   16.01    0.85
   2   2  12   16.30    0.72
   2   2  12   18.89    0.98
  -2   2 -12   15.35    0.79
   3  -2  12    1.56    0.29
   3   2 -12    1.34    0.43
  -3  -2 -12    0.90    0.19
  -3   2  12    1.39    0.28
   3  -2  12    1.43    0.53
   3   2 -12    1.18    0.31
  -3  -2 -12    1.01    0.31
  -3  -2  12    0.59    0.34
   3   2  12    1.21    0.40
  -3  -2  12    0.94    0.27
  -3   2 -12    1.47    0.37
   3  -2 -12    1.43    0.43
  -3   2 -12    1.30    0.30
   3  -2 -12    1.09    0.24
  -4   2  12    3.37    0.42
   4  -2  12    4.07    0.43
  -4  -2 -12    4.02    0.54
   4   2 -12    3.68    0.42
  -4   2 -12    4.29    0.45
  -4   2 -12    4.85    0.56
  -4  -2  12    4.62    0.45
  -4   2 -12    3.70    0.43
  -5  -2 -12    3.44    0.59
  -5   2  12    2.68    0.46
  -5   2 -12    2.92    0.42
  -5   2 -12    3.09    0.57
  -5  -2  12    3.99    0.43
  -6  -2 -12    1.70    0.58
  -6   2  12    1.31    0.48
  -6   2 -12    1.45    0.44
  -6   2 -12    1.84    0.58
  -6  -2  12    0.80    0.43
  -7   2  12    1.59    0.58
  -7  -2 -12    2.42    0.72
  -7   2 -12    1.29    0.69
  -7  -2  12    1.58    0.56
  -8   2  12    1.57    0.72
  -8  -2 -12    3.19    0.93
  -8   2 -12    2.53    0.90
  -8  -2  12    1.26    0.69
   0   3 -12    1.17    0.29
   0  -3  12    0.82    0.35
   0  -3 -12    0.86    0.28
   0  -3  12    1.13    0.23
   0  -3 -12    1.44    0.25
   0   3  12    1.23    0.35
   0   3 -12    1.94    0.34
   0   3  12    0.99    0.16
  -1  -3 -12    0.55    0.30
   1  -3  12    0.09    0.37
   1   3 -12    0.00    0.25
  -1   3  12    0.45    0.18
  -1   3  12    0.28    0.28
   1   3 -12    0.07    0.28
   1  -3  12    0.22    0.20
  -1  -3 -12    0.05    0.17
  -1   3 -12    0.42    0.29
  -1  -3  12    0.47    0.17
   1   3  12    0.24    0.34
   1   3  12    0.23    0.12
  -1   3 -12    0.60    0.27
  -1  -3  12    0.39    0.33
   1  -3 -12    0.34    0.27
   1  -3 -12    0.41    0.24
  -2  -3 -12    5.08    0.51
   2  -3  12    4.22    0.49
  -2  -3 -12    4.22    0.28
  -2   3  12    3.69    0.38
  -2   3  12    4.37    0.37
   2   3 -12    4.69    0.46
   2  -3  12    4.93    0.41
   2   3 -12    3.89    0.47
   2   3  12    4.52    0.28
  -2  -3  12    4.67    0.48
  -2   3 -12    4.73    0.43
   2   3  12    4.80    0.56
  -2  -3  12    4.28    0.40
   2  -3 -12    5.29    0.41
  -2   3 -12    4.41    0.48
   2  -3 -12    4.62    0.49
   3   3 -12   36.01    1.65
  -3  -3 -12   35.91    1.50
  -3   3  12   39.07    1.64
   3  -3  12   36.03    1.65
  -3  -3 -12   38.82    1.76
   3   3 -12   38.12    1.66
  -3  -3  12   37.73    1.66
   3  -3 -12   39.53    1.57
  -3   3 -12   37.86    1.72
  -3   3 -12   38.03    1.64
   3  -3 -12   37.77    1.73
  -3  -3  12   38.40    1.65
  -4  -3 -12   24.77    1.27
   4  -3  12   22.75    1.13
  -4   3  12   23.15    1.14
   4   3 -12   22.81    1.11
  -4   3 -12   23.63    1.13
  -4   3 -12   23.76    1.25
  -4  -3  12   21.66    1.09
  -4   3 -12   22.36    1.12
   5   3 -12    3.32    0.49
  -5   3  12    3.00    0.48
  -5  -3 -12    3.32    0.59
  -5   3 -12    2.74    0.49
  -5   3 -12    3.92    0.60
  -5  -3  12    3.40    0.46
  -6  -3 -12    0.78    0.57
  -6   3  12    0.98    0.47
  -6   3 -12    0.90    0.58
  -6  -3  12    0.86    0.44
  -6   3 -12    0.45    0.43
  -7  -3 -12    0.57    0.69
  -7   3  12    0.99    0.59
  -7  -3  12    0.56    0.53
  -7   3 -12    1.25    0.71
  -8   3  12    3.10    0.79
  -8  -3 -12    3.15    0.93
  -8  -3  12    2.63    0.73
  -8   3 -12    2.70    0.90
   0  -4  12    4.37    0.51
   0  -4 -12    3.88    0.34
   0  -4 -12    4.14    0.43
   0   4 -12    3.79    0.45
   0   4  12    3.60    0.44
   0   4 -12    3.89    0.42
   0   4  12    3.93    0.28
   0  -4  12    4.94    0.40
   1  -4  12    6.17    0.46
   1  -4  12    6.59    0.62
  -1   4  12    6.83    0.41
  -1  -4 -12    6.10    0.37
   1   4 -12    5.99    0.53
  -1   4  12    5.66    0.47
  -1  -4 -12    6.73    0.57
   1   4 -12    6.83    0.54
  -1  -4  12    6.54    0.46
   1  -4 -12    6.31    0.48
  -1  -4  12    5.83    0.56
   1  -4 -12    6.95    0.51
   1   4  12    5.72    0.58
  -1   4 -12    5.73    0.48
   1   4  12    6.11    0.32
  -1   4 -12    5.92    0.54
   2  -4  12   13.93    0.75
   2   4 -12   13.69    0.77
  -2   4  12   14.36    0.72
   2   4 -12   14.52    0.79
  -2   4  12   12.05    0.70
  -2  -4 -12   13.73    0.85
   2  -4  12   12.64    0.90
   2   4  12   11.79    0.90
  -2  -4  12   14.19    0.71
   2  -4 -12   14.09    0.84
  -2  -4  12   14.48    0.84
  -2   4 -12   12.70    0.82
  -2   4 -12   13.82    0.76
   2  -4 -12   13.78    0.72
  -3   4  12    1.42    0.32
  -3  -4 -12    1.43    0.43
   3   4 -12    1.90    0.36
   3  -4  12    1.53    0.33
   3   4 -12    1.06    0.41
  -3  -4  12    1.30    0.30
  -3   4 -12    2.00    0.38
   3  -4 -12    0.92    0.46
  -3   4 -12    1.97    0.42
   3  -4 -12    1.50    0.24
   4  -4  12   26.13    1.27
  -4  -4 -12   25.09    1.37
   4   4 -12   27.09    1.26
  -4   4  12   25.76    1.25
  -4   4 -12   24.14    1.28
  -4   4 -12   25.99    1.35
  -4  -4  12   25.69    1.24
  -5   4  12    6.03    0.60
  -5  -4 -12    6.15    0.72
   5   4 -12    4.75    0.54
  -5   4 -12    6.82    0.65
  -5   4 -12    4.76    0.65
  -5  -4  12    6.44    0.59
  -6  -4 -12    1.39    0.62
  -6   4  12    1.13    0.50
  -6   4 -12    0.54    0.58
  -6  -4  12    0.96    0.47
  -6   4 -12    1.08    0.56
  -7   4  12    0.80    0.62
  -7  -4 -12    1.22    0.75
  -7  -4  12    0.94    0.57
  -7   4 -12    1.01    0.71
  -7   4 -12    1.56    0.61
  -8   4  12    0.27    0.74
  -8  -4 -12    1.58    0.91
  -8  -4  12    1.24    0.67
  -8   4 -12    0.51    0.88
   0   5 -12   32.47    1.50
   0   5 -12   30.97    1.45
   0   5  12   31.96    1.50
   0   5  12   31.64    1.31
   0  -5 -12   31.71    1.46
   0  -5  12   32.71    1.53
   0  -5  12   32.70    1.41
   0  -5 -12   32.51    1.35
   1  -5  12    8.69    0.55
   1   5 -12    8.48    0.62
  -1   5  12    8.02    0.61
  -1  -5 -12    8.05    0.64
  -1   5  12    7.47    0.47
   1  -5  12    7.60    0.69
   1   5 -12    7.89    0.63
  -1  -5  12    7.77    0.54
  -1  -5  12    7.99    0.68
   1  -5 -12    7.51    0.55
   1   5  12    8.00    0.36
  -1   5 -12    8.82    0.61
   1  -5 -12    7.27    0.57
   1   5  12    7.18    0.66
  -1   5 -12    7.70    0.63
   2  -5  12   18.80    0.98
  -2  -5 -12   19.12    1.07
   2   5 -12   19.01    1.02
  -2   5  12   19.04    0.94
   2  -5 -12   19.70    1.04
  -2  -5  12   17.70    1.07
  -2  -5  12   19.88    0.94
  -2   5 -12   20.39    1.01
   2   5  12   17.27    1.12
  -2   5 -12   20.07    1.03
   2  -5 -12   21.03    0.94
  -3  -5 -12    1.52    0.45
  -3   5  12    1.22    0.35
   3   5 -12    1.16    0.49
   3   5 -12    1.32    0.40
   3  -5  12    1.32    0.35
  -3  -5  12    1.20    0.27
   3  -5 -12    1.52    0.49
  -3   5 -12    0.72    0.40
   4   5 -12    3.58    0.50
  -4   5  12    3.36    0.49
   4  -5  12    3.86    0.51
  -4  -5 -12    3.47    0.59
  -4  -5  12    4.31    0.48
  -4   5 -12    3.80    0.58
  -5   5  12    0.96    0.45
   5   5 -12    1.50    0.42
  -5  -5 -12    1.40    0.56
  -5  -5  12    1.49    0.41
  -5   5 -12    1.68    0.47
  -5   5 -12    0.68    0.52
  -6   5  12    0.07    0.50
  -6  -5 -12    0.35    0.63
  -6   5 -12    0.15    0.58
  -6   5 -12    0.12    0.52
  -6  -5  12    0.45    0.48
  -7  -5 -12    2.84    0.83
  -7   5  12    2.39    0.69
  -7   5 -12    2.15    0.70
  -7   5 -12    2.04    0.77
  -7  -5  12    2.21    0.64
   0  -6  12    5.80    0.48
   0   6 -12    4.66    0.52
   0   6  12    5.34    0.56
   0  -6 -12    5.16    0.51
   0   6  12    5.25    0.33
  -1   6  12   10.47    0.56
   1   6 -12   10.91    0.72
  -1   6  12    9.14    0.71
  -1  -6 -12   10.14    0.72
   1  -6  12   10.30    0.65
   1  -6 -12   10.01    0.67
   1   6  12    9.14    0.77
  -1  -6  12   10.55    0.64
  -1   6 -12    9.51    0.67
   2  -6  12   14.38    0.81
  -2   6  12   13.42    0.74
   2   6 -12   11.93    0.97
  -2  -6 -12   14.51    0.90
   2   6 -12   13.27    0.83
   2  -6 -12   13.20    0.75
   2  -6 -12   13.57    0.86
  -2  -6  12   14.23    0.78
  -2   6 -12   11.99    0.85
  -3   6  12    1.04    0.35
  -3  -6 -12    2.06    0.42
   3   6 -12    1.07    0.38
   3  -6  12    1.92    0.41
   3  -6 -12    1.24    0.56
  -3  -6  12    1.32    0.29
  -3   6 -12    1.55    0.45
   4   6 -12    7.55    0.69
  -4  -6 -12    7.61    0.80
   4  -6  12    8.85    0.75
  -4   6  12    8.49    0.68
  -4   6 -12   10.10    0.81
  -4  -6  12    9.03    0.69
   5   6 -12   -0.18    0.48
  -5  -6 -12    0.07    0.52
  -5   6  12   -0.11    0.48
  -5  -6  12   -0.06    0.39
  -5   6 -12   -0.28    0.50
  -5   6 -12    0.46    0.55
  -6   6  12    0.83    0.57
  -6  -6 -12    1.75    0.70
  -6   6 -12    1.28    0.58
  -6  -6  12    1.65    0.54
  -6   6 -12    1.42    0.74
  -7  -6 -12   -0.29    0.80
  -7   6  12   -0.39    0.67
  -7   6 -12   -0.41    0.77
  -7   6 -12   -0.12    0.70
  -7  -6  12    0.16    0.59
   0   7 -12   14.59    0.91
   0  -7 -12   15.15    0.89
   0  -7  12   16.54    0.87
   0   7  12   13.70    0.93
  -1  -7 -12    0.22    0.42
   1  -7  12    0.05    0.24
   1   7 -12    0.02    0.36
  -1   7  12    0.26    0.22
   1   7  12    0.33    0.53
  -1  -7  12   -0.08    0.26
  -1   7 -12    0.17    0.34
   1  -7 -12    0.03    0.33
  -2  -7 -12    5.04    0.61
   2   7 -12    5.97    0.60
   2  -7  12    6.03    0.58
  -2   7  12    5.92    0.49
  -2   7 -12    6.09    0.60
  -2  -7  12    4.57    0.50
   2  -7 -12    6.46    0.50
  -3  -7 -12    1.27    0.48
  -3   7  12    1.24    0.39
   3  -7  12    1.62    0.43
   3   7 -12    0.68    0.42
  -3   7 -12    1.69    0.42
  -3  -7  12    0.56    0.34
  -4  -7 -12    3.23    0.64
   4   7 -12    3.37    0.58
   4  -7  12    5.38    0.63
  -4   7  12    3.95    0.55
  -4   7 -12    3.31    0.62
   5   7 -12    3.33    0.58
  -5  -7 -12    4.53    0.73
  -5   7  12    1.07    0.52
  -5   7 -12    2.62    0.65
  -5  -7  12    2.36    0.51
  -5   7 -12    2.05    0.59
  -6   7  12    0.56    0.60
  -6  -7 -12    0.77    0.70
  -6   7 -12   -0.05    0.62
  -6  -7  12    0.76    0.55
  -6   7 -12    0.43    0.69
  -7   7  12    0.03    0.71
  -7  -7 -12    0.12    0.86
  -7   7 -12   -0.35    0.77
  -7   7 -12   -0.39    0.90
  -7  -7  12    0.15    0.64
   0   8  12    3.87    0.66
   0   8 -12    4.00    0.56
   0  -8  12    3.93    0.49
   0  -8 -12    5.84    0.57
   1   8 -12    4.94    0.58
   1  -8  12    4.62    0.54
  -1  -8 -12    5.40    0.61
   1  -8 -12    5.22    0.54
  -1   8 -12    5.30    0.61
  -1  -8  12    4.81    0.52
  -2   8  12    0.89    0.34
   2   8 -12    0.70    0.42
   2  -8  12    1.17    0.41
  -2  -8 -12    0.76    0.48
  -2  -8  12    0.88    0.35
  -2   8 -12    0.61    0.43
   3   8 -12    6.68    0.69
  -3  -8 -12    5.48    0.71
  -3   8  12    6.12    0.57
   3  -8  12    7.25    0.70
  -3  -8  12    6.75    0.61
   4  -8  12    5.93    0.72
  -4   8  12    4.77    0.61
  -4  -8 -12    4.81    0.74
   4   8 -12    4.68    0.66
  -4  -8  12    5.07    0.60
  -4   8 -12    5.61    0.72
  -5   8  12    0.75    0.60
  -5  -8 -12    0.96    0.67
   5   8 -12    0.93    0.65
  -5   8 -12    0.48    0.64
  -5   8 -12    1.41    0.61
  -5  -8  12    0.80    0.49
  -6   8  12    1.95    0.68
  -6  -8 -12    1.81    0.79
  -6  -8  12    2.32    0.62
  -6   8 -12    1.75    0.74
  -6   8 -12    2.00    0.87
   0  -9  12    1.21    0.42
   0  -9 -12    2.73    0.51
   0   9 -12    1.77    0.46
  -1  -9 -12    7.28    0.71
   1  -9  12    6.62    0.65
   1   9 -12    5.19    0.65
  -1   9 -12    5.90    0.67
   1  -9 -12    6.54    0.62
  -1  -9  12    7.21    0.65
   2   9 -12    0.67    0.48
   2  -9  12    0.69    0.45
  -2  -9 -12    0.48    0.50
  -2   9 -12    0.94    0.46
  -2  -9  12    0.69    0.40
  -3  -9 -12    2.24    0.63
   3   9 -12    1.69    0.56
   3  -9  12    2.59    0.58
  -3   9  12    1.54    0.42
  -3   9 -12    2.95    0.61
  -3  -9  12    1.61    0.48
  -4  -9 -12    1.53    0.67
   4  -9  12    0.77    0.61
  -4   9  12    1.46    0.55
   4   9 -12    1.34    0.60
  -4   9 -12    1.28    0.62
  -4  -9  12    1.31    0.51
   5   9 -12    0.42    0.65
  -5   9  12   -0.23    0.56
  -5  -9 -12   -0.47    0.69
  -5   9 -12    0.24    0.64
  -5  -9  12    0.67    0.54
  -5   9 -12   -0.35    0.66
  -6  -9 -12    0.10    0.85
  -6   9  12    0.02    0.70
  -6  -9  12    0.24    0.61
  -6   9 -12    0.32    0.77
  -6   9 -12    0.42    0.89
   0 -10 -12    5.31    0.64
   0  10 -12    5.11    0.67
   0 -10  12    5.48    0.63
  -1 -10 -12    5.83    0.72
   1  10 -12    6.54    0.74
   1 -10  12    5.60    0.67
  -1  10 -12    6.96    0.73
   1 -10 -12    6.31    0.67
  -1 -10  12    5.80    0.64
   2  10 -12    4.81    0.70
   2 -10  12    3.23    0.62
  -2 -10 -12    3.17    0.65
  -2 -10  12    3.04    0.55
  -2  10 -12    2.96    0.63
   3 -10  12    5.69    0.76
  -3 -10 -12    4.25    0.76
   3  10 -12    4.29    0.74
  -3  10 -12    2.87    0.66
  -3 -10  12    5.06    0.64
  -4  10  12    0.18    0.52
   4  10 -12    0.71    0.66
  -4 -10 -12   -0.03    0.73
   4 -10  12    0.18    0.67
  -4  10 -12    0.50    0.64
  -4  10 -12    0.01    0.60
  -4 -10  12    0.35    0.50
   5  10 -12    2.01    0.86
  -5  10  12    1.40    0.73
  -5 -10 -12    1.41    0.90
  -5  10 -12    1.57    0.72
  -5  10 -12    1.20    0.79
  -5 -10  12    1.35    0.63
   0  11 -12    1.43    0.48
   0 -11 -12    1.11    0.54
   0 -11  12    2.41    0.60
  -1 -11 -12    8.65    0.93
   1 -11  12   10.03    0.90
   1  11 -12    9.77    0.92
  -1 -11  12    9.50    0.85
  -1  11 -12    8.50    0.90
  -2 -11 -12    4.79    0.79
   2 -11  12    4.48    0.73
   2  11 -12    4.32    0.75
  -2 -11  12    5.22    0.68
  -2  11 -12    4.63    0.75
   3  11 -12    0.41    0.65
  -3 -11 -12    0.58    0.73
   3 -11  12    0.69    0.66
  -3 -11  12    0.40    0.54
  -3  11 -12    0.46    0.63
   4  11 -12    2.34    0.78
   4 -11  12    1.70    0.80
  -4 -11 -12    1.32    0.88
  -4  11 -12    1.01    0.70
  -4 -11  12    1.93    0.63
  -4  11 -12    0.87    0.73
  -5 -11 -12    1.00    1.00
   5  11 -12    0.71    0.95
  -5  11 -12    0.44    0.81
  -5 -11  12    0.48    0.67
  -5  11 -12    0.83    0.93
   0 -12  12    4.02    0.72
   0 -12 -12    4.75    0.78
   0  12 -12    4.33    0.77
  -1 -12 -12    2.30    0.71
   1  12 -12    1.26    0.68
   1 -12  12    1.55    0.54
  -1  12 -12    1.60    0.67
  -1 -12  12    1.28    0.62
  -2 -12 -12    0.74    0.73
   2 -12  12    1.08    0.66
   2  12 -12    0.42    0.70
  -2 -12  12    0.61    0.60
  -2  12 -12    1.27    0.68
   3 -12  12   -0.12    0.74
  -3 -12 -12    0.21    0.80
   3  12 -12   -0.03    0.74
  -3  12 -12    0.35    0.77
  -3 -12  12    0.10    0.60
  -4 -12 -12    0.44    0.96
   4 -12  12    0.98    0.88
   4  12 -12    0.98    0.87
  -4  12 -12    0.46    0.78
  -4  12 -12    0.43    0.81
  -4 -12  12    0.70    0.68
   0  13 -12    0.34    0.73
   0 -13  12    0.97    0.70
   1 -13  12    1.92    0.78
  -1 -13 -12    1.38    0.77
   1  13 -12    0.97    0.76
  -1 -13  12    0.97    0.70
  -1  13 -12    0.90    0.76
  -2 -13 -12    0.09    0.90
   2  13 -12   -0.01    0.78
   2 -13  12    0.69    0.78
  -2 -13  12    0.53    0.66
  -2  13 -12    0.51    0.73
   3 -13  12    1.01    0.87
  -3 -13 -12    1.23    0.93
   3  13 -12    1.69    0.92
  -3  13 -12    0.29    0.83
  -3 -13  12    1.71    0.75
   0   0  13    0.50    0.17
   0   0 -13    0.76    0.27
   0   0 -13    0.74    0.29
   0   0  13    0.53    0.33
  -1   0 -13    2.29    0.39
   1   0 -13    1.88    0.32
   1   0 -13    2.28    0.36
  -1   0  13    1.86    0.38
  -1   0 -13    2.19    0.27
  -1   0  13    2.26    0.29
   1   0  13    1.36    0.41
   1   0  13    2.37    0.26
   2   0  13    6.94    0.66
  -2   0 -13    6.72    0.45
   2   0  13    6.65    0.45
   2   0 -13    7.27    0.53
  -2   0  13    7.47    0.56
  -2   0  13    6.71    0.47
   2   0 -13    6.68    0.60
  -2   0 -13    7.82    0.63
   3   0  13   30.78    1.30
   3   0 -13   28.47    1.32
  -3   0 -13   29.96    1.46
  -3   0  13   30.59    1.35
   3   0 -13   28.12    1.45
   4   0 -13    1.76    0.35
  -4   0 -13    2.17    0.49
  -4   0  13    1.17    0.34
  -4   0 -13    1.95    0.33
  -5   0 -13    0.36    0.47
  -5   0  13    0.16    0.35
  -6   0 -13    7.11    0.83
  -6   0  13    6.63    0.68
  -7   0  13    0.34    0.54
  -7   0 -13    0.31    0.71
  -8   0 -13    1.29    0.90
  -8   0  13    0.42    0.67
   0  -1  13    0.83    0.35
   0   1 -13    0.26    0.27
   0   1  13    0.87    0.19
   0  -1 -13    1.04    0.30
   0   1 -13    0.78    0.29
   0   1  13    0.55    0.37
   0  -1 -13    0.49    0.25
   0  -1  13    0.66    0.20
  -1  -1 -13   18.17    0.84
  -1   1  13   17.61    0.92
   1   1 -13   18.04    0.93
   1  -1  13   17.79    1.01
   1  -1  13   18.67    0.86
  -1  -1 -13   19.07    0.98
   1   1 -13   17.23    0.92
  -1   1  13   18.79    0.86
  -1  -1  13   19.08    0.87
   1   1  13   18.88    1.01
  -1   1 -13   19.59    0.99
   1   1  13   17.96    0.82
  -1  -1  13   18.36    0.95
   1  -1 -13   17.81    0.93
   1  -1 -13   19.76    0.93
  -1   1 -13   17.85    0.86
   2   1 -13    1.49    0.39
   2  -1  13    1.54    0.25
  -2   1  13    1.33    0.26
   2  -1  13    1.63    0.46
   2   1 -13    1.97    0.35
  -2  -1 -13    1.24    0.36
  -2   1  13    1.45    0.33
  -2  -1 -13    1.44    0.23
  -2  -1  13    1.33    0.27
   2   1  13    1.29    0.46
  -2   1 -13    1.81    0.38
   2  -1 -13    1.30    0.38
   2   1  13    1.59    0.23
   2  -1 -13    1.62    0.31
  -2   1 -13    1.61    0.28
  -2  -1  13    1.41    0.37
   3  -1  13    8.85    0.57
  -3  -1 -13    9.43    0.76
   3   1 -13    8.64    0.61
  -3   1  13    9.67    0.58
   3   1 -13    8.01    0.79
  -3   1 -13    9.89    0.73
  -3  -1  13    8.23    0.62
  -3   1 -13    8.45    0.56
   3  -1 -13    8.27    0.73
   3  -1 -13    7.39    0.55
   3   1  13    9.02    0.52
  -3  -1  13    8.95    0.58
   4   1 -13    4.03    0.41
  -4   1  13    4.16    0.46
  -4  -1 -13    3.83    0.37
  -4  -1 -13    3.37    0.55
  -4  -1  13    4.59    0.47
  -4   1 -13    4.92    0.54
  -4   1 -13    4.23    0.42
  -5  -1 -13    1.21    0.51
  -5   1  13    1.48    0.41
  -5   1 -13    1.57    0.53
  -5  -1  13    0.66    0.38
  -5   1 -13    1.19    0.37
  -6  -1 -13    1.28    0.65
  -6   1  13    0.81    0.47
  -6   1 -13    0.86    0.59
  -6  -1  13    1.07    0.47
  -7  -1 -13    0.31    0.71
  -7   1  13    0.95    0.55
  -7  -1  13    1.13    0.55
  -7   1 -13    0.93    0.71
  -8   1  13    0.28    0.71
  -8  -1 -13    0.49    0.90
  -8  -1  13    0.21    0.66
  -8   1 -13    0.26    0.86
   0   2  13    3.18    0.27
   0   2  13    4.38    0.49
   0   2 -13    3.04    0.40
   0   2 -13    2.84    0.37
   0  -2  13    4.12    0.34
   0  -2  13    3.78    0.48
   0  -2 -13    2.59    0.38
   0  -2 -13    3.02    0.34
  -1  -2 -13    3.36    0.43
  -1   2  13    2.80    0.30
   1  -2  13    3.10    0.32
  -1   2  13    3.81    0.41
   1  -2  13    2.40    0.46
  -1  -2 -13    3.29    0.30
   1   2 -13    2.50    0.37
   1   2 -13    3.69    0.42
   1   2  13    2.99    0.25
   1   2  13    2.92    0.46
  -1   2 -13    3.40    0.43
  -1  -2  13    2.74    0.32
   1  -2 -13    2.85    0.39
   1  -2 -13    2.76    0.37
  -1   2 -13    2.56    0.33
  -1  -2  13    3.12    0.43
  -2  -2 -13    8.40    0.44
   2   2 -13    7.02    0.62
  -2   2  13    7.35    0.50
   2  -2  13    8.09    0.71
   2  -2  13    8.55    0.52
  -2   2  13    7.83    0.58
  -2  -2 -13    8.14    0.67
   2   2 -13    7.72    0.60
   2   2  13    7.25    0.63
  -2  -2  13    7.80    0.52
  -2  -2  13    8.98    0.68
  -2   2 -13    8.05    0.68
   2  -2 -13    7.90    0.62
   2   2  13    8.05    0.44
   2  -2 -13    8.18    0.56
  -2   2 -13    7.62    0.52
  -3  -2 -13   32.80    1.39
  -3   2  13   32.89    1.49
   3  -2  13   34.92    1.50
  -3  -2 -13   31.78    1.61
   3   2 -13   33.40    1.51
   3  -2 -13   32.82    1.60
  -3   2 -13   31.35    1.60
   3  -2 -13   34.47    1.44
  -3   2 -13   34.15    1.48
  -3  -2  13   38.00    1.52
  -3  -2  13   33.18    1.52
  -4  -2 -13    3.41    0.54
   4   2 -13    3.12    0.42
   4  -2  13    2.80    0.44
  -4   2  13    3.45    0.44
  -4  -2  13    3.40    0.40
  -4   2 -13    3.58    0.54
  -4   2 -13    3.18    0.43
  -5   2  13    2.06    0.44
  -5  -2 -13    1.66    0.54
  -5   2 -13    2.44    0.46
  -5  -2  13    2.12    0.42
  -5   2 -13    1.89    0.56
  -6   2  13    3.03    0.56
  -6  -2 -13    3.49    0.72
  -6   2 -13    2.37    0.96
  -6   2 -13    1.98    0.64
  -6  -2  13    2.86    0.53
  -7  -2 -13    0.62    0.74
  -7   2  13    0.71    0.58
  -7   2 -13    0.64    0.74
  -7  -2  13    0.74    0.56
  -8   2  13    0.41    0.71
  -8  -2 -13    0.56    0.90
  -8  -2  13    0.70    0.68
  -8   2 -13    0.32    0.99
   0   3  13    8.65    0.64
   0   3  13    8.66    0.45
   0  -3 -13    8.23    0.54
   0  -3  13    8.18    0.52
   0  -3 -13    8.17    0.64
   0   3 -13    8.22    0.62
   0  -3  13    9.10    0.69
   0   3 -13    8.57    0.60
  -1  -3 -13   20.80    1.07
   1   3 -13   19.71    1.03
   1   3 -13   20.34    1.04
   1  -3  13   19.74    1.11
  -1   3  13   20.26    1.02
  -1   3  13   20.92    0.93
  -1  -3 -13   20.55    0.91
   1  -3  13   21.26    0.97
   1  -3 -13   19.81    1.00
  -1  -3  13   19.82    1.06
   1   3  13   21.16    1.10
   1  -3 -13   21.28    1.02
   1   3  13   20.35    0.87
  -1   3 -13   19.76    1.01
  -1   3 -13   20.62    1.08
  -1  -3  13   20.96    0.98
   2   3 -13   13.56    0.77
  -2  -3 -13   12.88    0.82
  -2   3  13   11.17    0.70
   2  -3  13   13.64    0.71
  -2   3  13   12.86    0.69
   2   3 -13   13.28    0.84
   2  -3 -13   12.44    0.70
  -2   3 -13   13.51    0.73
   2  -3 -13   13.35    0.80
  -2  -3  13   11.45    0.79
   2   3  13   12.78    0.58
  -2  -3  13   12.20    0.70
   2   3  13   12.69    0.91
  -2   3 -13   12.88    0.82
   3   3 -13    1.38    0.38
[truncated: 87,524 more chars]
