# Supplementary material for: Crystal structure and Hirshfeld surface analysis of N′-[(1E)-1-(3-oxo-3,4-di­hydro-2H-1,4-benzoxazin-6-yl)ethyl­idene]benzohydrazide monohydrate
Source: Acta Crystallogr E Crystallogr Commun. 2025 Sep 5;81(Pt 10):924–7. doi: 10.1107/S2056989025007819 (PMC12498053; doi:10.1107/S2056989025007819)
Supplement: Supplementary file 2 [file e-81-00924-Isup2.hkl]

data_I                                                                          
_shelx_title ' RSJ_1_190625_0m_a.res in P2(1)2(1)2(1)'                          
_shelx_refln_list_code          4                                               
_shelx_F_calc_maximum      121.34                                               
_exptl_crystal_F_000       688.00                                               
_reflns_d_resolution_high  0.7499                                               
                                                                                
loop_                                                                           
 _space_group_symop_operation_xyz                                               
 'x, y, z'                                                                      
 '-x+1/2, -y, z+1/2'                                                            
 '-x, y+1/2, -z+1/2'                                                            
 'x+1/2, -y+1/2, -z'                                                            
                                                                                
_cell_length_a     7.4104                                                       
_cell_length_b    12.2781                                                       
_cell_length_c    17.3257                                                       
_cell_angle_alpha  90.000                                                       
_cell_angle_beta   90.000                                                       
_cell_angle_gamma  90.000                                                       
                                                                                
_shelx_F_squared_multiplier     1.000                                           
                                                                                
loop_                                                                           
 _refln_index_h                                                                 
 _refln_index_k                                                                 
 _refln_index_l                                                                 
 _refln_F_squared_calc                                                          
 _refln_F_squared_meas                                                          
 _refln_F_squared_sigma                                                         
 _refln_observed_status                                                         
   2   0   0        269.76        264.29         5.50 o                         
   4   0   0          6.49         12.40         1.39 o                         
   6   0   0        185.31        174.09         5.25 o                         
   8   0   0         14.90         19.95         8.07 o                         
   1   1   0       3736.44       3352.94        77.55 o                         
   2   1   0         44.65         45.50         0.99 o                         
   3   1   0          1.37          3.59         0.61 o                         
   4   1   0          2.09          4.30         0.86 o                         
   5   1   0        231.56        233.79         4.12 o                         
   6   1   0        260.80        263.44         4.86 o                         
   7   1   0        217.36        207.78         6.24 o                         
   8   1   0         57.43         61.40         8.87 o                         
   9   1   0          0.48          2.58         6.11 o                         
   0   2   0       5541.96       5110.05       233.09 o                         
   1   2   0        335.25        320.48         4.31 o                         
   2   2   0       1116.38        950.67        13.19 o                         
   3   2   0       1272.07       1357.70        18.79 o                         
   4   2   0        275.33        285.91         4.56 o                         
   5   2   0        165.26        186.56         3.54 o                         
   6   2   0        702.70        731.34        10.96 o                         
   7   2   0         11.68         14.35         3.37 o                         
   8   2   0         38.07         43.78         9.90 o                         
   9   2   0          3.61         -0.98         6.52 o                         
   1   3   0        281.96        265.78         3.51 o                         
   2   3   0        720.12        740.45         9.82 o                         
   3   3   0         43.74         64.63         1.82 o                         
   4   3   0        287.46        321.53         5.09 o                         
   5   3   0         18.26         17.67         1.36 o                         
   6   3   0         34.60         30.96         2.20 o                         
   7   3   0         97.31         92.05         4.83 o                         
   8   3   0         89.26         85.29         6.69 o                         
   9   3   0          0.16         -3.23         6.13 o                         
   0   4   0        546.00        573.50        11.50 o                         
   1   4   0       4733.34       4590.28        90.48 o                         
   2   4   0         96.78         81.07         1.83 o                         
   3   4   0       1592.27       1653.16        21.61 o                         
   4   4   0        228.55        220.03         3.90 o                         
   5   4   0         77.31         74.77         2.30 o                         
   6   4   0          5.19          7.21         1.90 o                         
   7   4   0        101.90         93.94         6.51 o                         
   8   4   0         91.40         76.90         6.73 o                         
   9   4   0          2.24          1.17        10.42 o                         
   1   5   0        241.10        250.60         3.93 o                         
   2   5   0        581.63        593.59         8.59 o                         
   3   5   0       1307.81       1415.63        19.78 o                         
   4   5   0          2.38          2.05         1.01 o                         
   5   5   0         76.52         74.70         2.22 o                         
   6   5   0         11.34          9.69         2.35 o                         
   7   5   0         13.63         14.25         3.59 o                         
   8   5   0          4.06          2.90         4.49 o                         
   9   5   0          9.94         17.31        11.88 o                         
   0   6   0        990.47       1019.14        21.43 o                         
   1   6   0       1322.66       1399.74        19.49 o                         
   2   6   0        255.57        305.20         4.83 o                         
   3   6   0        176.68        198.10         3.53 o                         
   4   6   0         79.96         84.09         2.33 o                         
   5   6   0        980.65        976.35        16.50 o                         
   6   6   0        138.44        148.55         7.25 o                         
   7   6   0          0.23          1.91         3.42 o                         
   8   6   0          0.77          1.20         6.58 o                         
   9   6   0          0.28         -1.32        12.18 o                         
   1   7   0        936.74       1013.23        14.40 o                         
   2   7   0        469.35        527.34         7.92 o                         
   3   7   0         37.17         35.43         1.72 o                         
   4   7   0        131.05        149.11         3.26 o                         
   5   7   0       1187.67       1178.15        27.87 o                         
   6   7   0          1.87         -0.62         2.91 o                         
   7   7   0         76.12         84.95         7.56 o                         
   8   7   0          7.31          9.07         7.11 o                         
   0   8   0         30.34         26.91         1.85 o                         
   1   8   0         71.67         63.02         1.95 o                         
   2   8   0         13.29         13.36         1.30 o                         
   3   8   0        141.92        146.48         3.24 o                         
   4   8   0        265.88        264.50         5.49 o                         
   5   8   0        519.38        511.64        14.95 o                         
   6   8   0          9.41          4.95         3.23 o                         
   7   8   0         19.57         20.12         6.36 o                         
   8   8   0          3.41         -3.02         7.51 o                         
   1   9   0        197.87        186.68         3.72 o                         
   2   9   0          4.89          8.70         1.46 o                         
   3   9   0         12.14          8.32         1.62 o                         
   4   9   0        317.21        322.75         8.06 o                         
   5   9   0        168.14        164.48         6.51 o                         
   6   9   0         89.95         96.67        11.30 o                         
   7   9   0          2.55          3.65         6.84 o                         
   8   9   0          0.07         -0.68         8.97 o                         
   0  10   0        338.56        297.13         7.90 o                         
   1  10   0          9.59         12.15         1.48 o                         
   2  10   0        123.80        128.03         3.47 o                         
   3  10   0         17.42         18.58         2.43 o                         
   4  10   0          0.03          1.20         2.38 o                         
   5  10   0         57.77         50.53         6.36 o                         
   6  10   0          0.07          0.32         6.17 o                         
   7  10   0          0.59         -2.81         7.91 o                         
   1  11   0         23.89         22.19         1.90 o                         
   2  11   0        524.72        492.02        11.75 o                         
   3  11   0         25.94         26.08         2.95 o                         
   4  11   0         45.79         43.89         5.54 o                         
   5  11   0         15.02          8.03         9.53 o                         
   6  11   0          9.67         12.01         7.21 o                         
   7  11   0          0.30          1.27         8.61 o                         
   0  12   0         48.09         43.31         4.80 o                         
   1  12   0         76.36         71.28         5.59 o                         
   2  12   0         57.65         53.15         3.41 o                         
   3  12   0          3.59          8.63         3.92 o                         
   4  12   0          0.08         -0.70         5.72 o                         
   5  12   0          4.36          2.60         6.87 o                         
   6  12   0          6.27         12.60         8.35 o                         
   1  13   0         57.14         61.30         4.24 o                         
   2  13   0         30.92         27.84         3.90 o                         
   3  13   0         60.47         73.21         5.23 o                         
   4  13   0          2.13          4.99         6.24 o                         
   5  13   0          0.90          1.18         8.03 o                         
   6  13   0         16.34         18.86         9.64 o                         
   0  14   0         60.23         80.87         5.78 o                         
   1  14   0          0.00          1.12         4.47 o                         
   2  14   0          1.91         -0.31         4.97 o                         
   3  14   0         10.99         18.29         7.41 o                         
   4  14   0          1.02          1.09         6.39 o                         
   5  14   0          0.10         -0.78         7.63 o                         
   1  15   0          2.99          3.53         5.49 o                         
   2  15   0          0.81          1.76         5.53 o                         
   3  15   0         17.23         18.12         8.02 o                         
   0  16   0          4.83         -0.15        10.71 o                         
   1  16   0          0.53         -1.83         8.03 o                         
   2  16   0          0.20         -0.29        12.32 o                         
   1   0   1        499.36        491.30         6.79 o                         
   2   0   1        791.43        760.19        10.57 o                         
   3   0   1         36.11         38.73         1.27 o                         
   4   0   1        835.25        914.89        12.98 o                         
   5   0   1         86.61         95.12         2.38 o                         
   6   0   1          0.05          1.24         1.47 o                         
   7   0   1         31.27         34.90         3.22 o                         
   8   0   1          1.07          2.77         4.51 o                         
   9   0   1          4.85          4.29         6.69 o                         
  -9   1   1          4.16         -0.32         6.27 o                         
  -8   1   1         46.46         46.39         6.75 o                         
  -7   1   1         63.49         65.55         7.68 o                         
  -6   1   1         70.40         67.20         2.34 o                         
  -5   1   1         15.42         20.69         1.38 o                         
  -4   1   1       2506.98       2553.49        35.06 o                         
  -3   1   1        664.35        668.96         9.50 o                         
  -2   1   1       1183.39       1138.76        15.72 o                         
  -1   1   1        802.27        741.22        10.83 o                         
   0   1   1         48.75         52.98         1.67 o                         
   1   1   1        802.58        735.04         9.55 o                         
   2   1   1       1184.04       1145.24        15.73 o                         
   3   1   1        663.56        667.34         9.50 o                         
   4   1   1       2507.85       2552.37        35.07 o                         
   5   1   1         15.17         22.42         1.38 o                         
   6   1   1         70.78         69.99         2.38 o                         
   7   1   1         63.57         69.55         3.71 o                         
   8   1   1         46.58         49.80         6.60 o                         
   9   1   1          4.11          2.63         6.37 o                         
  -9   2   1          7.72         10.45         6.12 o                         
  -8   2   1         48.63         31.75        11.37 o                         
  -7   2   1        330.30        339.93        10.01 o                         
  -6   2   1         67.41         77.64         2.50 o                         
  -5   2   1        111.80        108.55         2.60 o                         
  -4   2   1       1222.26       1215.16        18.25 o                         
  -3   2   1         46.10         52.74         1.44 o                         
  -2   2   1       2342.12       2237.74        38.99 o                         
  -1   2   1       2401.51       2237.36        54.09 o                         
   0   2   1       7262.77       6635.69       255.24 o                         
   1   2   1       2402.26       2195.75        45.41 o                         
   2   2   1       2338.81       2266.30        32.93 o                         
   3   2   1         46.23         50.85         1.31 o                         
   4   2   1       1223.35       1223.28        17.11 o                         
   5   2   1        111.32        115.42         2.92 o                         
   6   2   1         66.92         68.39         2.63 o                         
   7   2   1        330.11        332.81        11.95 o                         
   8   2   1         48.74         55.98        10.56 o                         
   9   2   1          7.68         11.39         6.63 o                         
  -9   3   1          0.05          4.69         9.83 o                         
  -8   3   1         61.20         59.14         5.54 o                         
  -7   3   1        387.72        379.02        11.02 o                         
  -6   3   1         28.84         28.25         2.02 o                         
  -5   3   1        225.93        224.72         4.05 o                         
  -4   3   1        116.86        113.57         2.36 o                         
  -3   3   1       1226.96       1165.30        16.27 o                         
  -2   3   1       1452.03       1460.19        21.38 o                         
  -1   3   1        748.86        769.33         9.53 o                         
   0   3   1        204.69        237.87         3.51 o                         
   1   3   1        746.73        759.00        12.30 o                         
   2   3   1       1451.95       1447.79        18.87 o                         
   3   3   1       1227.27       1167.98        15.37 o                         
   4   3   1        116.15        112.25         2.41 o                         
   5   3   1        225.63        223.51         4.03 o                         
   6   3   1         28.46         35.26         2.38 o                         
   7   3   1        387.78        397.91        11.16 o                         
   8   3   1         61.42         59.62         6.47 o                         
   9   3   1          0.05         -2.31         6.13 o                         
  -9   4   1          3.29         -1.17        10.56 o                         
  -8   4   1          6.49         10.02         4.30 o                         
  -7   4   1        149.09        145.83         6.95 o                         
  -6   4   1         69.09         66.90         3.39 o                         
  -5   4   1         17.28         16.79         1.41 o                         
  -4   4   1        149.35        171.49         3.12 o                         
  -3   4   1       1274.34       1315.93        19.66 o                         
  -2   4   1        294.28        292.09         4.14 o                         
  -1   4   1         77.34         80.23         1.59 o                         
   0   4   1          1.15          1.35         0.44 o                         
   1   4   1         77.58         80.99         2.01 o                         
   2   4   1        292.74        284.37         4.42 o                         
   3   4   1       1274.57       1325.75        17.38 o                         
   4   4   1        149.32        164.18         2.94 o                         
   5   4   1         17.19         18.00         1.36 o                         
   6   4   1         68.89         66.85         3.59 o                         
   7   4   1        148.92        144.24         7.39 o                         
   8   4   1          6.51          8.40         5.32 o                         
   9   4   1          3.32          4.44         6.37 o                         
  -9   5   1          6.72          8.80        11.74 o                         
  -8   5   1         91.22        102.35         8.50 o                         
  -7   5   1         51.43         51.83         4.43 o                         
  -6   5   1         13.72         11.94         2.56 o                         
  -5   5   1        211.21        204.88         4.22 o                         
  -4   5   1         35.29         36.36         2.02 o                         
  -3   5   1         74.41         87.94         1.92 o                         
  -2   5   1        224.69        233.14         3.56 o                         
  -1   5   1        508.59        559.30         7.63 o                         
   0   5   1        134.63        113.70         2.24 o                         
   1   5   1        508.70        565.29         8.65 o                         
   2   5   1        225.69        238.49         4.73 o                         
   3   5   1         73.93         89.90         2.14 o                         
   4   5   1         35.08         33.53         1.42 o                         
   5   5   1        211.06        206.03         3.75 o                         
   6   5   1         13.88         13.03         2.24 o                         
   7   5   1         51.43         54.62         4.44 o                         
   8   5   1         91.16        103.79         6.86 o                         
   9   5   1          6.74         18.34        11.59 o                         
  -9   6   1         24.26         26.11        12.76 o                         
  -8   6   1         14.20         16.40         6.90 o                         
  -7   6   1         23.53         22.26         3.84 o                         
  -6   6   1         53.50         56.78         4.19 o                         
  -5   6   1        140.55        141.05         3.53 o                         
  -4   6   1         75.79         75.63         2.06 o                         
  -3   6   1         25.02         27.90         1.23 o                         
  -2   6   1         29.98         34.28         1.28 o                         
  -1   6   1       2446.43       2561.55        33.29 o                         
   0   6   1        838.54        849.94        12.93 o                         
   1   6   1       2446.42       2588.18        37.76 o                         
   2   6   1         29.98         35.21         1.31 o                         
   3   6   1         24.88         28.35         1.68 o                         
   4   6   1         75.64         78.36         3.89 o                         
   5   6   1        140.20        150.37         3.96 o                         
   6   6   1         53.29         61.89         4.15 o                         
   7   6   1         23.47         16.29         3.92 o                         
   8   6   1         14.23         12.69         6.41 o                         
   9   6   1         24.39         20.68        12.76 o                         
  -8   7   1          4.57          5.27         6.94 o                         
  -7   7   1         13.90         14.69         5.96 o                         
  -6   7   1         33.38         40.13         5.89 o                         
  -5   7   1        361.60        352.69         7.61 o                         
  -4   7   1        110.31         99.09         2.95 o                         
  -3   7   1         55.91         57.16         2.19 o                         
  -2   7   1        120.63        107.12         2.41 o                         
  -1   7   1        445.61        480.98         6.88 o                         
   0   7   1       1478.62       1558.97        21.75 o                         
   1   7   1        446.69        491.08         7.82 o                         
   2   7   1        120.80        105.30         2.39 o                         
   3   7   1         55.90         56.47         1.89 o                         
   4   7   1        109.42         97.62         2.89 o                         
   5   7   1        362.02        366.25         8.66 o                         
   6   7   1         33.42         37.11         3.88 o                         
   7   7   1         13.88         16.37         3.98 o                         
   8   7   1          4.58          4.89         6.85 o                         
  -8   8   1          0.86         -3.38         7.98 o                         
  -7   8   1          2.05          1.05         6.06 o                         
  -6   8   1        161.21        163.75        15.11 o                         
  -5   8   1        294.11        309.75         9.11 o                         
  -4   8   1         82.26         86.52         3.10 o                         
  -3   8   1         52.24         52.07         1.96 o                         
  -2   8   1         20.92         18.63         1.36 o                         
  -1   8   1          7.99          8.51         1.03 o                         
   0   8   1        374.14        408.95         6.41 o                         
   1   8   1          7.99          7.89         1.25 o                         
   2   8   1         20.98         21.14         1.33 o                         
   3   8   1         52.19         54.96         2.25 o                         
   4   8   1         81.84         79.23         3.17 o                         
   5   8   1        294.20        307.54         7.90 o                         
   6   8   1        161.75        148.10        17.53 o                         
   7   8   1          2.03         -1.20         5.89 o                         
   8   8   1          0.90          1.54         7.40 o                         
  -8   9   1          2.18         -2.80         8.50 o                         
  -7   9   1         21.67         26.56         7.31 o                         
  -6   9   1         73.15         63.14         7.05 o                         
  -5   9   1        364.37        340.07        13.53 o                         
  -4   9   1         49.83         49.39         2.91 o                         
  -3   9   1         60.08         55.11         2.58 o                         
  -2   9   1        263.02        235.58         4.34 o                         
  -1   9   1        591.24        565.70         7.85 o                         
   0   9   1         82.66         87.93         2.36 o                         
   1   9   1        590.49        582.69         9.40 o                         
   2   9   1        262.64        230.98         4.37 o                         
   3   9   1         60.27         51.24         2.24 o                         
   4   9   1         49.84         49.09         3.09 o                         
   5   9   1        364.94        349.17        10.30 o                         
   6   9   1         73.23         59.43         7.00 o                         
   7   9   1         21.46         16.26         6.97 o                         
   8   9   1          2.20          2.94         8.76 o                         
  -7  10   1          1.30         -2.08         7.62 o                         
  -6  10   1          6.94          5.86         6.48 o                         
  -5  10   1         25.72         21.40         5.69 o                         
  -4  10   1         57.23         47.69         3.98 o                         
  -3  10   1         14.12          9.00         2.24 o                         
  -2  10   1        334.49        357.49         6.52 o                         
  -1  10   1        206.29        202.54         3.74 o                         
   0  10   1         71.98         75.09         2.37 o                         
   1  10   1        206.09        196.18         4.84 o                         
   2  10   1        335.39        355.44         6.51 o                         
   3  10   1         14.25         11.14         2.18 o                         
   4  10   1         57.46         55.91         4.21 o                         
   5  10   1         25.60         23.84         3.71 o                         
   6  10   1          6.92          3.23         6.17 o                         
   7  10   1          1.31          2.09         7.47 o                         
  -7  11   1         35.09         42.10         9.49 o                         
  -6  11   1          1.41          7.59         7.03 o                         
  -5  11   1          1.26         -0.44         5.90 o                         
  -4  11   1          7.74          0.76         4.86 o                         
  -3  11   1          3.07          1.82         2.42 o                         
  -2  11   1        402.21        387.96         7.84 o                         
  -1  11   1        223.29        224.76         4.44 o                         
   0  11   1         90.57         79.38         3.13 o                         
   1  11   1        222.98        205.28         7.16 o                         
   2  11   1        402.17        376.89         8.66 o                         
   3  11   1          3.12          2.77         2.64 o                         
   4  11   1          7.81          5.82         2.94 o                         
   5  11   1          1.30          2.02         5.75 o                         
   6  11   1          1.43         -1.56         7.10 o                         
   7  11   1         35.22         43.12        16.72 o                         
  -6  12   1         33.85         44.13         8.91 o                         
  -5  12   1          9.22         17.99         7.00 o                         
  -4  12   1         15.58         16.59         5.37 o                         
  -3  12   1         29.48         35.26         3.98 o                         
  -2  12   1        115.75         95.91         4.57 o                         
  -1  12   1        114.63        111.42         6.80 o                         
   0  12   1         12.10         14.36         2.53 o                         
   1  12   1        114.52        106.80         5.17 o                         
   2  12   1        115.63        105.39         7.49 o                         
   3  12   1         29.54         26.47         3.87 o                         
   4  12   1         15.58         21.97         5.95 o                         
   5  12   1          9.25         12.99         6.82 o                         
   6  12   1         33.99         30.07         8.66 o                         
  -5  13   1          9.90         12.77         6.72 o                         
  -4  13   1         93.67        105.69         7.62 o                         
  -3  13   1          8.17          7.87         4.84 o                         
  -2  13   1          3.29          1.77         3.29 o                         
  -1  13   1         40.08         46.04         3.89 o                         
   0  13   1          6.74          5.59         3.15 o                         
   1  13   1         39.96         49.34         6.27 o                         
   2  13   1          3.37          1.60         3.16 o                         
   3  13   1          8.25          9.75         5.60 o                         
   4  13   1         93.39         98.38         9.10 o                         
   5  13   1          9.89         14.28         8.58 o                         
  -5  14   1          2.64          5.48         7.57 o                         
  -4  14   1         24.05         34.19         6.87 o                         
  -3  14   1         75.30         73.58         6.93 o                         
  -2  14   1          4.18          2.53         4.96 o                         
  -1  14   1         26.63         31.72         5.16 o                         
   0  14   1          5.84          6.02         3.82 o                         
   1  14   1         26.92         29.74         4.39 o                         
   2  14   1          4.19          3.91         4.95 o                         
   3  14   1         75.41         78.09        16.43 o                         
   4  14   1         24.15         22.15        11.00 o                         
   5  14   1          2.65          5.77         9.05 o                         
  -3  15   1          1.15          0.77         7.66 o                         
  -2  15   1         11.29         13.12         7.12 o                         
  -1  15   1          9.18         11.18         7.03 o                         
   0  15   1          0.00          1.76         4.82 o                         
   1  15   1          9.24         11.33         5.61 o                         
   2  15   1         11.21         10.05         5.88 o                         
   3  15   1          1.14          3.46         8.00 o                         
  -2  16   1         12.45         14.96        12.47 o                         
  -1  16   1         26.36         21.36         8.49 o                         
   0  16   1         25.41         32.36         8.24 o                         
   1  16   1         26.41         29.10         8.19 o                         
   2  16   1         12.39          7.94         8.42 o                         
   0   0   2         12.25         17.10         1.06 o                         
   1   0   2         50.94         67.70         1.05 o                         
   2   0   2       1868.75       1842.95        29.04 o                         
   3   0   2       1767.46       1789.88        24.61 o                         
   4   0   2        343.89        364.45         5.60 o                         
   5   0   2         47.45         55.59         2.49 o                         
   6   0   2        165.23        165.59         4.12 o                         
   7   0   2         83.11         81.56         4.71 o                         
   8   0   2          0.04         -4.32         4.61 o                         
   9   0   2          1.46          1.84         6.07 o                         
  -9   1   2         21.14         29.97         7.00 o                         
  -8   1   2          3.74          1.10         4.59 o                         
  -7   1   2        174.36        185.21         6.76 o                         
  -6   1   2        617.12        582.66         8.97 o                         
  -5   1   2         67.38         70.86         2.25 o                         
  -4   1   2         46.75         56.75         2.15 o                         
  -3   1   2         27.32         29.15         1.20 o                         
  -2   1   2         59.71         64.92         1.22 o                         
  -1   1   2        881.02        822.22        11.35 o                         
   1   1   2        882.86        829.10        14.37 o                         
   2   1   2         59.75         63.25         1.50 o                         
   3   1   2         27.18         28.04         1.45 o                         
   4   1   2         46.41         58.95         2.34 o                         
   5   1   2         67.03         66.97         2.02 o                         
   6   1   2        616.53        579.86         9.65 o                         
   7   1   2        174.13        169.64         5.14 o                         
   8   1   2          3.72          1.70         4.70 o                         
   9   1   2         21.22         26.93         6.68 o                         
  -9   2   2          2.25          2.33         6.60 o                         
  -8   2   2          6.47          7.81         3.99 o                         
  -7   2   2        342.03        328.80         9.86 o                         
  -6   2   2        269.90        282.99         5.11 o                         
  -5   2   2        462.64        468.47         7.12 o                         
  -4   2   2        699.40        661.13         9.59 o                         
  -3   2   2         89.82         89.50         3.08 o                         
  -2   2   2       1010.33        912.53        12.71 o                         
  -1   2   2       2974.84       2751.27        64.54 o                         
   0   2   2        443.17        446.08         6.66 o                         
   1   2   2       2977.42       2714.48        55.55 o                         
   2   2   2       1010.54        925.68        12.80 o                         
   3   2   2         89.68         91.50         1.70 o                         
   4   2   2        698.52        662.29         9.59 o                         
   5   2   2        462.93        450.04         7.59 o                         
   6   2   2        268.88        287.54         5.61 o                         
   7   2   2        341.59        335.42         8.44 o                         
   8   2   2          6.60          8.96         5.65 o                         
   9   2   2          2.25          0.61         6.20 o                         
  -9   3   2          1.47         -3.52         9.83 o                         
  -8   3   2         14.03         13.57         4.38 o                         
  -7   3   2        177.99        181.87         7.15 o                         
  -6   3   2        599.92        557.02         9.51 o                         
  -5   3   2         98.34         93.01         2.46 o                         
  -4   3   2        118.02        121.73         2.47 o                         
  -3   3   2        537.59        554.62         8.61 o                         
  -2   3   2         25.25         35.54         0.99 o                         
  -1   3   2       1316.22       1226.79        16.82 o                         
   0   3   2        222.28        219.14         3.28 o                         
   1   3   2       1318.88       1214.89        17.99 o                         
   2   3   2         25.04         35.15         1.05 o                         
   3   3   2        535.99        559.17         7.62 o                         
   4   3   2        118.19        120.90         2.66 o                         
   5   3   2         98.41         89.94         2.24 o                         
   6   3   2        600.53        575.09         9.50 o                         
   7   3   2        177.85        191.15         7.61 o                         
   8   3   2         14.09         10.17         5.04 o                         
   9   3   2          1.51          1.75         6.68 o                         
  -9   4   2         12.41          8.80        11.00 o                         
  -8   4   2         34.80         40.98         6.85 o                         
  -7   4   2        245.99        244.20         8.36 o                         
  -6   4   2        336.03        308.99         7.29 o                         
  -5   4   2        157.78        144.90         3.25 o                         
  -4   4   2         86.06         90.26         2.22 o                         
  -3   4   2        376.95        378.53         5.64 o                         
  -2   4   2        126.75        133.22         2.43 o                         
  -1   4   2       1716.50       1620.17        20.88 o                         
   0   4   2         36.37         43.81         0.99 o                         
   1   4   2       1713.53       1597.48        23.67 o                         
   2   4   2        126.68        132.92         3.05 o                         
   3   4   2        378.21        375.75         5.78 o                         
   4   4   2         86.53         89.83         3.25 o                         
   5   4   2        157.32        141.68         2.92 o                         
   6   4   2        335.11        318.31         6.63 o                         
   7   4   2        245.61        246.05         8.20 o                         
   8   4   2         34.79         37.82         5.81 o                         
   9   4   2         12.42          8.83         6.61 o                         
  -9   5   2         28.09         29.48        12.03 o                         
  -8   5   2         46.77         35.71         6.95 o                         
  -7   5   2         64.25         64.48         5.41 o                         
  -6   5   2          0.26         -0.85         2.28 o                         
  -5   5   2         18.07         19.37         1.55 o                         
  -4   5   2         18.13         18.53         1.13 o                         
  -3   5   2        160.78        163.89         2.91 o                         
  -2   5   2         68.90         77.06         1.76 o                         
  -1   5   2        194.69        183.92         2.89 o                         
   0   5   2         14.88         15.54         0.83 o                         
   1   5   2        193.22        184.14         3.42 o                         
   2   5   2         68.84         78.58         1.85 o                         
   3   5   2        160.54        166.36         4.19 o                         
   4   5   2         18.70         18.70         1.35 o                         
   5   5   2         17.98         17.79         1.68 o                         
   6   5   2          0.28         -0.69         2.20 o                         
   7   5   2         64.87         67.93         6.47 o                         
   8   5   2         46.90         42.26         5.98 o                         
   9   5   2         27.96         34.18        12.47 o                         
  -9   6   2         51.65         44.89        13.06 o                         
  -8   6   2          8.84          7.64         6.48 o                         
  -7   6   2         14.36         14.14         5.51 o                         
  -6   6   2         86.75         90.74         4.29 o                         
  -5   6   2        186.55        192.49         4.16 o                         
  -4   6   2         27.58         29.41         1.36 o                         
  -3   6   2        423.55        394.54         5.83 o                         
  -2   6   2        507.80        531.64         6.95 o                         
  -1   6   2        485.22        518.65         7.76 o                         
   0   6   2          0.47          1.21         0.69 o                         
   1   6   2        484.84        539.82         8.25 o                         
   2   6   2        507.37        512.90         9.09 o                         
   3   6   2        422.79        408.16         6.70 o                         
   4   6   2         27.90         29.80         1.64 o                         
   5   6   2        187.15        198.70         4.86 o                         
   6   6   2         86.83         82.13         3.89 o                         
   7   6   2         14.49         15.83         3.78 o                         
   8   6   2          8.91          4.81         5.60 o                         
   9   6   2         51.45         53.40        13.79 o                         
  -8   7   2         25.62         27.78         7.67 o                         
  -7   7   2          3.41          0.38         5.70 o                         
  -6   7   2         70.39         82.92         4.83 o                         
  -5   7   2         35.55         34.54         2.62 o                         
  -4   7   2         34.72         42.77         2.16 o                         
  -3   7   2          2.74          2.03         0.99 o                         
  -2   7   2        254.80        284.37         4.40 o                         
  -1   7   2        234.27        256.11         3.87 o                         
   0   7   2         13.73         13.97         1.05 o                         
   1   7   2        234.47        263.96         4.31 o                         
   2   7   2        255.16        279.18         4.68 o                         
   3   7   2          2.76          3.12         1.20 o                         
   4   7   2         34.74         38.45         2.41 o                         
   5   7   2         35.42         36.95         3.47 o                         
   6   7   2         70.37         72.06         4.69 o                         
   7   7   2          3.38          3.69         3.94 o                         
   8   7   2         25.77         33.16         7.85 o                         
  -8   8   2         11.81         12.60         7.88 o                         
  -7   8   2         32.74         26.46         6.85 o                         
  -6   8   2         65.78         76.00         7.05 o                         
  -5   8   2         62.09         54.30         3.70 o                         
  -4   8   2        484.86        483.70         8.76 o                         
  -3   8   2         19.39         20.28         1.46 o                         
  -2   8   2        151.66        155.19         2.94 o                         
  -1   8   2        392.44        378.90         5.33 o                         
   0   8   2        107.18        101.68         2.44 o                         
   1   8   2        392.99        363.73         6.64 o                         
   2   8   2        151.24        141.99         3.15 o                         
   3   8   2         19.37         20.85         1.57 o                         
   4   8   2        484.71        478.02         9.75 o                         
   5   8   2         62.09         60.51         3.31 o                         
   6   8   2         66.17         77.22        10.14 o                         
   7   8   2         32.80         29.68         4.93 o                         
   8   8   2         11.73         21.77         8.35 o                         
  -8   9   2          1.13         -1.03         8.61 o                         
  -7   9   2         11.13          9.40         7.10 o                         
  -6   9   2          5.86          9.75         5.81 o                         
  -5   9   2        140.23        134.38         8.19 o                         
  -4   9   2          6.58          6.53         1.95 o                         
  -3   9   2          9.12          8.77         1.64 o                         
  -2   9   2        659.33        636.49         8.60 o                         
  -1   9   2        319.82        292.44         4.55 o                         
   0   9   2         78.79         86.88         2.29 o                         
   1   9   2        319.53        295.79         5.88 o                         
   2   9   2        660.21        623.74         9.60 o                         
   3   9   2          9.22          9.76         1.88 o                         
   4   9   2          6.63          8.55         2.65 o                         
   5   9   2        139.75        130.17         8.43 o                         
   6   9   2          5.91          9.14         3.87 o                         
   7   9   2         11.16          3.24         6.74 o                         
   8   9   2          1.12         -1.39         8.71 o                         
  -7  10   2          4.66         12.27         8.14 o                         
  -6  10   2         46.80         53.00         7.52 o                         
  -5  10   2        126.89        137.45        12.03 o                         
  -4  10   2          4.40          7.29         4.51 o                         
  -3  10   2         24.74         24.93         2.32 o                         
  -2  10   2       1866.57       1770.91        23.57 o                         
  -1  10   2        352.93        349.54         5.58 o                         
   0  10   2         18.31         18.76         1.62 o                         
   1  10   2        352.81        340.65         6.96 o                         
   2  10   2       1865.22       1768.46        31.72 o                         
   3  10   2         24.74         28.53         2.74 o                         
   4  10   2          4.35          5.21         2.52 o                         
   5  10   2        127.11        115.34        12.09 o                         
   6  10   2         46.76         45.98         7.26 o                         
   7  10   2          4.66         10.71         7.78 o                         
  -7  11   2          0.15         -2.77         8.75 o                         
  -6  11   2         53.67         59.73         8.61 o                         
  -5  11   2         11.13          6.00         6.16 o                         
  -4  11   2         18.14         12.99         5.38 o                         
  -3  11   2        224.86        221.43         6.94 o                         
  -2  11   2        101.30        111.59         3.71 o                         
  -1  11   2        345.30        334.85         5.70 o                         
   0  11   2        113.65        110.64         3.41 o                         
   1  11   2        346.88        348.26        11.92 o                         
   2  11   2        100.89        114.52         5.34 o                         
   3  11   2        225.45        209.63         6.58 o                         
   4  11   2         18.22         14.93         3.14 o                         
   5  11   2         11.08          7.66         6.09 o                         
   6  11   2         53.67         54.30         8.19 o                         
   7  11   2          0.15         18.68        17.97 o                         
  -6  12   2         11.11         16.19         7.01 o                         
  -5  12   2          0.84          3.97         5.80 o                         
  -4  12   2         50.44         71.68         6.29 o                         
  -3  12   2         51.59         41.77         4.08 o                         
  -2  12   2        103.86         83.88         4.63 o                         
  -1  12   2        133.58        120.21         5.15 o                         
   0  12   2          8.43         10.19         2.72 o                         
   1  12   2        133.55        130.36         7.42 o                         
   2  12   2        103.83         93.32         6.09 o                         
   3  12   2         51.69         50.19         6.89 o                         
   4  12   2         50.40         59.29         5.48 o                         
   5  12   2          0.84         -0.53         6.56 o                         
   6  12   2         11.16          8.52         8.30 o                         
  -5  13   2         21.90         33.16         7.11 o                         
  -4  13   2         18.86         18.81         5.90 o                         
  -3  13   2          3.13          4.99         4.19 o                         
  -2  13   2         22.28         15.88         3.84 o                         
  -1  13   2          5.82          5.70         2.97 o                         
   0  13   2          6.76         11.13         3.17 o                         
   1  13   2          5.71          3.12         3.26 o                         
   2  13   2         22.33         24.04         4.21 o                         
   3  13   2          3.17          3.25         4.05 o                         
   4  13   2         18.80         24.79         9.68 o                         
   5  13   2         21.80         27.18         8.19 o                         
  -5  14   2          2.14          1.95         7.57 o                         
  -4  14   2         25.17         48.24         7.42 o                         
  -3  14   2        128.44        141.94         8.36 o                         
  -2  14   2         13.25         10.11         4.39 o                         
  -1  14   2          3.42          6.07         3.99 o                         
   0  14   2          4.75          3.77         4.51 o                         
   1  14   2          3.39          7.08         3.90 o                         
   2  14   2         13.29         10.33         4.33 o                         
   3  14   2        128.52        122.23         9.61 o                         
   4  14   2         25.17         39.75        11.74 o                         
   5  14   2          2.13         11.44        12.47 o                         
  -3  15   2         21.91         32.80         7.11 o                         
  -2  15   2          2.38         12.47        10.71 o                         
  -1  15   2          7.87         10.42         7.03 o                         
   0  15   2        112.31        132.72        10.85 o                         
   1  15   2          7.74          4.99         5.41 o                         
   2  15   2          2.44          5.16         5.70 o                         
   3  15   2         21.88         25.64         8.52 o                         
  -1  16   2          3.66          3.94         8.59 o                         
   0  16   2        118.05        141.95        11.51 o                         
   1  16   2          3.67          2.27         6.43 o                         
   1   0   3       1626.85       1424.05        27.54 o                         
   2   0   3       1777.82       1723.86        23.59 o                         
   3   0   3        917.81        955.11        13.36 o                         
   4   0   3          3.24          1.61         0.80 o                         
   5   0   3         44.66         54.84         1.81 o                         
   6   0   3         67.02         70.42         2.61 o                         
   7   0   3          7.97          6.97         3.05 o                         
   8   0   3         21.40         22.33         6.75 o                         
   9   0   3          1.79          2.18         6.36 o                         
  -9   1   3         18.34         33.78         6.64 o                         
  -8   1   3          7.94          8.28         4.08 o                         
  -7   1   3         54.51         51.26         4.23 o                         
  -6   1   3         14.67         16.44         1.65 o                         
  -5   1   3         36.54         36.73         1.58 o                         
  -4   1   3        196.78        213.08         3.78 o                         
  -3   1   3        803.13        930.21        12.98 o                         
  -2   1   3         79.66         84.37         1.69 o                         
  -1   1   3      12346.71      11167.98       435.52 o                         
   0   1   3       1037.84        907.69        13.31 o                         
   2   1   3         80.10         87.28         1.60 o                         
   3   1   3        802.49        922.04        12.24 o                         
   4   1   3        197.03        211.38         3.59 o                         
   5   1   3         36.59         40.34         1.60 o                         
   6   1   3         14.55         14.15         1.87 o                         
   7   1   3         54.53         59.90         4.84 o                         
   8   1   3          7.89          6.38         4.98 o                         
   9   1   3         18.28         27.70         8.95 o                         
  -9   2   3          4.02          0.59         9.68 o                         
  -8   2   3         20.17         20.63         4.36 o                         
  -7   2   3         43.71         45.30         4.16 o                         
  -6   2   3        288.89        291.88         5.71 o                         
  -5   2   3        214.57        184.18         3.52 o                         
  -4   2   3        594.34        576.94         8.96 o                         
  -3   2   3        431.21        436.75         7.52 o                         
  -2   2   3        708.39        741.51        11.07 o                         
  -1   2   3         20.80         22.41         0.92 o                         
   0   2   3        496.79        538.11         8.05 o                         
   1   2   3         20.39         21.68         1.51 o                         
   2   2   3        708.66        730.57        10.35 o                         
   3   2   3        432.94        439.37         6.51 o                         
   4   2   3        594.48        568.98         7.93 o                         
   5   2   3        214.92        186.66         3.69 o                         
   6   2   3        289.30        283.43         5.60 o                         
   7   2   3         43.94         38.80         3.36 o                         
   8   2   3         20.18         21.42         5.60 o                         
   9   2   3          3.96          1.83         6.37 o                         
  -9   3   3          0.21         -2.49         9.97 o                         
  -8   3   3         14.28         15.42         4.40 o                         
  -7   3   3         51.52         53.89         4.21 o                         
  -6   3   3        476.13        460.53        12.02 o                         
  -5   3   3        173.65        162.49         3.40 o                         
  -4   3   3        425.50        392.49         7.09 o                         
  -3   3   3        372.54        363.03         6.29 o                         
  -2   3   3       6278.20       5994.74       140.98 o                         
  -1   3   3       2146.70       1967.68        28.95 o                         
   0   3   3        116.49         80.63         1.36 o                         
   1   3   3       2147.36       1995.26        38.27 o                         
   2   3   3       6273.08       6037.60       108.61 o                         
   3   3   3        372.36        347.68         5.41 o                         
   4   3   3        425.28        395.86         6.61 o                         
   5   3   3        174.11        166.38         3.17 o                         
   6   3   3        476.55        452.35         7.98 o                         
   7   3   3         51.38         46.55         3.47 o                         
   8   3   3         14.24         10.59         5.11 o                         
   9   3   3          0.20          1.88         6.88 o                         
  -9   4   3         12.51         17.90        11.15 o                         
  -8   4   3          3.84         -1.61         6.12 o                         
  -7   4   3         22.68         14.93         3.52 o                         
  -6   4   3        297.08        271.30         7.96 o                         
  -5   4   3        120.31        125.76         3.51 o                         
  -4   4   3        144.40        136.02         2.57 o                         
  -3   4   3        102.89        113.82         2.12 o                         
  -2   4   3       1556.50       1491.74        19.56 o                         
  -1   4   3       1775.12       1713.69        22.22 o                         
   0   4   3        271.60        280.58         4.78 o                         
   1   4   3       1777.15       1713.09        27.17 o                         
   2   4   3       1556.76       1519.63        22.24 o                         
   3   4   3        102.41        113.84         2.36 o                         
   4   4   3        144.63        136.62         2.90 o                         
   5   4   3        120.67        129.24         3.11 o                         
   6   4   3        297.50        269.04         6.49 o                         
   7   4   3         22.72         18.12         3.63 o                         
   8   4   3          3.85          1.55         5.18 o                         
   9   4   3         12.54         17.52         7.14 o                         
  -9   5   3          0.83         -0.15        10.71 o                         
  -8   5   3         35.01         29.41         7.10 o                         
  -7   5   3         93.53         85.71         7.26 o                         
  -6   5   3         55.72         54.83         3.81 o                         
  -5   5   3          8.91          7.42         1.18 o                         
  -4   5   3         86.86        103.13         2.21 o                         
  -3   5   3        160.03        174.69         3.01 o                         
  -2   5   3       1568.95       1634.49        21.59 o                         
  -1   5   3         25.95         23.86         1.44 o                         
   0   5   3          0.10          1.06         0.57 o                         
   1   5   3         25.99         25.60         1.37 o                         
   2   5   3       1570.28       1685.41        24.54 o                         
   3   5   3        159.78        169.92         3.20 o                         
   4   5   3         86.84         97.95         2.53 o                         
   5   5   3          8.82          5.99         1.57 o                         
   6   5   3         55.61         54.88         3.37 o                         
   7   5   3         93.75         82.64         5.18 o                         
   8   5   3         34.75         40.60        14.01 o                         
   9   5   3          0.83         -1.07         6.93 o                         
  -9   6   3          2.53          0.15        12.03 o                         
  -8   6   3          4.51         -1.38         6.87 o                         
  -7   6   3         57.16         67.57         7.00 o                         
  -6   6   3        165.26        171.81         5.96 o                         
  -5   6   3         64.04         64.07         3.02 o                         
  -4   6   3        140.94        121.75         2.63 o                         
  -3   6   3         91.86        100.42         2.13 o                         
  -2   6   3        462.96        470.91         6.10 o                         
  -1   6   3        104.20        108.68         2.13 o                         
   0   6   3        136.79        140.18         2.58 o                         
   1   6   3        104.56        108.96         2.35 o                         
   2   6   3        463.31        485.39         8.26 o                         
   3   6   3         91.69        100.10         2.35 o                         
   4   6   3        140.89        125.13         3.14 o                         
   5   6   3         64.15         71.99         3.23 o                         
   6   6   3        165.11        170.18         5.71 o                         
   7   6   3         57.27         69.88         4.98 o                         
   8   6   3          4.58          3.62         5.88 o                         
   9   6   3          2.51          0.15        12.62 o                         
  -8   7   3          4.91          7.04         7.36 o                         
  -7   7   3         16.41         16.83         6.17 o                         
  -6   7   3        241.17        235.94        10.60 o                         
  -5   7   3         19.43         15.30         2.25 o                         
  -4   7   3         66.12         68.72         2.22 o                         
  -3   7   3         64.64         59.94         1.79 o                         
  -2   7   3         58.68         60.33         1.99 o                         
  -1   7   3        117.28        129.48         2.50 o                         
   0   7   3        625.92        659.71         9.64 o                         
   1   7   3        118.31        127.77         2.79 o                         
   2   7   3         58.01         59.84         2.78 o                         
   3   7   3         64.99         58.52         2.28 o                         
   4   7   3         65.62         67.20         2.46 o                         
   5   7   3         19.47         11.28         2.39 o                         
   6   7   3        241.35        247.32        11.37 o                         
   7   7   3         16.37         17.38         4.23 o                         
   8   7   3          4.95          9.26         6.13 o                         
  -8   8   3          7.22          8.74         7.98 o                         
  -7   8   3         21.21         28.43         7.10 o                         
  -6   8   3        248.62        233.41        26.33 o                         
  -5   8   3         75.38         70.50         4.85 o                         
  -4   8   3        100.05        107.78         3.23 o                         
  -3   8   3        255.61        245.25         4.20 o                         
  -2   8   3         65.97         73.77         1.98 o                         
  -1   8   3        273.17        280.84         4.51 o                         
   0   8   3        100.44         97.96         2.44 o                         
   1   8   3        273.41        283.19         5.12 o                         
   2   8   3         66.16         72.59         2.51 o                         
   3   8   3        255.08        237.57         4.97 o                         
   4   8   3        100.13        109.10         4.19 o                         
   5   8   3         75.65         67.57         5.42 o                         
   6   8   3        248.48        229.09         9.68 o                         
   7   8   3         21.10         24.25         4.89 o                         
   8   8   3          7.21         16.28        12.18 o                         
  -8   9   3         14.24         23.85         9.02 o                         
  -7   9   3          7.23          6.06         7.31 o                         
  -6   9   3          2.65          0.54         5.85 o                         
  -5   9   3         43.30         44.39         5.55 o                         
  -4   9   3         77.60         74.43         4.20 o                         
  -3   9   3         13.34         11.54         1.65 o                         
  -2   9   3        516.16        495.51         7.00 o                         
  -1   9   3        186.82        192.14         3.43 o                         
   0   9   3        786.81        765.71        11.34 o                         
   1   9   3        185.93        189.96         4.05 o                         
   2   9   3        516.84        494.90         9.03 o                         
   3   9   3         13.33         12.96         2.14 o                         
   4   9   3         77.80         76.78         5.06 o                         
   5   9   3         43.28         34.34         3.38 o                         
   6   9   3          2.60          2.48         3.77 o                         
   7   9   3          7.33          7.76         6.68 o                         
   8   9   3         14.15         23.42        10.31 o                         
  -7  10   3          1.91          5.28         8.14 o                         
  -6  10   3         30.10         29.66         7.34 o                         
  -5  10   3        161.29        187.95        10.21 o                         
  -4  10   3         15.80         16.18         3.99 o                         
  -3  10   3         32.24         33.55         2.33 o                         
  -2  10   3        182.25        160.77         3.80 o                         
  -1  10   3        703.34        676.91         9.60 o                         
   0  10   3         12.45         14.32         1.72 o                         
   1  10   3        701.07        656.15        11.80 o                         
   2  10   3        182.44        164.61         6.17 o                         
   3  10   3         32.18         37.20         3.08 o                         
   4  10   3         15.75         20.40         2.97 o                         
   5  10   3        161.33        157.62        10.08 o                         
   6  10   3         29.87         30.17         5.94 o                         
   7  10   3          1.91          1.66         7.70 o                         
  -7  11   3          6.56          4.91         7.49 o                         
  -6  11   3          0.16          3.26         6.13 o                         
  -5  11   3          2.16          0.87         5.09 o                         
  -4  11   3         21.99         25.70         4.48 o                         
  -3  11   3         67.34         63.55         9.10 o                         
  -2  11   3        125.33        105.95         3.18 o                         
  -1  11   3        276.44        264.83         4.90 o                         
   0  11   3         62.16         54.31         3.28 o                         
   1  11   3        276.59        296.27         8.36 o                         
   2  11   3        125.30        101.14         5.22 o                         
   3  11   3         67.56         56.43         4.10 o                         
   4  11   3         22.01         19.10         3.13 o                         
   5  11   3          2.12          2.56         3.59 o                         
   6  11   3          0.15          2.65         6.94 o                         
   7  11   3          6.60          0.63         8.49 o                         
  -6  12   3          1.68         13.19         9.40 o                         
  -5  12   3         15.05         14.45         6.11 o                         
  -4  12   3         74.88         78.62         7.61 o                         
  -3  12   3          8.92          4.01         4.21 o                         
  -2  12   3         19.28         20.73         3.12 o                         
  -1  12   3         28.69         31.80         3.10 o                         
   0  12   3          1.08          1.70         2.48 o                         
   1  12   3         28.56         26.56         3.63 o                         
   2  12   3         19.10         26.93         3.99 o                         
   3  12   3          8.88         10.88         3.77 o                         
   4  12   3         74.53         73.64         5.29 o                         
   5  12   3         15.04         12.18         9.39 o                         
   6  12   3          1.66          4.25        11.59 o                         
  -5  13   3         53.86         68.67         7.96 o                         
  -4  13   3         26.47         34.30         6.11 o                         
  -3  13   3         80.36         79.24        11.04 o                         
  -2  13   3         48.36         42.55         4.30 o                         
  -1  13   3         24.97         23.53         3.27 o                         
   0  13   3         15.74         15.75         4.03 o                         
   1  13   3         24.89         25.61         4.97 o                         
   2  13   3         48.02         38.33         4.70 o                         
   3  13   3         79.99         73.17         5.46 o                         
   4  13   3         26.48         28.90         9.83 o                         
   5  13   3         53.91         80.83        13.20 o                         
  -4  14   3         44.56         52.03         7.35 o                         
  -3  14   3          1.75          3.56         5.75 o                         
  -2  14   3         21.10         18.79         5.15 o                         
  -1  14   3         50.73         52.92         4.95 o                         
   0  14   3         20.30         35.62         5.38 o                         
   1  14   3         50.58         60.27         4.92 o                         
   2  14   3         21.11         20.61         5.31 o                         
   3  14   3          1.79          1.96         6.27 o                         
   4  14   3         44.15         60.29        12.47 o                         
  -3  15   3         12.16         11.71         7.22 o                         
  -2  15   3         14.81          9.22         7.71 o                         
  -1  15   3         11.94         11.65         5.78 o                         
   0  15   3          0.53          0.20         5.48 o                         
   1  15   3         11.92         15.11         4.86 o                         
   2  15   3         14.78         10.58         5.95 o                         
   3  15   3         12.24         19.51        11.44 o                         
  -1  16   3         19.78         27.14        12.03 o                         
   0  16   3          2.82          8.25         7.11 o                         
   1  16   3         19.90         26.45         6.72 o                         
   0   0   4       7856.85       7165.68       280.77 o                         
   1   0   4       5515.01       5332.73       106.42 o                         
   2   0   4        119.65        143.48         2.34 o                         
   3   0   4       5669.57       5366.02       112.41 o                         
   4   0   4        442.69        530.70         7.38 o                         
   5   0   4         13.99         12.98         1.23 o                         
   6   0   4         69.39         54.62         2.42 o                         
   7   0   4         21.45         28.65         3.49 o                         
   8   0   4         64.90         80.06         5.71 o                         
   9   0   4          5.90          9.42         6.73 o                         
  -9   1   4         11.47         12.47         9.68 o                         
  -8   1   4          3.93          6.75         4.27 o                         
  -7   1   4         14.42         14.77         3.44 o                         
  -6   1   4        287.34        304.23         6.42 o                         
  -5   1   4        235.41        216.97         3.86 o                         
  -4   1   4        210.68        193.39         4.01 o                         
  -3   1   4        700.65        687.23        10.54 o                         
  -2   1   4        957.57        930.82        12.15 o                         
   0   1   4       2903.98       2713.30        55.43 o                         
   2   1   4        955.78        920.93        12.87 o                         
   3   1   4        700.75        691.67         9.23 o                         
   4   1   4        210.92        192.41         2.94 o                         
   5   1   4        236.12        208.48         3.64 o                         
   6   1   4        286.87        304.71         5.84 o                         
   7   1   4         14.56         15.02         3.36 o                         
   8   1   4          3.95          7.04         5.28 o                         
   9   1   4         11.52          9.78         6.84 o                         
  -9   2   4         17.30         26.26        10.42 o                         
  -8   2   4         14.05         11.81         4.32 o                         
  -7   2   4        249.04        216.05         9.89 o                         
  -6   2   4        265.29        262.37         6.50 o                         
  -5   2   4        550.55        518.03         9.18 o                         
  -4   2   4        323.54        326.25         6.02 o                         
  -3   2   4         22.97         40.48         1.66 o                         
  -2   2   4        846.70        916.24        11.92 o                         
  -1   2   4       3391.80       3077.82        63.54 o                         
   0   2   4       4468.32       4103.28        82.32 o                         
   1   2   4       3390.21       3063.37        73.16 o                         
   2   2   4        847.02        885.94        16.10 o                         
   3   2   4         22.89         38.57         1.53 o                         
   4   2   4        323.50        321.56         5.19 o                         
   5   2   4        550.52        509.61         7.95 o                         
   6   2   4        264.78        267.47         5.47 o                         
   7   2   4        249.17        226.54         7.90 o                         
   8   2   4         14.19         16.33         7.63 o                         
   9   2   4         17.19         25.80         9.24 o                         
  -9   3   4          4.04          7.77        10.56 o                         
  -8   3   4         38.56         41.59         6.45 o                         
  -7   3   4         37.33         24.19         3.88 o                         
  -6   3   4        551.43        523.93         9.76 o                         
  -5   3   4        198.89        196.46         4.47 o                         
  -4   3   4        186.92        196.15         6.71 o                         
  -3   3   4        332.15        324.45         5.77 o                         
  -2   3   4         13.51         16.71         0.96 o                         
  -1   3   4        231.99        227.66         3.50 o                         
   0   3   4         59.91         70.35         1.36 o                         
   1   3   4        231.15        222.14         3.74 o                         
   2   3   4         13.50         15.96         0.70 o                         
   3   3   4        331.14        317.39         4.98 o                         
   4   3   4        186.43        187.78         3.52 o                         
   5   3   4        199.33        203.52         3.96 o                         
   6   3   4        550.08        528.33        10.73 o                         
   7   3   4         37.21         22.78         3.40 o                         
   8   3   4         38.60         20.45         5.90 o                         
   9   3   4          4.03          2.96         6.59 o                         
  -9   4   4         49.45         72.76        12.76 o                         
  -8   4   4         51.62         54.56         7.46 o                         
  -7   4   4         55.36         54.58         4.36 o                         
  -6   4   4        188.77        188.10         6.23 o                         
  -5   4   4        240.00        253.89         5.32 o                         
  -4   4   4        187.79        195.99         4.14 o                         
  -3   4   4        162.13        125.49         2.24 o                         
  -2   4   4       1739.96       1808.07        23.51 o                         
  -1   4   4        322.48        346.34         5.17 o                         
   0   4   4         21.07         29.35         1.42 o                         
   1   4   4        322.32        338.15         5.02 o                         
   2   4   4       1738.03       1810.10        26.60 o                         
   3   4   4        161.16        123.12         2.49 o                         
   4   4   4        187.61        189.86         3.61 o                         
   5   4   4        240.18        241.44         4.61 o                         
   6   4   4        189.30        194.04         5.45 o                         
   7   4   4         55.55         50.57         3.68 o                         
   8   4   4         51.59         57.06         6.73 o                         
   9   4   4         49.30         66.01         8.11 o                         
  -9   5   4          0.26          3.23        11.44 o                         
  -8   5   4         23.36         20.13         6.68 o                         
  -7   5   4         27.25         18.90         5.39 o                         
  -6   5   4        158.00        161.92         5.45 o                         
  -5   5   4          8.44          6.28         1.71 o                         
  -4   5   4        105.12        101.24         2.90 o                         
  -3   5   4         79.67         89.20         1.82 o                         
  -2   5   4        595.47        666.21         9.17 o                         
  -1   5   4        179.54        180.01         2.97 o                         
   0   5   4       1729.04       1757.25        25.91 o                         
   1   5   4        179.90        189.46         3.00 o                         
   2   5   4        595.37        686.13        10.35 o                         
   3   5   4         79.52         88.74         2.14 o                         
   4   5   4        104.36        101.11         2.60 o                         
   5   5   4          8.44          8.65         1.74 o                         
   6   5   4        157.99        154.41         5.36 o                         
   7   5   4         27.15         24.95         3.83 o                         
   8   5   4         23.41         23.07         9.24 o                         
   9   5   4          0.25          1.13         6.98 o                         
  -9   6   4          2.81          0.00        11.74 o                         
  -8   6   4         51.79         58.29         8.09 o                         
  -7   6   4         22.39         32.95         7.04 o                         
  -6   6   4         37.67         31.66         4.56 o                         
  -5   6   4         50.10         49.91         2.46 o                         
  -4   6   4        291.60        293.08         4.81 o                         
  -3   6   4        380.23        375.60         5.56 o                         
  -2   6   4        377.37        378.38         5.03 o                         
  -1   6   4         98.49        106.78         2.35 o                         
   0   6   4         57.04         69.38         1.76 o                         
   1   6   4         99.05        114.28         2.32 o                         
   2   6   4        378.37        383.44         6.22 o                         
   3   6   4        382.23        378.86         6.03 o                         
   4   6   4        291.31        289.37         5.10 o                         
   5   6   4         50.28         48.43         3.02 o                         
   6   6   4         37.49         36.22         3.17 o                         
   7   6   4         22.49         28.33         4.29 o                         
   8   6   4         51.80         55.89         6.90 o                         
   9   6   4          2.76          7.92        12.47 o                         
  -8   7   4          8.55         10.56         7.52 o                         
  -7   7   4         30.87         46.65         7.18 o                         
  -6   7   4         48.44         42.44         9.97 o                         
  -5   7   4         68.92         71.16         4.00 o                         
  -4   7   4        541.27        516.13         9.00 o                         
  -3   7   4         21.00         19.11         1.18 o                         
  -2   7   4        183.16        195.79         3.11 o                         
  -1   7   4         43.15         38.00         1.60 o                         
   0   7   4       1118.52       1216.82        17.16 o                         
   1   7   4         43.50         40.68         1.39 o                         
   2   7   4        183.69        199.91         4.47 o                         
   3   7   4         20.90         20.08         1.41 o                         
   4   7   4        540.83        499.79         9.40 o                         
   5   7   4         68.69         79.49         5.52 o                         
   6   7   4         47.97         48.12         3.71 o                         
   7   7   4         30.84         26.18         4.50 o                         
   8   7   4          8.50          7.69         6.52 o                         
  -8   8   4          2.60          1.71         7.98 o                         
  -7   8   4          4.28          5.03         6.53 o                         
  -6   8   4        322.75        312.45        19.80 o                         
  -5   8   4        308.61        314.39        18.70 o                         
  -4   8   4        540.09        514.19        12.54 o                         
  -3   8   4          7.79          9.71         1.26 o                         
  -2   8   4         85.87         88.27         2.09 o                         
  -1   8   4        189.49        191.07         3.69 o                         
   0   8   4          9.92         12.14         1.24 o                         
   1   8   4        190.02        185.65         3.50 o                         
   2   8   4         85.97         87.00         2.71 o                         
   3   8   4          7.71         11.16         2.00 o                         
   4   8   4        541.46        506.12        11.50 o                         
   5   8   4        308.98        303.98        10.50 o                         
   6   8   4        322.65        340.28        10.32 o                         
   7   8   4          4.24          5.74         4.47 o                         
   8   8   4          2.58          4.84        11.74 o                         
  -8   9   4         31.13         37.93         9.42 o                         
  -7   9   4         20.28         22.71         6.40 o                         
  -6   9   4        103.41        121.36         8.10 o                         
  -5   9   4        113.24        113.91         6.37 o                         
  -4   9   4        167.53        164.69        10.54 o                         
  -3   9   4        155.25        144.36         3.45 o                         
  -2   9   4         39.07         39.79         1.73 o                         
  -1   9   4        166.67        165.20         3.55 o                         
   0   9   4          0.47          0.84         1.28 o                         
   1   9   4        166.65        162.72         3.42 o                         
   2   9   4         38.94         44.56         3.40 o                         
   3   9   4        156.02        152.65         5.06 o                         
   4   9   4        167.53        159.49         6.29 o                         
   5   9   4        113.66        105.86         4.70 o                         
   6   9   4        103.18        116.95        10.23 o                         
   7   9   4         20.12         20.35         5.07 o                         
   8   9   4         31.08         52.52        14.08 o                         
  -7  10   4          1.05          1.11         6.55 o                         
  -6  10   4         58.51         62.29         9.60 o                         
  -5  10   4         16.13         14.82         4.70 o                         
  -4  10   4         18.42         14.67         4.08 o                         
  -3  10   4         89.28         87.76         5.33 o                         
  -2  10   4        140.50        130.11         3.12 o                         
  -1  10   4        281.49        283.88         5.57 o                         
   0  10   4        269.37        256.53         5.12 o                         
   1  10   4        280.78        277.59         8.34 o                         
   2  10   4        140.16        126.78         5.66 o                         
   3  10   4         89.02         73.68         6.43 o                         
   4  10   4         18.34         19.11         4.16 o                         
   5  10   4         16.05         12.44         3.39 o                         
   6  10   4         58.63         54.02         4.94 o                         
   7  10   4          1.07          1.22         7.60 o                         
  -7  11   4         10.40         12.62         7.69 o                         
  -6  11   4          5.46          8.88         6.30 o                         
  -5  11   4         12.51          9.16         5.29 o                         
  -4  11   4         15.41         15.75         4.58 o                         
  -3  11   4         38.12         39.99         3.85 o                         
  -2  11   4          0.87          1.75         2.22 o                         
  -1  11   4        200.51        210.59         5.83 o                         
   0  11   4          1.29          0.89         2.35 o                         
   1  11   4        200.04        212.75         6.11 o                         
   2  11   4          0.87          1.44         3.57 o                         
   3  11   4         38.16         43.06         6.14 o                         
   4  11   4         15.48         13.85         3.68 o                         
   5  11   4         12.65          6.82         4.56 o                         
   6  11   4          5.52          6.16         9.83 o                         
   7  11   4         10.41         12.76        13.50 o                         
  -6  12   4          0.20          5.60         7.36 o                         
  -5  12   4          3.99          2.48         6.12 o                         
  -4  12   4         14.36         12.77         5.44 o                         
  -3  12   4         19.96         27.56         4.74 o                         
  -2  12   4         18.98         20.13         3.06 o                         
  -1  12   4        117.46        107.98         4.47 o                         
   0  12   4          1.91          2.94         2.92 o                         
   1  12   4        118.08        123.47        10.42 o                         
   2  12   4         19.04         23.16         5.46 o                         
   3  12   4         20.06         27.02         4.01 o                         
   4  12   4         14.41         11.10         4.34 o                         
   5  12   4          3.98          1.32         9.39 o                         
   6  12   4          0.20          4.40        10.56 o                         
  -5  13   4         34.60         38.50         7.59 o                         
  -4  13   4         16.45         22.60         5.80 o                         
  -3  13   4         47.14         53.90         6.09 o                         
  -2  13   4         23.43         20.08         3.54 o                         
  -1  13   4         12.69         19.67         3.39 o                         
   0  13   4         88.14         90.96         5.06 o                         
   1  13   4         12.77          9.61         4.86 o                         
   2  13   4         23.55         18.39         4.51 o                         
   3  13   4         47.23         48.74         5.15 o                         
   4  13   4         16.45         20.40         7.52 o                         
   5  13   4         34.69         38.58        11.59 o                         
  -4  14   4         16.62         24.86         6.98 o                         
  -3  14   4         18.04         18.26         6.02 o                         
  -2  14   4         13.85         22.37         7.16 o                         
  -1  14   4          0.34         -0.29         4.17 o                         
   0  14   4         28.68         27.72         5.13 o                         
   1  14   4          0.35         -2.01         4.74 o                         
   2  14   4         13.97         18.06         4.88 o                         
   3  14   4         18.16         20.83         6.85 o                         
   4  14   4         16.49         19.22        11.30 o                         
  -3  15   4          5.06          4.21         8.68 o                         
  -2  15   4          6.52          3.48         7.93 o                         
  -1  15   4          9.31         11.45         6.01 o                         
   0  15   4          0.00          0.71         5.53 o                         
   1  15   4          9.40         10.56         4.94 o                         
   2  15   4          6.55          7.85         7.26 o                         
   3  15   4          5.14          5.23         8.14 o                         
  -1  16   4          5.99          6.84         8.40 o                         
   0  16   4          3.93          4.46         6.66 o                         
   1  16   4          5.96          4.38         6.93 o                         
   1   0   5      14722.86      14669.04       570.48 o                         
   2   0   5        652.20        638.84         9.04 o                         
   3   0   5        356.06        380.31         6.17 o                         
   4   0   5        212.40        171.68         3.11 o                         
   5   0   5        118.87        120.57         2.74 o                         
   6   0   5         48.09         47.42         2.40 o                         
   7   0   5         31.92         35.51         3.97 o                         
   8   0   5         51.41         48.02         5.23 o                         
   9   0   5          4.13          3.23         9.39 o                         
  -9   1   5          6.38         12.18         9.53 o                         
  -8   1   5         69.56         71.38         5.68 o                         
  -7   1   5        102.06        106.24         5.90 o                         
  -6   1   5         63.88         63.76         4.06 o                         
  -5   1   5        148.77        142.11         3.07 o                         
  -4   1   5        144.18        131.40         2.63 o                         
  -3   1   5       1756.44       1797.81        24.87 o                         
  -2   1   5        497.66        534.58         6.77 o                         
  -1   1   5       8298.34       7620.84       152.85 o                         
   0   1   5       9021.11       8654.04       196.12 o                         
   1   1   5       8296.53       7838.23       153.09 o                         
   2   1   5        496.41        523.36         8.81 o                         
   3   1   5       1761.30       1806.70        26.51 o                         
   4   1   5        144.38        131.97         2.49 o                         
   5   1   5        149.26        137.73         2.66 o                         
   6   1   5         64.02         70.64         2.62 o                         
   7   1   5        101.46        108.23         5.61 o                         
   8   1   5         69.32         65.61         6.64 o                         
   9   1   5          6.38         10.48         7.00 o                         
  -9   2   5         17.21         32.42        10.71 o                         
  -8   2   5        172.78        165.25         9.65 o                         
  -7   2   5        168.25        158.81         6.67 o                         
  -6   2   5         74.57         85.44         3.96 o                         
  -5   2   5        384.70        397.60         7.44 o                         
  -4   2   5        220.93        232.94         4.28 o                         
  -3   2   5        259.20        255.04         4.09 o                         
  -2   2   5        906.01        824.90        10.34 o                         
  -1   2   5         22.13         25.60         1.14 o                         
   0   2   5          6.94          5.66         0.49 o                         
   1   2   5         22.20         26.79         1.66 o                         
   2   2   5        906.48        827.51        13.44 o                         
   3   2   5        259.71        261.03         4.90 o                         
   4   2   5        221.95        230.85         4.35 o                         
   5   2   5        385.12        391.48         6.40 o                         
   6   2   5         74.24         86.16         3.03 o                         
   7   2   5        167.67        172.92         6.83 o                         
   8   2   5        172.87        161.47        16.06 o                         
   9   2   5         17.22         33.20         7.46 o                         
  -9   3   5          3.33          7.48        10.71 o                         
  -8   3   5         26.48         24.93         6.63 o                         
  -7   3   5          4.51          2.71         3.42 o                         
  -6   3   5        100.96        107.27         4.40 o                         
  -5   3   5        352.50        374.13         7.48 o                         
  -4   3   5         97.23         98.24         2.66 o                         
  -3   3   5        664.50        677.64        10.53 o                         
  -2   3   5        116.01        108.85         2.09 o                         
  -1   3   5        280.83        288.07         5.30 o                         
   0   3   5        701.25        608.21         8.62 o                         
   1   3   5        280.72        283.79         4.65 o                         
   2   3   5        116.24        106.31         2.36 o                         
   3   3   5        663.05        681.53        11.49 o                         
   4   3   5         97.14         99.10         2.59 o                         
   5   3   5        352.21        358.02         6.09 o                         
   6   3   5        100.76        112.68         4.73 o                         
   7   3   5          4.59          3.38         3.51 o                         
   8   3   5         26.30         24.81         6.53 o                         
   9   3   5          3.29          6.56         6.83 o                         
  -9   4   5         24.98         28.31        11.74 o                         
  -8   4   5         47.71         39.34         6.95 o                         
  -7   4   5         10.69          8.28         4.87 o                         
  -6   4   5        147.13        146.33         5.95 o                         
  -5   4   5         14.95         18.07         1.77 o                         
  -4   4   5        590.41        605.93         9.62 o                         
  -3   4   5        558.78        512.43         7.70 o                         
  -2   4   5        550.08        574.61         8.94 o                         
  -1   4   5        314.29        364.22         5.49 o                         
   0   4   5        640.05        581.33         8.35 o                         
   1   4   5        314.53        362.28         5.04 o                         
   2   4   5        550.26        570.98         9.63 o                         
   3   4   5        558.75        516.93         8.23 o                         
   4   4   5        590.15        591.38         8.99 o                         
   5   4   5         14.91         16.06         1.65 o                         
   6   4   5        147.01        147.05         4.99 o                         
   7   4   5         10.69         11.91         3.64 o                         
   8   4   5         47.93         52.77         6.82 o                         
   9   4   5         24.95         21.62         8.04 o                         
  -9   5   5         11.60         23.49         9.10 o                         
  -8   5   5         35.77         32.89         7.20 o                         
  -7   5   5          5.10          5.57         4.00 o                         
  -6   5   5         56.36         62.80        10.19 o                         
  -5   5   5        168.55        169.55         4.01 o                         
  -4   5   5        102.09        110.40         2.82 o                         
  -3   5   5        101.73        107.87         2.06 o                         
  -2   5   5         69.39         71.31         1.87 o                         
  -1   5   5        246.01        265.53         4.29 o                         
   0   5   5       1398.10       1542.01        21.36 o                         
   1   5   5        246.43        262.70         4.08 o                         
   2   5   5         69.05         74.35         2.14 o                         
   3   5   5        101.83        108.17         2.52 o                         
   4   5   5        102.38        107.76         2.65 o                         
   5   5   5        168.77        170.76         4.96 o                         
   6   5   5         56.64         56.29         3.55 o                         
   7   5   5          5.12          2.12         3.44 o                         
   8   5   5         35.66         36.69         6.61 o                         
   9   5   5         11.52         16.49         7.50 o                         
  -8   6   5          7.46          6.21         7.48 o                         
  -7   6   5         25.71         36.88         5.05 o                         
  -6   6   5         52.05         41.64         4.44 o                         
  -5   6   5        214.10        198.92         4.53 o                         
  -4   6   5        630.53        588.65         8.34 o                         
  -3   6   5         24.38         17.76         0.94 o                         
  -2   6   5        204.00        214.79         3.83 o                         
  -1   6   5         51.89         47.85         1.52 o                         
   0   6   5       1383.49       1501.37        19.75 o                         
   1   6   5         52.13         48.04         2.08 o                         
   2   6   5        204.26        209.67         3.50 o                         
   3   6   5         24.47         20.32         1.87 o                         
   4   6   5        629.35        597.14         9.71 o                         
   5   6   5        214.33        200.53         5.87 o                         
   6   6   5         52.18         51.36         3.62 o                         
   7   6   5         25.78         24.52         4.43 o                         
   8   6   5          7.52          8.41         5.96 o                         
  -8   7   5         28.16         31.18         8.65 o                         
  -7   7   5         34.80         37.67         5.73 o                         
  -6   7   5         57.07         61.68         5.21 o                         
  -5   7   5         23.42         19.91         3.23 o                         
  -4   7   5       1153.16       1152.61        17.80 o                         
  -3   7   5        322.36        330.90         4.65 o                         
  -2   7   5        273.56        286.91         4.72 o                         
  -1   7   5        306.30        272.40         4.40 o                         
   0   7   5        333.68        338.92         5.40 o                         
   1   7   5        306.90        282.53         4.82 o                         
   2   7   5        272.48        295.07         5.00 o                         
   3   7   5        321.31        330.13         5.85 o                         
   4   7   5       1152.87       1146.39        26.40 o                         
   5   7   5         23.56         25.42         2.92 o                         
   6   7   5         57.29         62.67         7.20 o                         
   7   7   5         35.19         35.16         4.66 o                         
   8   7   5         28.16         33.95         6.95 o                         
  -8   8   5         17.40         32.53         9.27 o                         
  -7   8   5          9.95          5.37         5.44 o                         
  -6   8   5         34.70         39.47         4.92 o                         
  -5   8   5          3.74          4.34         3.72 o                         
  -4   8   5        325.30        307.50         7.49 o                         
  -3   8   5        404.45        379.11         5.70 o                         
  -2   8   5        182.77        184.44         3.42 o                         
  -1   8   5          4.36          5.29         1.27 o                         
   0   8   5        133.39        122.01         2.77 o                         
   1   8   5          4.33          5.55         1.08 o                         
   2   8   5        183.44        189.02         3.69 o                         
   3   8   5        403.81        390.33         8.42 o                         
   4   8   5        325.59        314.76         8.97 o                         
   5   8   5          3.83          1.54         2.98 o                         
   6   8   5         34.84         33.37         4.86 o                         
   7   8   5         10.03          6.97         5.45 o                         
   8   8   5         17.23         17.58         7.08 o                         
  -7   9   5         17.75         17.14         6.38 o                         
  -6   9   5         29.02         23.37         5.38 o                         
  -5   9   5          6.43         10.44         4.12 o                         
  -4   9   5         42.17         34.94         3.72 o                         
  -3   9   5         55.34         54.65         2.54 o                         
  -2   9   5         57.79         63.86         2.37 o                         
  -1   9   5         78.81         83.60         2.61 o                         
   0   9   5         60.45         56.24         2.59 o                         
   1   9   5         78.85         83.63         2.44 o                         
   2   9   5         57.53         65.77         3.95 o                         
   3   9   5         55.56         52.80         3.69 o                         
   4   9   5         42.25         37.03         3.61 o                         
   5   9   5          6.60          7.45         3.27 o                         
   6   9   5         28.85         23.51         5.50 o                         
   7   9   5         17.92         23.98         6.15 o                         
  -7  10   5          8.99         10.12         6.88 o                         
  -6  10   5         22.25         29.70         6.07 o                         
  -5  10   5          8.97          4.59         4.86 o                         
  -4  10   5         14.36         14.19         4.05 o                         
  -3  10   5         73.00         76.79         3.58 o                         
  -2  10   5         51.62         42.03         2.43 o                         
  -1  10   5         98.38         83.92         2.99 o                         
   0  10   5         77.54         98.71         6.27 o                         
   1  10   5         98.30         79.96         3.35 o                         
   2  10   5         51.80         46.98         4.36 o                         
   3  10   5         72.89         71.57         4.37 o                         
   4  10   5         14.35         14.84         3.43 o                         
   5  10   5          8.97          8.57         3.51 o                         
   6  10   5         22.32         27.34         5.56 o                         
   7  10   5          8.99          7.63        11.88 o                         
  -6  11   5          6.39          7.92         6.63 o                         
  -5  11   5         18.25         17.62         5.24 o                         
  -4  11   5         23.70         20.47         4.77 o                         
  -3  11   5        106.01        100.36         5.96 o                         
  -2  11   5        194.72        186.34         7.29 o                         
  -1  11   5        291.05        266.60         7.72 o                         
   0  11   5          9.20         10.85         2.65 o                         
   1  11   5        291.17        276.95        10.34 o                         
   2  11   5        194.59        201.45         8.62 o                         
   3  11   5        106.03        102.50         8.51 o                         
   4  11   5         23.81         17.13         4.18 o                         
   5  11   5         18.43         17.90         4.51 o                         
   6  11   5          6.41          5.32         6.43 o                         
  -6  12   5         15.93         13.86         7.41 o                         
  -5  12   5         10.02         13.39         6.45 o                         
  -4  12   5         27.67         28.38         5.62 o                         
  -3  12   5          5.67          4.90         4.35 o                         
  -2  12   5         24.32         27.46         3.68 o                         
  -1  12   5        110.54         99.67         4.36 o                         
   0  12   5          0.01         -0.19         3.18 o                         
   1  12   5        110.65        108.98         5.63 o                         
   2  12   5         24.15         36.56         5.21 o                         
   3  12   5          5.67          3.98         3.90 o                         
   4  12   5         27.58         24.64         4.62 o                         
   5  12   5         10.01         12.32         5.80 o                         
   6  12   5         15.81         11.74        11.88 o                         
  -5  13   5         21.18         34.02         7.66 o                         
  -4  13   5         13.69         11.42         5.52 o                         
  -3  13   5         15.10         26.73         5.51 o                         
  -2  13   5          7.79          9.69         4.07 o                         
  -1  13   5          5.62          4.42         3.70 o                         
   0  13   5         33.41         36.33         4.70 o                         
   1  13   5          5.52          4.18         5.13 o                         
   2  13   5          7.94         10.25         4.93 o                         
   3  13   5         15.05         26.95         5.04 o                         
   4  13   5         13.68         13.50         4.98 o                         
   5  13   5         21.15         34.18        12.03 o                         
  -4  14   5          2.38          3.62         6.81 o                         
  -3  14   5         53.93         51.12         8.81 o                         
  -2  14   5          9.50          8.15         5.58 o                         
  -1  14   5         15.31         16.53         4.41 o                         
   0  14   5         29.10         31.45         5.69 o                         
   1  14   5         15.10         19.00         6.14 o                         
   2  14   5          9.50          8.57         5.19 o                         
   3  14   5         54.03         50.06         6.06 o                         
   4  14   5          2.35          5.87        11.00 o                         
  -3  15   5          3.21          2.46         9.10 o                         
  -2  15   5         11.87         11.13         8.58 o                         
  -1  15   5          3.54          2.71         5.87 o                         
   0  15   5          4.44          3.63         5.73 o                         
   1  15   5          3.55          2.47         5.64 o                         
   2  15   5         12.02         19.61         5.98 o                         
   3  15   5          3.21          3.68         8.40 o                         
   1   0   6       1930.45       1693.74        23.22 o                         
   2   0   6       1085.41        998.77        13.94 o                         
   3   0   6        575.46        644.26         9.29 o                         
   4   0   6        115.09        132.53         2.93 o                         
   5   0   6        127.68        114.93         3.07 o                         
   6   0   6         29.50         31.26         2.70 o                         
   7   0   6          0.04          2.32         3.49 o                         
   8   0   6          0.00         -1.15         4.31 o                         
   9   0   6          5.29          6.01         9.68 o                         
  -9   1   6         16.40         15.26         9.97 o                         
  -8   1   6         73.85         85.70         7.47 o                         
  -7   1   6         54.12         59.94         4.45 o                         
  -6   1   6         41.02         39.85         2.35 o                         
  -5   1   6         44.79         39.47         1.71 o                         
  -4   1   6          5.96          6.60         0.99 o                         
  -3   1   6        772.47        848.15        11.96 o                         
  -2   1   6         35.74         32.78         1.00 o                         
  -1   1   6        638.84        601.45         8.61 o                         
   0   1   6       1168.70       1028.17        14.25 o                         
   1   1   6        639.26        614.63         8.62 o                         
   2   1   6         36.15         33.94         1.10 o                         
   3   1   6        771.98        836.44        11.93 o                         
   4   1   6          5.96          6.37         0.63 o                         
   5   1   6         44.61         38.06         1.32 o                         
   6   1   6         41.07         41.91         2.94 o                         
   7   1   6         53.90         51.26         4.45 o                         
   8   1   6         74.00         86.02         8.45 o                         
   9   1   6         16.51         10.42         9.68 o                         
  -9   2   6         55.37         53.40        11.59 o                         
  -8   2   6         64.69         58.81         7.36 o                         
  -7   2   6         32.90         34.59         5.63 o                         
  -6   2   6         78.56         79.98         3.33 o                         
  -5   2   6        162.27        157.04         3.26 o                         
  -4   2   6        490.30        452.91         6.88 o                         
  -3   2   6        245.70        297.53         4.66 o                         
  -2   2   6        140.74        136.24         2.34 o                         
  -1   2   6       1259.35       1265.15        17.58 o                         
   0   2   6         80.66         86.37         1.62 o                         
   1   2   6       1257.73       1276.72        17.58 o                         
   2   2   6        140.95        129.71         2.57 o                         
   3   2   6        245.39        293.87         5.52 o                         
   4   2   6        490.21        443.04         8.11 o                         
   5   2   6        162.22        145.40         4.68 o                         
   6   2   6         78.18         79.25         3.65 o                         
   7   2   6         32.71         34.37         4.57 o                         
   8   2   6         64.69         52.79         6.68 o                         
   9   2   6         55.30         49.48         7.62 o                         
  -9   3   6         18.01         35.94        11.59 o                         
  -8   3   6         67.34         63.89         8.21 o                         
  -7   3   6         44.58         30.90         5.53 o                         
  -6   3   6         63.21         53.75         3.03 o                         
  -5   3   6        349.29        336.34         5.69 o                         
  -4   3   6        115.04        121.30         2.65 o                         
  -3   3   6        162.38        159.13         2.71 o                         
  -2   3   6        277.12        290.27         4.54 o                         
  -1   3   6        258.84        238.21         3.70 o                         
   0   3   6        225.98        294.45         4.45 o                         
   1   3   6        259.31        233.90         3.73 o                         
   2   3   6        276.85        285.94         5.20 o                         
   3   3   6        161.92        162.42         3.58 o                         
   4   3   6        115.62        125.37         5.54 o                         
   5   3   6        348.27        344.05         6.85 o                         
   6   3   6         63.35         62.27         4.21 o                         
   7   3   6         44.73         49.29         4.50 o                         
   8   3   6         67.31         47.14         7.92 o                         
   9   3   6         18.07         19.95         7.72 o                         
  -9   4   6          1.76          5.52         8.49 o                         
  -8   4   6         18.90         28.78        16.14 o                         
  -7   4   6         33.00         31.83         5.81 o                         
  -6   4   6         10.21         11.55         2.32 o                         
  -5   4   6        113.27        113.31         3.18 o                         
  -4   4   6        127.53        143.33         2.92 o                         
  -3   4   6         71.11         68.23         1.76 o                         
  -2   4   6         48.79         50.35         1.64 o                         
  -1   4   6        768.80        792.88        14.07 o                         
   0   4   6        108.63         98.26         1.94 o                         
   1   4   6        768.87        794.14        12.09 o                         
   2   4   6         49.08         45.43         1.69 o                         
   3   4   6         70.91         69.45         3.15 o                         
   4   4   6        127.33        143.59         3.78 o                         
   5   4   6        112.71        108.30         3.96 o                         
   6   4   6         10.25         10.97         2.99 o                         
   7   4   6         32.88         36.44         4.38 o                         
   8   4   6         18.87         18.72         5.87 o                         
   9   4   6          1.75          2.73         7.58 o                         
  -9   5   6          3.62          1.67         8.83 o                         
  -8   5   6         26.14         22.68         7.15 o                         
  -7   5   6         30.36         28.61         4.82 o                         
  -6   5   6         11.06          9.45         3.33 o                         
  -5   5   6        136.10        124.79         3.47 o                         
  -4   5   6        111.38        112.26         2.87 o                         
  -3   5   6          4.41          7.46         0.83 o                         
  -2   5   6        271.01        272.47         4.57 o                         
  -1   5   6        438.92        452.66         6.85 o                         
   0   5   6         57.78         77.34         2.11 o                         
   1   5   6        439.45        452.59         6.29 o                         
   2   5   6        270.33        278.32         5.23 o                         
   3   5   6          4.48          6.57         1.54 o                         
   4   5   6        111.89        116.54         3.47 o                         
   5   5   6        136.49        124.07         4.74 o                         
   6   5   6         11.05         16.52         5.76 o                         
   7   5   6         30.30         28.03         4.27 o                         
   8   5   6         26.20         26.33         6.38 o                         
   9   5   6          3.65         -2.55         7.47 o                         
  -8   6   6          1.09          2.46         7.31 o                         
  -7   6   6         11.04         10.86         4.68 o                         
  -6   6   6         30.94         38.60         4.41 o                         
  -5   6   6         20.33         22.82         2.89 o                         
  -4   6   6        166.29        162.06         4.49 o                         
  -3   6   6        177.45        185.06         3.33 o                         
  -2   6   6         72.83         70.15         3.02 o                         
  -1   6   6         76.79         70.16         1.91 o                         
   0   6   6       2219.98       2352.43        32.43 o                         
   1   6   6         76.49         70.14         1.78 o                         
   2   6   6         73.03         67.63         2.27 o                         
   3   6   6        177.91        182.70         4.78 o                         
   4   6   6        165.41        172.29         4.35 o                         
   5   6   6         20.67         20.78         4.19 o                         
   6   6   6         30.73         33.53         3.95 o                         
   7   6   6         11.09         13.01         5.42 o                         
   8   6   6          1.09          3.80         6.15 o                         
  -8   7   6        110.03        135.96        11.44 o                         
  -7   7   6         28.81         33.47         5.68 o                         
  -6   7   6          4.27          1.62         4.26 o                         
  -5   7   6         29.64         25.53         3.29 o                         
  -4   7   6        374.16        346.15         7.58 o                         
  -3   7   6          5.14          6.48         1.27 o                         
  -2   7   6         41.30         41.59         1.75 o                         
  -1   7   6        210.78        206.80         3.63 o                         
   0   7   6        276.38        281.14         4.46 o                         
   1   7   6        211.29        213.67         3.88 o                         
   2   7   6         41.27         37.94         1.14 o                         
   3   7   6          5.44          5.76         1.84 o                         
   4   7   6        375.56        371.22        15.10 o                         
   5   7   6         29.53         26.34         3.29 o                         
   6   7   6          4.28          2.09         3.46 o                         
   7   7   6         28.80         35.66         6.31 o                         
   8   7   6        110.06        115.29         9.46 o                         
  -8   8   6         13.96          7.81         9.15 o                         
  -7   8   6         17.61         17.77         5.96 o                         
  -6   8   6         77.77        103.35         8.70 o                         
  -5   8   6         16.33         20.38         3.85 o                         
  -4   8   6         17.07         15.84         3.14 o                         
  -3   8   6        514.06        487.67         7.51 o                         
  -2   8   6        165.34        163.42         3.47 o                         
  -1   8   6        135.43        142.31         3.05 o                         
   0   8   6        117.92        103.04         2.62 o                         
   1   8   6        135.92        139.10         3.50 o                         
   2   8   6        164.81        160.46         3.26 o                         
   3   8   6        515.54        500.07        15.55 o                         
   4   8   6         17.06         18.43         2.80 o                         
   5   8   6         16.45         13.58         3.25 o                         
   6   8   6         77.68         79.38         5.64 o                         
   7   8   6         17.44         20.62         6.41 o                         
   8   8   6         13.88         18.63         7.79 o                         
  -7   9   6          7.69          7.01         6.41 o                         
  -6   9   6         72.99         73.41         6.46 o                         
  -5   9   6         20.80         29.25         7.11 o                         
  -4   9   6         88.68         79.37         5.22 o                         
  -3   9   6        246.68        256.04         6.95 o                         
  -2   9   6        162.90        150.78         3.80 o                         
  -1   9   6         33.28         30.21         2.00 o                         
   0   9   6        266.38        238.68         4.49 o                         
   1   9   6         32.92         28.24         1.89 o                         
   2   9   6        162.52        166.14         5.35 o                         
   3   9   6        246.74        248.83         9.63 o                         
   4   9   6         88.59         75.16         4.68 o                         
   5   9   6         20.73         15.93         3.65 o                         
   6   9   6         72.90         73.74         7.11 o                         
   7   9   6          7.66          2.83         6.41 o                         
  -7  10   6          6.07          8.68         7.17 o                         
  -6  10   6          0.06          1.08         5.86 o                         
  -5  10   6        153.11        147.25         9.80 o                         
  -4  10   6         14.48         12.65         4.19 o                         
  -3  10   6        221.32        214.10         7.12 o                         
  -2  10   6        211.81        190.86         4.98 o                         
  -1  10   6        129.71        113.03         6.92 o                         
   0  10   6        545.98        539.82        10.92 o                         
   1  10   6        129.11        111.94         8.23 o                         
   2  10   6        211.25        190.91         8.28 o                         
   3  10   6        220.85        233.30         7.96 o                         
   4  10   6         14.74         10.17         3.45 o                         
   5  10   6        153.35        144.87         8.66 o                         
   6  10   6          0.05         -0.92         5.60 o                         
   7  10   6          6.12          4.05         7.61 o                         
  -6  11   6          5.14         16.74         6.72 o                         
  -5  11   6         25.99         36.93         5.69 o                         
  -4  11   6         59.47         58.18         5.89 o                         
  -3  11   6         87.47         85.75         6.31 o                         
  -2  11   6          3.29          0.34         2.64 o                         
  -1  11   6        158.30        136.40         7.18 o                         
   0  11   6        804.64        795.13        17.21 o                         
   1  11   6        158.20        147.83         6.35 o                         
   2  11   6          3.38          0.07         3.67 o                         
   3  11   6         87.29         82.51         7.94 o                         
   4  11   6         59.63         58.47         4.97 o                         
   5  11   6         26.10         35.33         4.82 o                         
   6  11   6          5.22         -0.55         6.48 o                         
  -6  12   6         10.57         12.16         7.56 o                         
  -5  12   6         33.29         43.59         7.06 o                         
  -4  12   6         10.35         12.51         5.46 o                         
  -3  12   6         48.61         48.57         4.58 o                         
  -2  12   6          3.40          1.66         3.11 o                         
  -1  12   6         98.51         99.27         4.97 o                         
   0  12   6        154.62        155.13         9.94 o                         
   1  12   6         98.39         96.60         5.61 o                         
   2  12   6          3.44          2.73         4.36 o                         
   3  12   6         48.60         46.17         4.72 o                         
   4  12   6         10.46         14.19         4.77 o                         
   5  12   6         33.25         37.66        10.93 o                         
   6  12   6         10.55          9.39        11.59 o                         
  -5  13   6         21.84         29.94         7.53 o                         
  -4  13   6         24.79         25.93         6.37 o                         
  -3  13   6         14.92          9.38         5.31 o                         
  -2  13   6          6.39         10.71         5.08 o                         
  -1  13   6          4.65         -0.63         3.67 o                         
   0  13   6         53.89         49.69         5.18 o                         
   1  13   6          4.66          4.03         5.16 o                         
   2  13   6          6.32         10.75         5.59 o                         
   3  13   6         14.83         13.56         5.02 o                         
   4  13   6         24.74         25.35         5.31 o                         
   5  13   6         21.73         27.14        12.03 o                         
  -4  14   6         16.40         19.98         9.47 o                         
  -3  14   6         39.79         49.07         9.05 o                         
  -2  14   6         16.13         19.26         6.11 o                         
  -1  14   6         46.30         51.89         5.41 o                         
   0  14   6         30.10         33.79         4.87 o                         
   1  14   6         46.43         45.07         6.93 o                         
   2  14   6         16.06         17.82         5.33 o                         
   3  14   6         39.58         48.90         6.38 o                         
   4  14   6         16.33         21.27        12.03 o                         
  -3  15   6         25.07         28.19        10.13 o                         
  -2  15   6         37.38         34.84         7.17 o                         
  -1  15   6         19.23         28.63         6.53 o                         
   0  15   6         11.26         10.79         5.83 o                         
   1  15   6         19.26         26.57         7.41 o                         
   2  15   6         37.58         34.88         6.60 o                         
   3  15   6         25.08         33.60        13.35 o                         
   1   0   7         85.04         97.46         1.84 o                         
   2   0   7       4228.72       4048.99       110.26 o                         
   3   0   7         15.83         13.54         0.92 o                         
   4   0   7        172.06        202.38         3.61 o                         
   5   0   7          9.33          6.89         1.21 o                         
   6   0   7         84.83         86.18         3.75 o                         
   7   0   7         97.00        116.65         5.95 o                         
   8   0   7         11.91         17.40         6.29 o                         
   9   0   7          8.24         24.64        10.12 o                         
  -9   1   7         20.32         31.83        10.86 o                         
  -8   1   7         65.74         84.17        10.12 o                         
  -7   1   7         57.05         61.72         5.56 o                         
  -6   1   7         66.23         53.14         3.49 o                         
  -5   1   7         38.64         42.23         1.82 o                         
  -4   1   7        209.63        212.75         4.93 o                         
  -3   1   7        489.31        489.93         7.18 o                         
  -2   1   7         97.60        117.00         2.45 o                         
  -1   1   7        412.15        411.71         6.00 o                         
   0   1   7        855.34        862.63        12.09 o                         
   1   1   7        411.55        407.66         6.00 o                         
   2   1   7         97.73        114.09         2.31 o                         
   3   1   7        488.81        475.78         7.14 o                         
   4   1   7        209.40        215.30         3.66 o                         
   5   1   7         38.78         42.07         3.05 o                         
   6   1   7         66.01         49.26         5.22 o                         
   7   1   7         56.55         62.38         4.92 o                         
   8   1   7         65.93         75.38         5.90 o                         
   9   1   7         20.28         28.31        10.56 o                         
  -9   2   7         24.93         37.11        11.30 o                         
  -8   2   7         36.42         33.63         7.04 o                         
  -7   2   7         14.30         11.21         6.38 o                         
  -6   2   7         44.21         41.50         2.77 o                         
  -5   2   7        122.08        113.24         2.88 o                         
  -4   2   7        151.36        161.62         3.30 o                         
  -3   2   7        161.22        156.06         3.49 o                         
  -2   2   7        114.39        101.46         1.84 o                         
  -1   2   7        313.74        329.72         5.10 o                         
   0   2   7        250.64        243.87         3.90 o                         
   1   2   7        314.57        335.93         5.01 o                         
   2   2   7        114.35        105.31         3.01 o                         
   3   2   7        160.88        154.36         3.03 o                         
   4   2   7        151.83        160.64         3.89 o                         
   5   2   7        122.21        120.48         3.68 o                         
   6   2   7         43.93         36.80         4.85 o                         
   7   2   7         14.40          6.41         3.68 o                         
   8   2   7         36.26         41.09         5.24 o                         
   9   2   7         24.99         28.46        10.12 o                         
  -9   3   7         12.53         12.46         9.22 o                         
  -8   3   7          7.97         10.99         6.29 o                         
  -7   3   7          5.65          5.54         5.05 o                         
  -6   3   7         28.42         34.65         2.66 o                         
  -5   3   7       1060.33       1048.93        15.03 o                         
  -4   3   7         81.37         80.85         2.25 o                         
  -3   3   7         31.29         26.67         1.04 o                         
  -2   3   7        207.19        226.29         4.39 o                         
  -1   3   7        979.11        902.16        17.28 o                         
   0   3   7         18.09         15.98         1.05 o                         
   1   3   7        977.82        914.34        12.78 o                         
   2   3   7        206.24        228.15         4.05 o                         
   3   3   7         31.17         27.04         2.04 o                         
   4   3   7         81.13         83.61         2.86 o                         
   5   3   7       1059.76       1019.89        17.55 o                         
   6   3   7         28.37         31.79         4.02 o                         
   7   3   7          5.65          4.08         3.71 o                         
   8   3   7          8.00         14.68         6.09 o                         
   9   3   7         12.59         18.26         7.52 o                         
  -9   4   7          9.59         10.80         8.62 o                         
  -8   4   7          6.33          8.47         6.93 o                         
  -7   4   7          9.04         10.25         5.43 o                         
  -6   4   7         83.58         79.47         4.91 o                         
  -5   4   7        427.32        409.80         7.75 o                         
  -4   4   7         10.34          9.98         1.00 o                         
  -3   4   7        511.72        539.95         7.57 o                         
  -2   4   7        667.82        624.55         9.12 o                         
  -1   4   7        504.70        527.61         8.44 o                         
   0   4   7        124.78        110.59         2.15 o                         
   1   4   7        504.63        538.56         7.71 o                         
   2   4   7        667.37        613.02        10.49 o                         
   3   4   7        511.47        538.65        10.43 o                         
   4   4   7         10.38         10.03         1.75 o                         
   5   4   7        427.44        396.48         9.57 o                         
   6   4   7         83.51         75.60         4.70 o                         
   7   4   7          9.09         14.41         3.97 o                         
   8   4   7          6.36         11.32         5.95 o                         
   9   4   7          9.62          6.34         7.68 o                         
  -8   5   7         45.69         60.50        19.88 o                         
  -7   5   7          6.45          9.90         5.75 o                         
  -6   5   7         29.44         30.00         3.89 o                         
  -5   5   7         77.31         68.71         4.47 o                         
  -4   5   7          2.24          2.91         0.54 o                         
  -3   5   7         24.87         27.61         1.17 o                         
  -2   5   7         19.92         21.59         1.27 o                         
  -1   5   7        476.07        523.09         8.49 o                         
   0   5   7         20.40         19.47         1.03 o                         
   1   5   7        476.19        535.58         7.32 o                         
   2   5   7         19.67         19.73         1.65 o                         
   3   5   7         24.96         30.96         2.08 o                         
   4   5   7          2.21          2.44         1.74 o                         
   5   5   7         77.18         78.27         4.12 o                         
   6   5   7         29.46         30.02         5.21 o                         
   7   5   7          6.37          9.65         4.16 o                         
   8   5   7         45.76         57.12         7.89 o                         
  -8   6   7         43.07         32.45        10.64 o                         
  -7   6   7         19.80         28.68         6.48 o                         
  -6   6   7         12.60          8.62         3.99 o                         
  -5   6   7          2.88          2.61         2.75 o                         
  -4   6   7        239.67        227.94         5.48 o                         
  -3   6   7         72.89         80.85         2.31 o                         
  -2   6   7          0.98          2.63         1.12 o                         
  -1   6   7        873.14        869.55        12.74 o                         
   0   6   7         89.81         96.35         2.22 o                         
   1   6   7        873.49        887.97        12.51 o                         
   2   6   7          0.96          3.20         1.28 o                         
   3   6   7         73.06         75.87         5.72 o                         
   4   6   7        239.44        240.77         5.89 o                         
   5   6   7          2.82          1.54         2.65 o                         
   6   6   7         12.64         12.96         3.62 o                         
   7   6   7         19.74         19.69         4.88 o                         
   8   6   7         43.08         50.51         7.36 o                         
  -8   7   7          4.92          6.49         8.62 o                         
  -7   7   7        187.33        217.51         9.43 o                         
  -6   7   7         16.91          8.40         4.23 o                         
  -5   7   7        112.30        112.23         5.95 o                         
  -4   7   7        138.19        134.56         5.07 o                         
  -3   7   7         89.14         97.11         2.78 o                         
  -2   7   7         65.55         68.22         2.36 o                         
  -1   7   7        117.23        111.95         2.58 o                         
   0   7   7         93.47         83.08         2.24 o                         
   1   7   7        117.24        116.05         2.51 o                         
   2   7   7         65.52         76.15         2.66 o                         
   3   7   7         89.02         93.13         3.63 o                         
   4   7   7        138.47        133.46         4.91 o                         
   5   7   7        112.67        111.29         6.59 o                         
   6   7   7         16.92         20.44         4.26 o                         
   7   7   7        187.74        192.06        15.26 o                         
   8   7   7          4.93          7.63         8.65 o                         
  -8   8   7          7.40         12.92         9.00 o                         
  -7   8   7          3.79         -0.32         5.83 o                         
  -6   8   7         24.31         31.08         5.15 o                         
  -5   8   7         27.37         23.51         4.24 o                         
  -4   8   7         36.68         27.57         3.80 o                         
  -3   8   7        329.57        312.70         5.70 o                         
  -2   8   7        231.83        225.89         4.25 o                         
  -1   8   7         47.59         48.64         1.99 o                         
   0   8   7          0.82          5.61         1.27 o                         
   1   8   7         47.97         49.66         1.82 o                         
   2   8   7        232.25        224.36         5.54 o                         
   3   8   7        329.56        307.64         9.08 o                         
   4   8   7         36.77         23.66         3.26 o                         
   5   8   7         27.39         26.73         3.88 o                         
   6   8   7         24.46         24.58         4.56 o                         
   7   8   7          3.79          7.63         6.02 o                         
   8   8   7          7.35         20.31         7.70 o                         
  -7   9   7         20.60         18.64         6.70 o                         
  -6   9   7         23.75         22.48         5.64 o                         
  -5   9   7         13.60         27.54        10.36 o                         
  -4   9   7        151.19        142.10        16.24 o                         
  -3   9   7        307.29        294.16         7.38 o                         
  -2   9   7        163.39        152.07         5.40 o                         
  -1   9   7         78.37         71.49         3.53 o                         
   0   9   7          9.87         13.12         1.95 o                         
   1   9   7         78.37         71.42         2.99 o                         
   2   9   7        163.71        166.98         5.72 o                         
   3   9   7        307.13        299.36        10.88 o                         
   4   9   7        150.95        136.38        10.35 o                         
   5   9   7         13.84         16.52         3.90 o                         
   6   9   7         23.69         25.00         4.73 o                         
   7   9   7         20.49         22.63         6.75 o                         
  -7  10   7          1.89          4.32         7.30 o                         
  -6  10   7          1.98          2.19         5.83 o                         
  -5  10   7         45.41         41.03         5.90 o                         
  -4  10   7        104.02         98.85         7.26 o                         
  -3  10   7        232.54        255.83         8.93 o                         
  -2  10   7        140.97        145.57         5.66 o                         
  -1  10   7         24.57         19.01         2.59 o                         
   0  10   7        691.88        699.22        13.64 o                         
   1  10   7         24.49         18.51         3.05 o                         
   2  10   7        141.24        142.88         5.88 o                         
   3  10   7        232.38        239.11        13.64 o                         
   4  10   7        104.16         99.13         5.52 o                         
   5  10   7         45.46         28.83         4.48 o                         
   6  10   7          2.00          2.08         5.97 o                         
   7  10   7          1.89          3.81         7.51 o                         
  -6  11   7         33.76         42.07         7.43 o                         
  -5  11   7          0.80          0.41         5.72 o                         
  -4  11   7         20.08         15.12         5.01 o                         
  -3  11   7         65.27         63.74        11.31 o                         
  -2  11   7         42.10         36.43         4.39 o                         
  -1  11   7         75.25         71.98         4.39 o                         
   0  11   7        153.89        169.08         7.16 o                         
   1  11   7         75.63         77.67         5.24 o                         
   2  11   7         42.42         36.03         4.76 o                         
   3  11   7         65.29         64.33         4.86 o                         
   4  11   7         20.04         10.01         4.16 o                         
   5  11   7          0.78          1.88         4.84 o                         
   6  11   7         33.65         27.14         7.18 o                         
  -6  12   7         21.34         27.80         8.22 o                         
  -5  12   7         73.94         84.26        10.00 o                         
  -4  12   7         56.00         58.12         6.76 o                         
  -3  12   7         20.33         20.23         4.47 o                         
  -2  12   7         15.89         12.88         3.74 o                         
  -1  12   7         63.05         53.19         5.68 o                         
   0  12   7         47.14         36.98         4.51 o                         
   1  12   7         62.89         59.17         6.11 o                         
   2  12   7         15.88         14.45         6.89 o                         
   3  12   7         20.43         15.15         4.32 o                         
   4  12   7         56.00         58.74         5.59 o                         
   5  12   7         73.51         69.38         7.58 o                         
   6  12   7         21.48         26.26        12.91 o                         
  -5  13   7          0.42          8.36         7.44 o                         
  -4  13   7         11.30          8.53         6.62 o                         
  -3  13   7         16.75         14.00         5.97 o                         
  -2  13   7         17.52         20.47         6.24 o                         
  -1  13   7          7.97          3.96         3.98 o                         
   0  13   7         74.07         77.06         5.95 o                         
   1  13   7          8.01          4.93         4.38 o                         
   2  13   7         17.52         14.61         5.70 o                         
   3  13   7         16.65         15.22         5.35 o                         
   4  13   7         11.43         12.79         5.56 o                         
   5  13   7          0.43          3.99         8.03 o                         
  -4  14   7          1.48         -0.31         9.25 o                         
  -3  14   7          8.86         14.99         8.14 o                         
  -2  14   7         33.98         46.95         6.63 o                         
  -1  14   7         21.72         13.45         5.59 o                         
   0  14   7         12.88          7.60         5.32 o                         
   1  14   7         21.68         18.45         9.90 o                         
   2  14   7         33.85         42.44         7.23 o                         
   3  14   7          8.83         16.16         5.82 o                         
   4  14   7          1.44          9.27         6.37 o                         
  -2  15   7         87.56        117.66         9.44 o                         
  -1  15   7         34.63         35.78         6.91 o                         
   0  15   7          1.51          6.87         5.55 o                         
   1  15   7         34.53         40.98         8.07 o                         
   2  15   7         87.51        103.57         8.18 o                         
   0   0   8        140.61        186.39         5.19 o                         
   1   0   8         14.63         23.36         0.97 o                         
   2   0   8        683.47        635.12         9.18 o                         
   3   0   8        420.94        438.19         6.62 o                         
   4   0   8         50.46         48.87         2.24 o                         
   5   0   8        139.86        147.85         3.50 o                         
   6   0   8         20.11         22.52         3.37 o                         
   7   0   8        103.82        111.36         7.12 o                         
   8   0   8          5.59          4.34         6.20 o                         
   9   0   8          3.69          6.01        10.27 o                         
  -9   1   8          8.70         14.38        10.86 o                         
  -8   1   8         10.80          9.23         6.38 o                         
  -7   1   8         10.45          7.64         5.01 o                         
  -6   1   8        220.69        210.20         7.18 o                         
  -5   1   8         43.31         37.20         2.48 o                         
  -4   1   8        139.09        139.50         2.91 o                         
  -3   1   8        102.00        111.95         2.02 o                         
  -2   1   8       3801.15       3741.09        64.93 o                         
  -1   1   8        677.13        664.43         9.54 o                         
   0   1   8          4.53          8.24         0.74 o                         
   1   1   8        677.97        668.91         9.54 o                         
   2   1   8       3802.10       3769.61        59.23 o                         
   3   1   8        101.95        108.81         2.76 o                         
   4   1   8        139.03        140.45         2.80 o                         
   5   1   8         43.43         35.55         2.49 o                         
   6   1   8        220.54        189.56         6.24 o                         
   7   1   8         10.36         16.88         3.88 o                         
   8   1   8         10.87         11.93         5.60 o                         
   9   1   8          8.74         10.42         9.97 o                         
  -9   2   8         13.78         32.42        11.30 o                         
  -8   2   8         14.55         23.92         6.66 o                         
  -7   2   8         79.87         96.42         7.24 o                         
  -6   2   8         69.97         63.39         5.54 o                         
  -5   2   8        155.40        144.98         3.49 o                         
  -4   2   8        339.90        279.32         4.76 o                         
  -3   2   8         69.37         70.97         1.93 o                         
  -2   2   8       2271.90       2230.38        32.91 o                         
  -1   2   8        642.88        608.71         8.85 o                         
   0   2   8          1.12          6.16         0.72 o                         
   1   2   8        642.39        618.88         8.86 o                         
   2   2   8       2273.88       2246.29        30.79 o                         
   3   2   8         69.32         71.97         2.89 o                         
   4   2   8        339.81        290.99         5.81 o                         
   5   2   8        154.47        144.26         4.42 o                         
   6   2   8         69.95         56.15         3.75 o                         
   7   2   8         79.79         78.23         7.79 o                         
   8   2   8         14.64         18.67         5.34 o                         
   9   2   8         13.78         23.76        10.56 o                         
  -9   3   8         16.69         18.67        11.30 o                         
  -8   3   8         10.08          9.43         6.60 o                         
  -7   3   8          6.92          4.49         5.14 o                         
  -6   3   8        423.88        388.47        11.20 o                         
  -5   3   8        588.62        616.28        11.19 o                         
  -4   3   8         24.43         23.63         1.31 o                         
  -3   3   8        184.57        161.11         2.61 o                         
  -2   3   8        274.34        283.85         4.14 o                         
  -1   3   8        185.10        200.52         3.36 o                         
   0   3   8         87.84        106.30         2.10 o                         
   1   3   8        184.47        200.25         3.37 o                         
   2   3   8        272.91        276.78         4.87 o                         
   3   3   8        183.96        174.07         3.64 o                         
   4   3   8         24.57         22.35         1.91 o                         
   5   3   8        588.61        591.77        13.27 o                         
   6   3   8        423.75        389.77        11.17 o                         
   7   3   8          6.90          2.33         3.93 o                         
   8   3   8         10.09         14.27         6.20 o                         
   9   3   8         16.78          8.80         9.97 o                         
  -8   4   8         24.38         33.95         7.49 o                         
  -7   4   8         31.74         26.31         7.19 o                         
  -6   4   8        102.40         96.35         5.37 o                         
  -5   4   8        832.32        801.25        15.45 o                         
  -4   4   8         18.06         22.51         1.34 o                         
  -3   4   8        152.07        142.46         2.95 o                         
  -2   4   8        197.65        191.99         3.43 o                         
  -1   4   8       1424.73       1506.52        20.97 o                         
   0   4   8        311.38        328.91         5.13 o                         
   1   4   8       1422.17       1507.71        20.97 o                         
   2   4   8        196.84        181.78         3.63 o                         
   3   4   8        151.20        142.98         3.33 o                         
   4   4   8         17.92         17.83         2.01 o                         
   5   4   8        831.46        813.40        19.92 o                         
   6   4   8        102.67         97.11         5.34 o                         
   7   4   8         31.79         31.31         4.46 o                         
   8   4   8         24.39         26.03         7.26 o                         
  -8   5   8          0.60          2.03         7.30 o                         
  -7   5   8          4.97         10.86         5.36 o                         
  -6   5   8         27.94         24.26         4.04 o                         
  -5   5   8         32.91         29.29         2.88 o                         
  -4   5   8         50.13         46.29         2.68 o                         
  -3   5   8        496.91        529.52         8.09 o                         
  -2   5   8         25.04         26.02         1.47 o                         
  -1   5   8        381.35        361.30         6.22 o                         
   0   5   8        109.77         86.99         2.05 o                         
   1   5   8        382.19        371.85         5.30 o                         
   2   5   8         24.97         26.88         1.65 o                         
   3   5   8        496.61        515.73         9.25 o                         
   4   5   8         50.45         45.24         2.52 o                         
   5   5   8         32.85         36.44         3.52 o                         
   6   5   8         27.69         33.83         3.97 o                         
   7   5   8          5.09          2.99         4.44 o                         
   8   5   8          0.62          1.55         6.27 o                         
  -8   6   8         10.02         13.76         8.33 o                         
  -7   6   8         24.53         21.61         6.58 o                         
  -6   6   8         26.82         26.71         7.37 o                         
  -5   6   8         73.57         64.50         4.29 o                         
  -4   6   8         71.06         68.23         4.55 o                         
  -3   6   8        382.18        378.45         6.34 o                         
  -2   6   8         48.27         57.05         2.04 o                         
  -1   6   8         67.49         73.26         2.36 o                         
   0   6   8         28.81         37.21         1.49 o                         
   1   6   8         68.23         74.29         1.70 o                         
   2   6   8         48.22         57.20         2.29 o                         
   3   6   8        380.83        385.52         7.25 o                         
   4   6   8         71.09         66.34         3.63 o                         
   5   6   8         73.77         75.71         4.59 o                         
   6   6   8         26.91         29.63         4.09 o                         
   7   6   8         24.40         20.61         4.88 o                         
   8   6   8         10.02         15.33         7.24 o                         
  -8   7   8          6.56          8.02         8.65 o                         
  -7   7   8         54.43         60.66         8.03 o                         
  -6   7   8         22.36         29.56         4.76 o                         
  -5   7   8          0.41         -3.09         3.42 o                         
  -4   7   8         45.32         37.11         3.52 o                         
  -3   7   8        212.03        211.73         5.64 o                         
  -2   7   8         80.62         84.04         2.64 o                         
  -1   7   8          4.01          7.28         1.34 o                         
   0   7   8         16.93         17.14         1.40 o                         
   1   7   8          3.99          5.30         0.78 o                         
   2   7   8         80.63         81.60         2.84 o                         
   3   7   8        211.61        216.31         7.04 o                         
   4   7   8         45.39         35.73         3.49 o                         
   5   7   8          0.43         -0.94         3.19 o                         
   6   7   8         22.40         21.17         4.18 o                         
   7   7   8         54.44         66.68        11.59 o                         
   8   7   8          6.49          5.25         7.18 o                         
  -7   8   8        169.59        187.63        12.03 o                         
  -6   8   8         54.93         55.43         5.82 o                         
  -5   8   8          0.77          0.15         3.59 o                         
  -4   8   8         36.25         40.25         4.17 o                         
  -3   8   8         87.93        104.85         9.32 o                         
  -2   8   8         96.26         88.19         4.07 o                         
  -1   8   8         75.65         76.80         2.42 o                         
   0   8   8         74.42         84.44         2.42 o                         
   1   8   8         75.87         73.18         3.60 o                         
   2   8   8         96.01         87.29         5.17 o                         
   3   8   8         88.32         96.77         5.87 o                         
   4   8   8         36.39         34.85         5.06 o                         
   5   8   8          0.76          3.00         3.72 o                         
   6   8   8         55.17         61.47         5.54 o                         
   7   8   8        169.68        191.67        10.90 o                         
  -7   9   8        109.79        127.66        19.44 o                         
  -6   9   8          9.05         12.08         5.37 o                         
  -5   9   8         40.60         41.03         7.06 o                         
  -4   9   8         59.72         49.03         6.30 o                         
  -3   9   8         47.03         54.48         4.22 o                         
  -2   9   8         23.10         22.96         2.90 o                         
  -1   9   8         45.59         44.92         3.44 o                         
   0   9   8        418.66        397.70         8.52 o                         
   1   9   8         45.54         42.44         3.23 o                         
   2   9   8         23.08         17.45         2.84 o                         
   3   9   8         46.84         54.51         4.95 o                         
   4   9   8         59.70         61.69         5.62 o                         
   5   9   8         40.66         39.58         4.57 o                         
   6   9   8          9.11          2.54         4.73 o                         
   7   9   8        109.64        115.42         9.23 o                         
  -7  10   8         28.65         26.36         8.02 o                         
  -6  10   8          4.60          3.36         6.15 o                         
  -5  10   8         14.79         20.69         5.47 o                         
  -4  10   8        115.05        124.20         7.77 o                         
  -3  10   8         15.16         15.98         3.56 o                         
  -2  10   8        173.60        177.59         6.26 o                         
  -1  10   8         30.82         35.89         3.18 o                         
   0  10   8        411.95        432.99        10.99 o                         
   1  10   8         31.03         33.35         4.55 o                         
   2  10   8        173.24        176.90        11.10 o                         
   3  10   8         15.25         13.68         4.19 o                         
   4  10   8        115.28        122.47         6.29 o                         
   5  10   8         14.77         11.53         4.38 o                         
   6  10   8          4.64          6.00         6.12 o                         
   7  10   8         28.70         28.96         7.61 o                         
  -6  11   8         11.44         13.57         7.04 o                         
  -5  11   8          8.72         10.92         5.93 o                         
  -4  11   8          9.83         10.97         4.99 o                         
  -3  11   8          1.59          2.76         3.83 o                         
  -2  11   8         25.29         32.64         3.83 o                         
  -1  11   8        178.63        190.89         7.62 o                         
   0  11   8         21.09         18.31         3.82 o                         
   1  11   8        178.03        159.97         7.14 o                         
   2  11   8         25.17         21.08         3.79 o                         
   3  11   8          1.62          2.73         4.32 o                         
   4  11   8          9.75          3.10         4.11 o                         
   5  11   8          8.71          9.07         5.08 o                         
   6  11   8         11.51          8.86         7.00 o                         
  -5  12   8         38.92         43.24         7.31 o                         
  -4  12   8          0.22         -1.33         5.56 o                         
  -3  12   8         15.66         18.08         4.23 o                         
  -2  12   8          1.83         -2.50         4.52 o                         
  -1  12   8         28.15         28.58         4.73 o                         
   0  12   8        143.93        170.01        11.96 o                         
   1  12   8         28.21         36.35         7.95 o                         
   2  12   8          1.80         -1.16         4.78 o                         
   3  12   8         15.61         12.79         4.40 o                         
   4  12   8          0.23         -1.20         4.62 o                         
   5  12   8         38.86         43.02         6.05 o                         
  -4  13   8          6.24          6.27         8.65 o                         
  -3  13   8          0.11         -1.88         6.01 o                         
  -2  13   8          3.93          3.36         5.36 o                         
  -1  13   8         13.49         18.56         5.43 o                         
   0  13   8          1.48         -0.13         4.59 o                         
   1  13   8         13.57         15.26         4.88 o                         
   2  13   8          3.96          1.86         5.60 o                         
   3  13   8          0.12         -1.74         5.05 o                         
   4  13   8          6.25          9.33         5.89 o                         
  -3  14   8         24.13         36.64         9.33 o                         
  -2  14   8          2.00         -0.42         6.05 o                         
  -1  14   8          3.66          4.83         5.70 o                         
   0  14   8         10.73         15.12         5.73 o                         
   1  14   8          3.61          4.62         6.64 o                         
   2  14   8          2.05          3.94         6.64 o                         
   3  14   8         23.88         30.17         7.10 o                         
  -1  15   8          0.98          2.03         6.86 o                         
   0  15   8         16.80         17.50         6.79 o                         
   1  15   8          0.98          0.98         7.61 o                         
   1   0   9         66.44         65.75         1.75 o                         
   2   0   9       5161.05       5004.55        96.43 o                         
   3   0   9         10.57         14.45         1.01 o                         
   4   0   9         70.00         72.13         2.12 o                         
   5   0   9          0.38          3.81         1.58 o                         
   6   0   9          1.28          3.23         2.80 o                         
   7   0   9         20.22         17.26         4.42 o                         
   8   0   9         18.35          9.66         6.39 o                         
   9   0   9         57.45         47.67        11.88 o                         
  -9   1   9         28.17         28.16        11.59 o                         
  -8   1   9          2.37          1.76         5.54 o                         
  -7   1   9         55.46         65.50        13.06 o                         
  -6   1   9          5.85          4.16         3.04 o                         
  -5   1   9         46.45         45.23         2.51 o                         
  -4   1   9         44.82         45.34         1.74 o                         
  -3   1   9        164.45        166.78         2.77 o                         
  -2   1   9       1826.09       1811.49        25.13 o                         
  -1   1   9        333.21        362.70         8.73 o                         
   0   1   9         20.72         25.52         1.09 o                         
   1   1   9        334.02        354.54         5.47 o                         
   2   1   9       1825.98       1817.73        25.14 o                         
   3   1   9        163.46        169.72         3.71 o                         
   4   1   9         44.57         48.72         1.66 o                         
   5   1   9         46.17         43.77         2.92 o                         
   6   1   9          5.90          2.68         2.83 o                         
   7   1   9         55.26         56.28         6.24 o                         
   8   1   9          2.40          1.78         6.20 o                         
   9   1   9         28.27         23.62        11.00 o                         
  -9   2   9         32.97         25.98         8.77 o                         
  -8   2   9         22.80         16.28         6.78 o                         
  -7   2   9         46.91         46.49        10.71 o                         
  -6   2   9         58.40         51.42        11.00 o                         
  -5   2   9          0.38         -0.02         1.86 o                         
  -4   2   9        374.48        383.33         6.05 o                         
  -3   2   9         66.70         53.56         1.67 o                         
  -2   2   9        379.50        369.66         5.66 o                         
  -1   2   9        756.53        764.06        10.89 o                         
   0   2   9         17.13         25.16         1.09 o                         
   1   2   9        757.46        756.61        10.89 o                         
   2   2   9        379.41        360.01         5.65 o                         
   3   2   9         66.40         56.99         2.10 o                         
   4   2   9        375.01        360.07         7.20 o                         
   5   2   9          0.41          0.51         2.24 o                         
   6   2   9         58.49         46.70         4.15 o                         
   7   2   9         46.85         45.90         4.81 o                         
   8   2   9         22.78         19.76         7.10 o                         
   9   2   9         32.83         42.39        11.15 o                         
  -8   3   9          8.83         14.96         7.14 o                         
  -7   3   9          0.51          1.57         5.35 o                         
  -6   3   9          8.20         12.73         4.76 o                         
  -5   3   9        353.45        345.64         7.53 o                         
  -4   3   9        170.43        154.19         3.22 o                         
  -3   3   9         86.45        108.44         1.99 o                         
  -2   3   9        625.62        581.47         8.00 o                         
  -1   3   9        282.02        287.98         4.66 o                         
   0   3   9         21.84         26.68         1.14 o                         
   1   3   9        281.79        296.88         4.67 o                         
   2   3   9        625.35        580.61         9.26 o                         
   3   3   9         86.36        107.14         3.13 o                         
   4   3   9        170.48        148.90         4.08 o                         
   5   3   9        352.78        332.59        13.99 o                         
   6   3   9          8.20         10.12         3.40 o                         
   7   3   9          0.48          0.06         4.07 o                         
   8   3   9          8.78         12.01         5.27 o                         
  -8   4   9         11.70         13.88         7.25 o                         
  -7   4   9          7.34          7.96         5.07 o                         
  -6   4   9         19.91         23.87         3.92 o                         
  -5   4   9        115.01        128.22         5.64 o                         
  -4   4   9          1.15          1.46         1.80 o                         
  -3   4   9        104.91        104.48         2.55 o                         
  -2   4   9         17.96         20.19         1.61 o                         
  -1   4   9        634.32        612.04         8.95 o                         
   0   4   9        175.37        158.25         2.94 o                         
   1   4   9        634.02        607.48         8.95 o                         
   2   4   9         18.09         18.75         1.41 o                         
   3   4   9        104.78         99.20         2.87 o                         
   4   4   9          1.16         -0.25         1.80 o                         
   5   4   9        115.25        115.24         6.92 o                         
   6   4   9         19.74         27.14         4.67 o                         
   7   4   9          7.36          4.69         4.33 o                         
   8   4   9         11.65          6.87         6.69 o                         
  -8   5   9          5.23          4.18         7.51 o                         
  -7   5   9         19.54         14.60         6.35 o                         
  -6   5   9          5.27          5.32         3.73 o                         
  -5   5   9        140.20        138.10         6.36 o                         
  -4   5   9        309.83        305.21         6.61 o                         
  -3   5   9         23.88         24.98         2.05 o                         
  -2   5   9         20.09         19.82         1.42 o                         
  -1   5   9        279.63        292.05         5.29 o                         
   0   5   9        163.21        157.22         3.02 o                         
   1   5   9        280.44        299.09         4.46 o                         
   2   5   9         20.08         17.35         1.59 o                         
   3   5   9         23.64         26.53         1.73 o                         
   4   5   9        309.75        310.35         7.17 o                         
   5   5   9        140.81        154.38         6.24 o                         
   6   5   9          5.31          0.80         3.62 o                         
   7   5   9         19.56         17.56         4.77 o                         
   8   5   9          5.22          1.36         6.63 o                         
  -8   6   9          0.15          0.74         8.04 o                         
  -7   6   9         96.70        105.49         9.17 o                         
  -6   6   9          4.47          3.11         4.00 o                         
  -5   6   9         48.22         50.76         4.35 o                         
  -4   6   9          7.46          4.97         2.34 o                         
  -3   6   9        742.72        714.94        12.56 o                         
  -2   6   9         22.09         27.18         1.72 o                         
  -1   6   9        293.69        340.23         5.94 o                         
   0   6   9        101.45        120.78         2.64 o                         
   1   6   9        293.50        327.25         4.97 o                         
   2   6   9         22.09         21.45         1.80 o                         
   3   6   9        741.95        713.35        12.39 o                         
   4   6   9          7.55          3.83         2.43 o                         
   5   6   9         48.33         49.47         4.27 o                         
   6   6   9          4.45          5.99         3.90 o                         
   7   6   9         96.38        112.15        13.43 o                         
   8   6   9          0.15          0.13         7.08 o                         
  -8   7   9          9.97         10.97         8.90 o                         
  -7   7   9         13.58         16.83         7.19 o                         
  -6   7   9          7.40          7.28         4.73 o                         
  -5   7   9          5.19          3.68         3.69 o                         
  -4   7   9        203.30        195.82         6.36 o                         
  -3   7   9        984.82        938.30        19.25 o                         
  -2   7   9          2.33          2.50         1.53 o                         
  -1   7   9         30.67         29.70         1.87 o                         
   0   7   9          2.88          1.40         1.13 o                         
   1   7   9         30.48         29.20         1.16 o                         
   2   7   9          2.41          2.34         1.65 o                         
   3   7   9        986.28        952.56        19.51 o                         
   4   7   9        204.20        212.29         7.28 o                         
   5   7   9          5.09          5.18         3.32 o                         
   6   7   9          7.44          4.56         4.17 o                         
   7   7   9         13.44         18.31         5.39 o                         
   8   7   9         10.03         16.22         7.75 o                         
  -7   8   9          8.69         13.70         7.89 o                         
  -6   8   9          5.71          6.43         5.02 o                         
  -5   8   9          3.69          6.66         4.22 o                         
  -4   8   9         68.57         72.53         4.52 o                         
  -3   8   9        419.33        430.35        10.57 o                         
  -2   8   9        197.47        210.85         5.54 o                         
  -1   8   9          4.13          3.37         1.84 o                         
   0   8   9          2.49          0.45         1.71 o                         
   1   8   9          4.11          6.51         2.25 o                         
   2   8   9        197.75        205.55         7.54 o                         
   3   8   9        419.91        404.24        11.62 o                         
   4   8   9         68.36         75.05         5.82 o                         
   5   8   9          3.60          1.87         3.86 o                         
   6   8   9          5.64          4.72         4.56 o                         
   7   8   9          8.61         21.59         7.99 o                         
  -7   9   9          5.22          7.41         8.56 o                         
  -6   9   9         61.14         66.20        14.16 o                         
  -5   9   9         10.63          8.24         4.78 o                         
  -4   9   9         24.49         27.51         3.90 o                         
  -3   9   9         44.86         39.89         3.64 o                         
  -2   9   9         33.04         27.53         3.15 o                         
  -1   9   9         14.53         15.69         2.50 o                         
   0   9   9         21.11         20.27         2.82 o                         
   1   9   9         14.51         14.80         3.05 o                         
   2   9   9         33.09         32.61         3.22 o                         
   3   9   9         45.00         46.38         4.99 o                         
   4   9   9         24.61         26.23         4.01 o                         
   5   9   9         10.60         10.48         4.41 o                         
   6   9   9         60.92         63.58         6.08 o                         
   7   9   9          5.28          6.05         6.93 o                         
  -6  10   9         16.52         18.13         6.73 o                         
  -5  10   9         36.07         43.39         6.20 o                         
  -4  10   9         14.35         13.73         4.94 o                         
  -3  10   9         26.08         29.98         4.45 o                         
  -2  10   9         30.91         26.81         3.41 o                         
  -1  10   9         28.00         27.57         4.00 o                         
   0  10   9        188.51        184.13         6.45 o                         
   1  10   9         27.81         25.38         3.60 o                         
   2  10   9         30.96         28.83         3.69 o                         
   3  10   9         26.03         25.80         4.76 o                         
   4  10   9         14.27         21.08         4.24 o                         
   5  10   9         35.92         35.08         5.15 o                         
   6  10   9         16.74         13.29         5.84 o                         
  -6  11   9          0.36         -0.58         7.19 o                         
  -5  11   9         11.70          8.98         6.41 o                         
  -4  11   9         19.52         17.92         5.58 o                         
  -3  11   9         14.39         14.87         4.13 o                         
  -2  11   9          8.77          6.40         4.28 o                         
  -1  11   9         14.10         14.73         4.22 o                         
   0  11   9        136.93        125.74        12.30 o                         
   1  11   9         14.22         10.72         3.50 o                         
   2  11   9          8.74          4.66         4.53 o                         
   3  11   9         14.25         20.42         5.14 o                         
   4  11   9         19.58         23.28         4.97 o                         
   5  11   9         11.52         10.23         5.26 o                         
   6  11   9          0.35          0.57         7.60 o                         
  -5  12   9         11.37         15.64         6.98 o                         
  -4  12   9         42.32         52.70         6.67 o                         
  -3  12   9          0.19         -0.52         5.46 o                         
  -2  12   9          6.97         12.36         5.02 o                         
  -1  12   9         48.98         49.27         5.47 o                         
   0  12   9        188.54        201.85         8.54 o                         
   1  12   9         49.06         53.68         5.06 o                         
   2  12   9          6.92          8.75         5.26 o                         
   3  12   9          0.19          3.24         5.39 o                         
   4  12   9         42.52         49.58         6.02 o                         
   5  12   9         11.34         12.11         6.42 o                         
  -4  13   9         33.35         43.14        11.00 o                         
  -3  13   9          7.62          3.84         6.22 o                         
  -2  13   9          8.15          3.62         5.61 o                         
  -1  13   9          1.74          6.87         5.16 o                         
   0  13   9         10.97         12.59         4.97 o                         
   1  13   9          1.74          4.86         5.97 o                         
   2  13   9          8.18          1.81         5.97 o                         
   3  13   9          7.58          3.58         5.27 o                         
   4  13   9         33.22         45.94         6.54 o                         
  -3  14   9          1.46          2.00         7.13 o                         
  -2  14   9          9.63         10.82         6.66 o                         
  -1  14   9         13.66         12.63         6.33 o                         
   0  14   9          7.38          2.37         5.96 o                         
   1  14   9         13.71         15.49         7.14 o                         
   2  14   9          9.61         18.05         7.29 o                         
   3  14   9          1.44          0.19         6.10 o                         
   0  15   9          2.71          0.66         8.09 o                         
   0   0  10        466.06        483.33        10.15 o                         
   1   0  10        138.77        152.63         2.82 o                         
   2   0  10        801.62        882.60        12.64 o                         
   3   0  10       1070.79       1034.66        14.77 o                         
   4   0  10         83.31         86.83         2.44 o                         
   5   0  10          0.64         -1.16         2.51 o                         
   6   0  10          7.12         11.13         3.52 o                         
   7   0  10         44.09         44.82         6.89 o                         
   8   0  10         46.49         49.39         7.58 o                         
  -8   1  10         22.68         22.12         7.46 o                         
  -7   1  10          9.63          9.48         5.45 o                         
  -6   1  10          3.53          7.28         4.40 o                         
  -5   1  10         32.11         37.42         2.59 o                         
  -4   1  10         63.43         65.55         2.68 o                         
  -3   1  10        157.03        161.02         2.92 o                         
  -2   1  10        836.12        788.99        11.46 o                         
  -1   1  10        948.45        877.25        12.62 o                         
   0   1  10         54.45         52.45         1.57 o                         
   1   1  10        948.94        894.13        12.62 o                         
   2   1  10        838.28        798.93        11.45 o                         
   3   1  10        156.88        156.62         3.41 o                         
   4   1  10         63.36         67.08         2.50 o                         
   5   1  10         32.18         32.97         4.83 o                         
   6   1  10          3.49          4.80         3.30 o                         
   7   1  10          9.58         15.98         4.26 o                         
   8   1  10         22.69         21.73         7.21 o                         
  -8   2  10          1.54          0.76         6.90 o                         
  -7   2  10         35.40         36.46         6.38 o                         
  -6   2  10         92.89         71.26         6.45 o                         
  -5   2  10          8.67          7.28         2.14 o                         
  -4   2  10        235.05        215.35         4.08 o                         
  -3   2  10         36.56         37.76         1.34 o                         
  -2   2  10        320.35        303.28         4.89 o                         
  -1   2  10         67.92         67.22         2.44 o                         
   0   2  10        178.50        176.53         3.16 o                         
   1   2  10         67.99         69.36         1.82 o                         
   2   2  10        320.45        299.44         4.89 o                         
   3   2  10         36.61         34.89         1.81 o                         
   4   2  10        234.68        215.34         3.92 o                         
   5   2  10          8.69         10.18         2.51 o                         
   6   2  10         92.82         78.82         8.32 o                         
   7   2  10         35.37         36.98         4.83 o                         
   8   2  10          1.50         -1.89         6.69 o                         
  -8   3  10          3.81          0.49         7.54 o                         
  -7   3  10          2.94          2.26         5.72 o                         
  -6   3  10          5.07          6.86         5.06 o                         
  -5   3  10          3.77          6.89         2.90 o                         
  -4   3  10         78.36         71.24         2.63 o                         
  -3   3  10         46.21         40.79         1.28 o                         
  -2   3  10         42.83         50.12         1.89 o                         
  -1   3  10         46.27         33.62         1.38 o                         
   0   3  10         16.61         18.52         1.13 o                         
   1   3  10         46.16         34.43         1.36 o                         
   2   3  10         42.96         52.98         1.64 o                         
   3   3  10         46.31         45.68         2.04 o                         
   4   3  10         78.13         72.61         3.18 o                         
   5   3  10          3.72          3.78         2.50 o                         
   6   3  10          5.10          2.56         3.60 o                         
   7   3  10          2.94          5.00         4.63 o                         
   8   3  10          3.83          4.81         6.80 o                         
  -8   4  10         13.75         16.36         7.81 o                         
  -7   4  10          3.14          2.61         6.12 o                         
  -6   4  10         67.14         65.48         6.58 o                         
  -5   4  10          3.17          5.04         3.05 o                         
  -4   4  10        134.37        122.66         4.01 o                         
  -3   4  10         42.48         40.18         1.79 o                         
  -2   4  10        118.79        113.15         2.87 o                         
  -1   4  10         31.27         35.67         1.64 o                         
   0   4  10        257.42        301.58         4.93 o                         
   1   4  10         31.50         39.18         1.42 o                         
   2   4  10        118.39        112.77         2.91 o                         
   3   4  10         42.38         43.51         2.02 o                         
   4   4  10        134.15        137.35         5.67 o                         
   5   4  10          3.20          2.36         2.89 o                         
   6   4  10         67.10         67.37         8.62 o                         
   7   4  10          3.17          2.01         4.52 o                         
   8   4  10         13.75         19.43         6.75 o                         
  -8   5  10          0.96         -2.42         7.85 o                         
  -7   5  10          4.33          7.91         6.47 o                         
  -6   5  10          1.94          2.98         5.24 o                         
  -5   5  10         45.17         51.11         7.93 o                         
  -4   5  10        286.19        266.95         6.67 o                         
  -3   5  10        297.39        280.61         5.59 o                         
  -2   5  10         91.88         85.33         2.86 o                         
  -1   5  10        289.12        284.38         4.79 o                         
   0   5  10        176.81        170.71         3.30 o                         
   1   5  10        289.58        291.10         4.80 o                         
   2   5  10         92.17         88.74         2.67 o                         
   3   5  10        297.42        281.19         5.85 o                         
   4   5  10        286.79        284.38         7.29 o                         
   5   5  10         45.10         51.92         4.14 o                         
   6   5  10          1.92          6.02         3.90 o                         
   7   5  10          4.30          3.78         4.70 o                         
   8   5  10          0.96         -0.44         6.90 o                         
  -8   6  10         38.90         47.91         9.17 o                         
  -7   6  10         13.25         16.90         6.91 o                         
  -6   6  10         17.27         14.65         4.64 o                         
  -5   6  10         25.61         20.12         4.74 o                         
  -4   6  10         52.59         49.38         3.39 o                         
  -3   6  10        877.92        875.36        16.62 o                         
  -2   6  10        161.10        155.59         5.39 o                         
  -1   6  10         30.57         28.57         2.15 o                         
   0   6  10         45.94         50.33         1.79 o                         
   1   6  10         30.24         26.91         1.33 o                         
   2   6  10        161.98        162.29         4.09 o                         
   3   6  10        877.58        871.04        16.33 o                         
   4   6  10         52.38         54.21         4.01 o                         
   5   6  10         25.76         29.70         4.03 o                         
   6   6  10         17.35         27.99         4.63 o                         
   7   6  10         13.19         11.08         5.24 o                         
   8   6  10         38.75         36.74        11.59 o                         
  -7   7  10         20.83         15.58         7.54 o                         
  -6   7  10         26.47         29.58         5.37 o                         
  -5   7  10          5.09          2.79         4.20 o                         
  -4   7  10        127.99        134.35         5.82 o                         
  -3   7  10        174.40        165.76         5.55 o                         
  -2   7  10         12.80         12.49         2.19 o                         
  -1   7  10         22.04         25.42         1.89 o                         
   0   7  10        430.89        386.03         8.20 o                         
   1   7  10         22.01         22.74         1.90 o                         
   2   7  10         12.67         12.01         2.17 o                         
   3   7  10        174.25        153.59         6.35 o                         
   4   7  10        128.40        142.58         8.21 o                         
   5   7  10          5.10          3.83         3.75 o                         
   6   7  10         26.69         31.03         5.72 o                         
   7   7  10         20.87         24.34         6.71 o                         
  -7   8  10         39.38         34.98         8.58 o                         
  -6   8  10         25.80         24.57         5.53 o                         
  -5   8  10         45.27         38.18         5.04 o                         
  -4   8  10        106.73         95.69         6.88 o                         
  -3   8  10         11.15          6.04         2.83 o                         
  -2   8  10         48.01         41.57         3.23 o                         
  -1   8  10         23.38         23.40         2.40 o                         
   0   8  10          2.41          0.15         1.60 o                         
   1   8  10         23.40         28.90         2.84 o                         
   2   8  10         47.83         44.81         3.51 o                         
   3   8  10         11.28          9.51         3.39 o                         
   4   8  10        106.75        106.54         7.15 o                         
   5   8  10         45.28         58.34         6.87 o                         
   6   8  10         25.93         24.49         5.20 o                         
   7   8  10         39.57         54.84         7.96 o                         
  -7   9  10         42.88         51.55        10.25 o                         
  -6   9  10          6.47         14.02         6.09 o                         
  -5   9  10          5.44         -0.04         4.83 o                         
  -4   9  10        319.19        315.77        13.72 o                         
  -3   9  10         21.51         24.18         3.48 o                         
  -2   9  10         26.42         26.56         3.22 o                         
  -1   9  10        125.31        122.74         4.94 o                         
   0   9  10         43.22         39.58         3.34 o                         
   1   9  10        125.06        132.76         5.83 o                         
   2   9  10         26.40         25.57         3.36 o                         
   3   9  10         21.22         26.69         4.72 o                         
   4   9  10        319.29        349.27        11.72 o                         
   5   9  10          5.49         -0.68         4.42 o                         
   6   9  10          6.50          7.42         5.31 o                         
   7   9  10         42.98         48.07         8.14 o                         
  -6  10  10         17.86         21.21         6.94 o                         
  -5  10  10         17.98         15.49         5.73 o                         
  -4  10  10         82.74         87.70         5.68 o                         
  -3  10  10          9.67         10.38         4.19 o                         
  -2  10  10         44.30         39.03         4.30 o                         
  -1  10  10        210.14        213.83        10.04 o                         
   0  10  10          0.00          3.51         3.35 o                         
   1  10  10        210.49        207.45         7.72 o                         
   2  10  10         44.41         57.27        15.26 o                         
   3  10  10          9.73          4.20         4.64 o                         
   4  10  10         82.79         72.87         5.84 o                         
   5  10  10         18.13         14.38         5.27 o                         
   6  10  10         17.93         23.50         6.44 o                         
  -5  11  10          5.34         12.22         6.47 o                         
  -4  11  10         22.63         14.03         4.64 o                         
  -3  11  10          9.52          5.95         5.01 o                         
  -2  11  10         13.34         18.45         5.46 o                         
  -1  11  10        150.38        152.87         7.21 o                         
   0  11  10        190.75        155.23        16.95 o                         
   1  11  10        150.39        163.81         7.20 o                         
   2  11  10         13.23         13.89         4.97 o                         
   3  11  10          9.47          5.18         5.14 o                         
   4  11  10         22.67         20.27         4.75 o                         
   5  11  10          5.34         11.08         5.59 o                         
  -5  12  10         35.29         53.61        10.15 o                         
  -4  12  10          7.29          6.19         8.00 o                         
  -3  12  10          3.45          4.07         5.73 o                         
  -2  12  10         13.13         12.74         5.36 o                         
  -1  12  10          6.40          6.69         4.80 o                         
   0  12  10         80.50         74.19         5.94 o                         
   1  12  10          6.49         10.64         5.60 o                         
   2  12  10         13.10         16.27         5.83 o                         
   3  12  10          3.49          3.04         5.83 o                         
   4  12  10          7.23         10.97         5.43 o                         
   5  12  10         35.22         37.48         7.01 o                         
  -4  13  10         34.95         39.45         9.99 o                         
  -3  13  10          7.75         15.04         6.74 o                         
  -2  13  10          4.85          6.64         6.10 o                         
  -1  13  10         59.14         55.28         6.49 o                         
   0  13  10          5.32         -2.38         5.06 o                         
   1  13  10         59.13         53.42         7.40 o                         
   2  13  10          4.86          3.93         6.32 o                         
   3  13  10          7.75         11.13         6.69 o                         
   4  13  10         34.96         42.82         6.78 o                         
  -2  14  10          9.19         10.39         7.06 o                         
  -1  14  10         12.19         17.84         6.41 o                         
   0  14  10          0.04          1.83         7.36 o                         
   1  14  10         12.17         19.97         7.52 o                         
   2  14  10          9.18          5.66         8.33 o                         
   1   0  11        386.09        386.65         6.03 o                         
   2   0  11         54.28         58.45         1.84 o                         
   3   0  11        358.41        399.88         6.36 o                         
   4   0  11        297.71        299.76         6.67 o                         
   5   0  11         16.02         17.61         3.80 o                         
   6   0  11          0.68         -0.34         4.40 o                         
   7   0  11          0.20          4.34         5.53 o                         
   8   0  11         44.34         54.94        11.15 o                         
  -8   1  11         34.61         45.78         8.20 o                         
  -7   1  11         47.91         56.39         7.70 o                         
  -6   1  11         11.14          8.10         4.72 o                         
  -5   1  11         23.72         24.23         3.01 o                         
  -4   1  11         80.32         78.12         3.34 o                         
  -3   1  11          7.20          7.64         1.23 o                         
  -2   1  11         18.34         19.50         1.27 o                         
  -1   1  11        255.81        230.57         3.99 o                         
   0   1  11        528.88        419.10         6.44 o                         
   1   1  11        255.23        231.97         3.99 o                         
   2   1  11         18.24         20.69         1.32 o                         
   3   1  11          7.41          5.51         1.22 o                         
   4   1  11         80.24         80.09         2.79 o                         
   5   1  11         23.63         25.77         3.30 o                         
   6   1  11         11.15         13.04         3.70 o                         
   7   1  11         47.41         55.69         6.80 o                         
   8   1  11         34.67         32.25         7.60 o                         
  -8   2  11         10.52         10.57         7.50 o                         
  -7   2  11         13.24          7.41         6.27 o                         
  -6   2  11          0.25          1.24         4.65 o                         
  -5   2  11         37.31         47.08         3.74 o                         
  -4   2  11        174.21        174.96         4.51 o                         
  -3   2  11        165.60        152.65         3.06 o                         
  -2   2  11         55.01         56.70         1.84 o                         
  -1   2  11        264.38        263.98         5.48 o                         
   0   2  11         98.59        105.76         2.41 o                         
   1   2  11        264.18        260.60         4.41 o                         
   2   2  11         54.60         54.02         1.81 o                         
   3   2  11        165.75        153.36         3.58 o                         
   4   2  11        173.98        179.34         4.94 o                         
   5   2  11         37.19         48.00         4.02 o                         
   6   2  11          0.27         -0.54         3.47 o                         
   7   2  11         13.16         13.77         4.84 o                         
   8   2  11         10.40          7.38         7.49 o                         
  -8   3  11         28.70         37.34         8.58 o                         
  -7   3  11          0.58         -0.16         6.05 o                         
  -6   3  11         19.55         23.25         7.92 o                         
  -5   3  11        305.72        287.66         9.20 o                         
  -4   3  11        186.06        195.01         5.19 o                         
  -3   3  11        169.71        158.17         2.76 o                         
  -2   3  11         46.20         48.84         3.01 o                         
  -1   3  11         72.00         75.87         2.06 o                         
   0   3  11          0.07          0.96         0.97 o                         
   1   3  11         71.47         70.80         2.65 o                         
   2   3  11         46.10         50.32         1.75 o                         
   3   3  11        169.82        157.07         4.80 o                         
   4   3  11        185.71        183.05         5.22 o                         
   5   3  11        305.15        310.44        11.14 o                         
   6   3  11         19.55         23.03         4.00 o                         
   7   3  11          0.59         -1.20         4.64 o                         
   8   3  11         28.88         27.19         7.84 o                         
  -8   4  11         18.34         21.85         8.29 o                         
  -7   4  11          0.88          0.94         6.30 o                         
  -6   4  11         30.14         23.97         5.63 o                         
  -5   4  11         62.34         53.40         4.30 o                         
  -4   4  11        290.19        303.38         7.21 o                         
  -3   4  11         11.82         15.23         1.94 o                         
  -2   4  11          0.68          0.38         1.32 o                         
  -1   4  11        176.78        192.68         3.64 o                         
   0   4  11        177.74        165.32         3.25 o                         
   1   4  11        177.22        196.99         3.63 o                         
   2   4  11          0.70          1.05         1.36 o                         
   3   4  11         11.71         14.03         1.79 o                         
   4   4  11        290.92        313.49         9.89 o                         
   5   4  11         62.58         56.38         4.34 o                         
   6   4  11         30.02         29.13         4.34 o                         
   7   4  11          0.86          1.08         4.75 o                         
   8   4  11         18.33         15.50         7.99 o                         
  -8   5  11          0.30          4.90         8.58 o                         
  -7   5  11          0.34          0.74         6.55 o                         
  -6   5  11          7.78          7.00         5.46 o                         
  -5   5  11          6.08          8.37         3.64 o                         
  -4   5  11         63.54         55.58         3.36 o                         
  -3   5  11         33.79         30.52         2.76 o                         
  -2   5  11         47.82         38.79         2.08 o                         
  -1   5  11        143.31        131.13         2.91 o                         
   0   5  11        121.38        129.81         2.86 o                         
   1   5  11        143.22        137.78         2.93 o                         
   2   5  11         47.87         42.24         2.10 o                         
   3   5  11         33.76         32.73         2.25 o                         
   4   5  11         63.76         60.95         6.01 o                         
   5   5  11          6.18          5.09         3.50 o                         
   6   5  11          7.87         11.71         4.19 o                         
   7   5  11          0.34         -1.81         4.95 o                         
   8   5  11          0.29         -1.19         7.37 o                         
  -7   6  11          3.35          6.57         7.08 o                         
  -6   6  11         33.77         44.15         6.83 o                         
  -5   6  11         18.89         15.18         3.72 o                         
  -4   6  11        129.26        114.50         4.61 o                         
  -3   6  11         38.37         45.19         2.99 o                         
  -2   6  11          3.27          5.43         2.02 o                         
  -1   6  11         61.85         70.93         3.65 o                         
   0   6  11         64.68         62.90         2.14 o                         
   1   6  11         61.54         66.00         2.60 o                         
   2   6  11          3.30          1.88         1.83 o                         
   3   6  11         38.05         40.12         3.75 o                         
   4   6  11        129.15        125.65         9.53 o                         
   5   6  11         18.89         14.54         3.86 o                         
   6   6  11         33.76         37.35         6.62 o                         
   7   6  11          3.35          5.37         5.39 o                         
  -7   7  11         93.02        123.60        10.30 o                         
  -6   7  11          4.14          4.06         5.32 o                         
  -5   7  11         18.57         18.45         4.53 o                         
  -4   7  11        107.63        104.28         5.05 o                         
  -3   7  11        320.08        315.15         8.35 o                         
  -2   7  11         11.75         15.18         2.57 o                         
  -1   7  11         85.45         88.20         3.50 o                         
   0   7  11          6.99          6.93         1.68 o                         
   1   7  11         85.64         90.61         4.86 o                         
   2   7  11         11.90         10.34         2.24 o                         
   3   7  11        321.28        306.67         9.78 o                         
   4   7  11        107.46        109.61        13.35 o                         
   5   7  11         18.66         13.34         5.15 o                         
   6   7  11          4.16          3.22         4.70 o                         
   7   7  11         92.78         98.36         7.58 o                         
  -7   8  11          9.10         12.24         8.48 o                         
  -6   8  11         18.44         26.12         6.16 o                         
  -5   8  11         15.89         23.65         4.91 o                         
  -4   8  11         86.20         73.82         6.29 o                         
  -3   8  11         79.08         82.81         9.44 o                         
  -2   8  11         20.79         24.04         3.07 o                         
  -1   8  11         24.45         29.49         2.84 o                         
   0   8  11        106.61        111.14         4.76 o                         
   1   8  11         24.53         20.67         3.28 o                         
   2   8  11         20.89         24.98         4.57 o                         
   3   8  11         78.90         91.92         6.45 o                         
   4   8  11         86.58         84.37        17.82 o                         
   5   8  11         15.92         17.09         4.48 o                         
   6   8  11         18.55         15.48         5.35 o                         
   7   8  11          9.04         13.71         7.65 o                         
  -6   9  11          6.94          6.65         6.60 o                         
  -5   9  11          1.22         -0.38         5.17 o                         
  -4   9  11         53.53         54.31         6.11 o                         
  -3   9  11        118.29        129.20         5.72 o                         
  -2   9  11          3.43          4.33         2.99 o                         
  -1   9  11          4.96          6.73         3.44 o                         
   0   9  11         53.53         47.92         4.17 o                         
   1   9  11          4.92          5.19         3.00 o                         
   2   9  11          3.52         -0.12         3.91 o                         
   3   9  11        117.83        108.91        12.47 o                         
   4   9  11         53.41         59.47         5.28 o                         
   5   9  11          1.27          1.07         4.88 o                         
   6   9  11          6.97          8.61         5.96 o                         
  -6  10  11         16.26         10.89         7.33 o                         
  -5  10  11          2.82          2.56         5.95 o                         
  -4  10  11         54.22         60.08         5.33 o                         
  -3  10  11         32.95         29.84         4.48 o                         
  -2  10  11         29.94         22.75         6.50 o                         
  -1  10  11         61.61         67.10        10.70 o                         
   0  10  11         42.96         49.68         8.25 o                         
   1  10  11         61.13         64.00         4.89 o                         
   2  10  11         30.14         17.68         4.79 o                         
   3  10  11         32.86         23.03         5.28 o                         
   4  10  11         54.21         59.08         6.34 o                         
   5  10  11          2.83          1.06         5.20 o                         
   6  10  11         16.35         20.95         6.50 o                         
  -5  11  11         11.69         13.37         6.89 o                         
  -4  11  11         39.95         43.48         6.78 o                         
  -3  11  11         19.47         14.34         5.67 o                         
  -2  11  11         20.17         25.36         5.31 o                         
  -1  11  11         82.97        102.12         6.52 o                         
   0  11  11        260.43        237.39         9.20 o                         
   1  11  11         82.59        100.64         6.00 o                         
   2  11  11         20.17         17.30         5.58 o                         
   3  11  11         19.53         18.80         6.17 o                         
   4  11  11         39.90         35.88         5.74 o                         
   5  11  11         11.66         11.31         6.02 o                         
  -4  12  11          2.07         10.17         8.83 o                         
  -3  12  11         23.80         18.34         6.35 o                         
  -2  12  11          2.34          2.52         5.41 o                         
  -1  12  11         14.83         16.54         5.30 o                         
   0  12  11         16.04         18.64         4.81 o                         
   1  12  11         14.76         14.75         6.05 o                         
   2  12  11          2.33          2.46         5.80 o                         
   3  12  11         23.87         19.27         6.68 o                         
   4  12  11          2.07          3.11         5.67 o                         
  -3  13  11         22.67         29.58         7.55 o                         
  -2  13  11          4.33          4.09         6.35 o                         
  -1  13  11         44.78         42.06         6.71 o                         
   0  13  11         10.19         13.33         5.34 o                         
   1  13  11         44.91         42.44         7.54 o                         
   2  13  11          4.36          2.75         6.68 o                         
   3  13  11         22.62         36.07         7.78 o                         
  -2  14  11         10.62          9.65         7.66 o                         
  -1  14  11         13.36         17.08         7.18 o                         
   0  14  11         30.47         24.10        14.52 o                         
   1  14  11         13.30         11.33         8.35 o                         
   2  14  11         10.61         19.22        13.35 o                         
   0   0  12        588.07        639.72        13.41 o                         
   1   0  12         23.44         27.22         1.75 o                         
   2   0  12        116.32         90.35         2.39 o                         
   3   0  12        626.56        595.95         9.89 o                         
   4   0  12         55.25         54.45         3.30 o                         
   5   0  12         89.78         72.75         6.12 o                         
   6   0  12          1.31         -0.23         4.62 o                         
   7   0  12          1.29          0.72         5.92 o                         
   8   0  12         54.38         96.49        10.56 o                         
  -8   1  12         13.01         10.46         7.64 o                         
  -7   1  12          7.99         15.26         6.31 o                         
  -6   1  12         46.61         52.20         6.20 o                         
  -5   1  12         36.81         28.80         4.76 o                         
  -4   1  12          7.84          6.71         2.07 o                         
  -3   1  12        338.27        310.53         7.15 o                         
  -2   1  12        233.52        226.52         4.11 o                         
  -1   1  12        289.86        269.57         4.59 o                         
   0   1  12        200.17        180.36         3.44 o                         
   1   1  12        289.44        270.30         4.66 o                         
   2   1  12        233.54        224.55         4.11 o                         
   3   1  12        337.91        318.15         5.67 o                         
   4   1  12          7.83          6.79         2.02 o                         
   5   1  12         36.77         30.10         3.61 o                         
   6   1  12         46.66         47.24         6.98 o                         
   7   1  12          8.03         14.11         5.33 o                         
   8   1  12         13.03         14.08         7.58 o                         
  -8   2  12         30.99         34.19        11.88 o                         
  -7   2  12         27.85         29.10         6.63 o                         
  -6   2  12         21.57         21.81         5.42 o                         
  -5   2  12         61.49         44.20         5.57 o                         
  -4   2  12         57.75         55.41         3.27 o                         
  -3   2  12         20.38         18.00         1.62 o                         
  -2   2  12        217.76        239.55         4.29 o                         
  -1   2  12         65.12         66.00         2.01 o                         
   0   2  12         16.29         18.41         1.31 o                         
   1   2  12         65.21         65.38         2.02 o                         
   2   2  12        217.77        240.07         5.03 o                         
   3   2  12         20.47         16.77         1.76 o                         
   4   2  12         57.41         63.74         3.41 o                         
   5   2  12         61.11         50.44         4.90 o                         
   6   2  12         21.41         19.50         4.01 o                         
   7   2  12         27.75         21.27         6.38 o                         
   8   2  12         30.91         26.57         9.31 o                         
  -8   3  12         34.69         45.78         8.83 o                         
  -7   3  12         14.02         11.68         6.58 o                         
  -6   3  12         11.06         13.05         5.32 o                         
  -5   3  12         49.99         47.02         4.35 o                         
  -4   3  12        338.51        342.01         8.49 o                         
  -3   3  12        545.10        547.16         9.81 o                         
  -2   3  12         57.86         64.16         2.12 o                         
  -1   3  12          2.61          3.15         1.20 o                         
   0   3  12         20.64         17.73         1.43 o                         
   1   3  12          2.58          5.50         1.10 o                         
   2   3  12         57.92         68.37         2.15 o                         
   3   3  12        544.42        561.33         9.94 o                         
   4   3  12        337.37        334.73         8.38 o                         
   5   3  12         50.18         49.16         4.29 o                         
   6   3  12         11.12         10.56         3.99 o                         
   7   3  12         14.11         12.54         6.23 o                         
   8   3  12         34.73         38.99         8.32 o                         
  -8   4  12         11.09         12.58         9.61 o                         
  -7   4  12         15.74         14.52         7.01 o                         
  -6   4  12         17.89         18.28         5.71 o                         
  -5   4  12         83.53         82.11         6.34 o                         
  -4   4  12        355.76        382.46         9.42 o                         
  -3   4  12         17.75         22.36         2.38 o                         
  -2   4  12        192.66        199.69         4.30 o                         
  -1   4  12         93.45         93.21         2.47 o                         
   0   4  12         60.18         59.85         2.02 o                         
   1   4  12         93.22         90.67         2.42 o                         
   2   4  12        192.51        200.57         4.38 o                         
   3   4  12         17.58         23.12         2.68 o                         
   4   4  12        355.02        370.89        10.91 o                         
   5   4  12         83.09         90.38         8.09 o                         
   6   4  12         18.02         12.76         4.49 o                         
   7   4  12         15.72         17.19         5.27 o                         
   8   4  12         10.98         13.56         7.82 o                         
  -7   5  12         30.78         38.04         7.78 o                         
  -6   5  12          1.80          2.84         5.75 o                         
  -5   5  12         22.80         19.05         3.95 o                         
  -4   5  12         56.02         52.51         3.80 o                         
  -3   5  12         15.26         19.20         2.61 o                         
  -2   5  12        261.30        278.54         7.33 o                         
  -1   5  12        109.64        117.84         3.27 o                         
   0   5  12        436.83        470.66         7.43 o                         
   1   5  12        109.39        114.96         2.81 o                         
   2   5  12        260.57        288.11         6.14 o                         
   3   5  12         15.31         16.84         2.99 o                         
   4   5  12         56.20         60.41         5.42 o                         
   5   5  12         22.62         19.73         3.96 o                         
   6   5  12          1.84          3.65         4.42 o                         
   7   5  12         30.90         31.43         5.91 o                         
  -7   6  12          0.10         -5.05         7.53 o                         
  -6   6  12         13.75         18.23         6.75 o                         
  -5   6  12          0.41         -1.13         4.17 o                         
  -4   6  12        124.18        119.87         5.32 o                         
  -3   6  12         11.49         23.49         3.96 o                         
  -2   6  12        212.33        199.72         5.70 o                         
  -1   6  12        132.79        150.38         4.35 o                         
   0   6  12         75.30         77.41         2.98 o                         
   1   6  12        132.89        145.09         5.01 o                         
   2   6  12        212.03        195.57         5.91 o                         
   3   6  12         11.51         20.04         3.28 o                         
   4   6  12        124.06        139.49         7.85 o                         
   5   6  12          0.38          0.28         3.94 o                         
   6   6  12         13.63         21.40         5.11 o                         
   7   6  12          0.11         -1.44         5.71 o                         
  -7   7  12          0.82          1.04         8.03 o                         
  -6   7  12          5.05          9.64         6.68 o                         
  -5   7  12         34.90         47.13        12.37 o                         
  -4   7  12         48.97         60.54         6.53 o                         
  -3   7  12         10.11         17.96         3.13 o                         
  -2   7  12         87.72         85.00         4.13 o                         
  -1   7  12          1.19          2.08         2.05 o                         
   0   7  12        225.35        221.75         7.20 o                         
   1   7  12          1.19          1.14         2.44 o                         
   2   7  12         87.67         84.95         7.57 o                         
   3   7  12         10.01         16.84         8.29 o                         
   4   7  12         49.25         48.55         9.09 o                         
   5   7  12         34.95         34.47         4.87 o                         
   6   7  12          5.06          5.78         5.18 o                         
   7   7  12          0.83         -2.41         6.33 o                         
  -6   8  12         27.60         27.65         7.56 o                         
  -5   8  12         10.97         12.85         5.40 o                         
  -4   8  12         68.79         74.21         4.96 o                         
  -3   8  12        105.24         94.19         4.93 o                         
  -2   8  12         11.16         13.00         2.96 o                         
  -1   8  12         71.96         72.99         4.87 o                         
   0   8  12         65.57         66.74         6.65 o                         
   1   8  12         71.81         74.76         4.68 o                         
   2   8  12         11.24         11.13         3.98 o                         
   3   8  12        105.23         99.02         8.95 o                         
   4   8  12         68.87         77.81         6.76 o                         
   5   8  12         10.90         13.13         4.81 o                         
   6   8  12         27.61         30.33         6.12 o                         
  -6   9  12          2.12          0.82         7.93 o                         
  -5   9  12          2.61         -1.37         5.30 o                         
  -4   9  12         16.84         18.70         4.42 o                         
  -3   9  12         34.12         29.45         3.87 o                         
  -2   9  12          9.01          9.05         4.03 o                         
  -1   9  12         84.53         94.33         7.88 o                         
   0   9  12         38.10         29.39         6.06 o                         
   1   9  12         84.84         96.87         5.47 o                         
   2   9  12          9.01         11.83         4.43 o                         
   3   9  12         34.19         34.06         9.83 o                         
   4   9  12         16.92         19.02         5.78 o                         
   5   9  12          2.60          3.23         5.13 o                         
   6   9  12          2.10          4.63         6.18 o                         
  -5  10  12         22.01         23.44         6.94 o                         
  -4  10  12          6.47          3.84         4.62 o                         
  -3  10  12         67.10         70.84         6.84 o                         
  -2  10  12         46.90         55.97         7.69 o                         
  -1  10  12         88.41         87.83         6.00 o                         
   0  10  12         80.17         77.92         5.47 o                         
   1  10  12         89.01         93.01         5.73 o                         
   2  10  12         47.02         44.09         6.08 o                         
   3  10  12         67.11         63.05        16.06 o                         
   4  10  12          6.46          4.20         4.83 o                         
   5  10  12         21.97         20.20         5.96 o                         
  -5  11  12          4.99         12.49        10.10 o                         
  -4  11  12         17.94         26.49         6.92 o                         
  -3  11  12          4.33          8.19         5.74 o                         
  -2  11  12         63.39         66.43         6.40 o                         
  -1  11  12        117.51        139.87         7.76 o                         
   0  11  12         15.10         24.77         5.39 o                         
   1  11  12        117.63        132.85         9.06 o                         
   2  11  12         63.45         72.92         7.39 o                         
   3  11  12          4.30          6.27         6.01 o                         
   4  11  12         18.05         19.13         5.78 o                         
   5  11  12          4.91          8.30         6.62 o                         
  -4  12  12          9.78         11.90         7.63 o                         
  -3  12  12          3.01          0.22         6.42 o                         
  -2  12  12         12.50         11.05         5.89 o                         
  -1  12  12         25.66         24.90         5.33 o                         
   0  12  12         59.44         64.08         6.40 o                         
   1  12  12         25.75         21.03         6.68 o                         
   2  12  12         12.43         13.49         6.60 o                         
   3  12  12          2.99          3.07         6.94 o                         
   4  12  12          9.72          7.91         6.35 o                         
  -3  13  12         12.24         19.14         7.67 o                         
  -2  13  12          3.12          3.88         6.90 o                         
  -1  13  12         18.82         20.82         6.52 o                         
   0  13  12         15.71          9.71         7.41 o                         
   1  13  12         18.72         13.74         7.55 o                         
   2  13  12          3.08          7.64         7.18 o                         
   3  13  12         12.25         15.20        10.42 o                         
   1   0  13         35.89         31.64         1.67 o                         
   2   0  13        108.89        102.53         2.74 o                         
   3   0  13        439.40        435.12         9.00 o                         
   4   0  13         22.40         26.14         2.67 o                         
   5   0  13          3.63          3.60         4.12 o                         
   6   0  13         98.88        100.20         7.72 o                         
   7   0  13          0.16          4.80         6.30 o                         
   8   0  13          8.79         11.61         7.88 o                         
  -8   1  13          4.03          5.47         8.18 o                         
  -7   1  13         11.02          9.84         6.38 o                         
  -6   1  13         11.64         14.78         5.59 o                         
  -5   1  13         24.83         20.12         4.69 o                         
  -4   1  13         61.59         57.27         3.18 o                         
  -3   1  13        141.68        132.17         4.22 o                         
  -2   1  13         28.30         22.15         1.58 o                         
  -1   1  13        280.40        267.05         4.72 o                         
   0   1  13          9.05         10.37         1.33 o                         
   1   1  13        281.06        273.44         4.74 o                         
   2   1  13         28.62         22.44         1.62 o                         
   3   1  13        141.79        126.21         3.53 o                         
   4   1  13         61.47         66.60         3.97 o                         
   5   1  13         24.90         16.12         3.48 o                         
   6   1  13         11.58         14.33         5.39 o                         
   7   1  13         10.92         15.30         6.38 o                         
   8   1  13          4.01          3.40         7.68 o                         
  -8   2  13          3.59          6.98         8.18 o                         
  -7   2  13         13.47          9.83         6.70 o                         
  -6   2  13         45.98         47.22         6.48 o                         
  -5   2  13         34.73         28.17         5.00 o                         
  -4   2  13         45.18         46.87         3.33 o                         
  -3   2  13        494.61        487.18         9.81 o                         
  -2   2  13        133.99        116.75         2.91 o                         
  -1   2  13         38.83         46.39         2.32 o                         
   0   2  13         52.39         49.67         3.04 o                         
   1   2  13         39.23         42.65         1.83 o                         
   2   2  13        133.87        116.95         2.92 o                         
   3   2  13        495.07        501.51        10.22 o                         
   4   2  13         45.15         49.42         3.78 o                         
   5   2  13         34.74         32.24         3.98 o                         
   6   2  13         46.17         37.28         5.51 o                         
   7   2  13         13.51         10.22         6.55 o                         
   8   2  13          3.60          8.00         8.22 o                         
  -7   3  13          9.34          2.13         6.76 o                         
  -6   3  13         11.19         12.35         5.81 o                         
  -5   3  13        219.72        216.70        12.18 o                         
  -4   3  13         88.89         81.66         4.02 o                         
  -3   3  13         26.08         27.35         3.77 o                         
  -2   3  13        185.13        189.38         4.48 o                         
  -1   3  13        304.61        300.67         5.21 o                         
   0   3  13         98.44        124.21         2.97 o                         
   1   3  13        303.81        300.32         5.23 o                         
   2   3  13        185.54        186.18         3.81 o                         
   3   3  13         26.17         22.14         2.28 o                         
   4   3  13         88.57         82.33         4.99 o                         
   5   3  13        219.50        226.64         8.33 o                         
   6   3  13         11.20         14.68         4.35 o                         
   7   3  13          9.23          7.95         6.70 o                         
  -7   4  13          9.17          6.07         7.08 o                         
  -6   4  13         30.41         31.74         9.31 o                         
  -5   4  13         40.50         43.32         5.85 o                         
  -4   4  13        172.08        159.20         5.72 o                         
  -3   4  13        109.23         98.83         5.64 o                         
  -2   4  13        298.99        308.11         8.15 o                         
  -1   4  13        168.49        158.60         6.73 o                         
   0   4  13         17.57         15.71         1.50 o                         
   1   4  13        168.32        157.79         3.47 o                         
   2   4  13        298.49        299.17         7.88 o                         
   3   4  13        109.12        105.13         4.55 o                         
   4   4  13        171.70        161.83         8.27 o                         
   5   4  13         40.32         47.90         4.79 o                         
   6   4  13         30.38         31.50         5.16 o                         
   7   4  13          9.12          8.03         6.72 o                         
  -7   5  13          0.19         -3.49         7.33 o                         
  -6   5  13         11.65         14.77         6.34 o                         
  -5   5  13         11.42         11.54         4.26 o                         
  -4   5  13        226.39        219.06         6.89 o                         
  -3   5  13        117.55        121.69         4.53 o                         
  -2   5  13        110.80        119.21         4.45 o                         
  -1   5  13         31.00         28.91         3.11 o                         
   0   5  13         84.66        108.05         5.38 o                         
   1   5  13         31.00         24.74         2.40 o                         
   2   5  13        110.24        113.97         4.07 o                         
   3   5  13        117.84        108.86         5.71 o                         
   4   5  13        226.40        217.64        25.67 o                         
   5   5  13         11.45          9.98         4.18 o                         
   6   5  13         11.65         14.81         4.52 o                         
   7   5  13          0.18         -1.67         5.80 o                         
  -7   6  13          0.99          3.24         7.86 o                         
  -6   6  13         30.82         45.34         7.51 o                         
  -5   6  13         18.34         24.81         4.51 o                         
  -4   6  13         26.53         24.15         3.66 o                         
  -3   6  13        123.29        125.78         5.57 o                         
  -2   6  13        328.33        337.44         8.66 o                         
  -1   6  13          0.43          0.92         2.12 o                         
   0   6  13         31.75         24.56         2.93 o                         
   1   6  13          0.40          0.59         2.51 o                         
   2   6  13        328.48        345.47         9.93 o                         
   3   6  13        123.50        133.82         7.08 o                         
   4   6  13         26.51         27.02         5.00 o                         
   5   6  13         18.29         17.17         5.84 o                         
   6   6  13         30.74         40.66         5.76 o                         
   7   6  13          0.98          2.33         6.56 o                         
  -6   7  13         33.76         44.94         8.65 o                         
  -5   7  13         38.03         42.90         5.49 o                         
  -4   7  13         13.06         10.15         3.60 o                         
  -3   7  13         87.40         87.34         6.22 o                         
  -2   7  13        224.59        234.44         7.13 o                         
  -1   7  13         19.99         25.15         3.63 o                         
   0   7  13         11.13          9.15         2.94 o                         
   1   7  13         19.81         21.18         3.48 o                         
   2   7  13        224.72        240.65        10.07 o                         
   3   7  13         88.11         92.63         9.39 o                         
   4   7  13         12.96         13.85         5.08 o                         
   5   7  13         38.11         47.10         5.35 o                         
   6   7  13         33.72         42.43         6.45 o                         
  -6   8  13         26.61         27.35         8.48 o                         
  -5   8  13          9.01          9.04         5.37 o                         
  -4   8  13         15.43         16.24         4.02 o                         
  -3   8  13          0.64         -0.27         3.42 o                         
  -2   8  13        133.29        139.97        17.35 o                         
  -1   8  13         93.19        101.83         5.74 o                         
   0   8  13          0.02          3.98         3.41 o                         
   1   8  13         93.34         97.90         5.44 o                         
   2   8  13        133.75        129.17        12.47 o                         
   3   8  13          0.62         -2.90         4.58 o                         
   4   8  13         15.43         24.17         5.78 o                         
   5   8  13          8.97          9.75         5.20 o                         
   6   8  13         26.65         19.22         6.03 o                         
  -6   9  13         15.37         14.24         8.49 o                         
  -5   9  13         52.98         54.22         6.96 o                         
  -4   9  13         43.43         50.64         5.15 o                         
  -3   9  13         45.83         51.01         5.72 o                         
  -2   9  13         16.05         12.57         4.40 o                         
  -1   9  13         73.26         64.58        11.56 o                         
   0   9  13          1.73          5.23         3.86 o                         
   1   9  13         72.98         74.54         5.15 o                         
   2   9  13         16.01         17.15         4.91 o                         
   3   9  13         45.70         46.05         7.04 o                         
   4   9  13         43.37         50.21        11.30 o                         
   5   9  13         53.24         56.97         6.67 o                         
   6   9  13         15.36         21.01         6.97 o                         
  -5  10  13          4.05          4.20         8.73 o                         
  -4  10  13          1.58          0.02         6.16 o                         
  -3  10  13         30.85         39.84         6.10 o                         
  -2  10  13         17.64         17.53         5.07 o                         
  -1  10  13         31.19         36.58         5.16 o                         
   0  10  13          3.02          4.87         4.42 o                         
   1  10  13         31.06         27.64         5.66 o                         
   2  10  13         17.73         13.42         5.63 o                         
   3  10  13         30.87         33.38         6.56 o                         
   4  10  13          1.58         -0.62         6.45 o                         
   5  10  13          4.06          4.04         6.09 o                         
  -4  11  13          5.60         10.21         7.07 o                         
  -3  11  13         24.16         25.01         6.43 o                         
  -2  11  13          0.60         -1.80         5.46 o                         
  -1  11  13         21.77         20.16         5.38 o                         
   0  11  13         27.17         23.77         5.36 o                         
   1  11  13         21.71         22.25         6.32 o                         
   2  11  13          0.58         -1.83         6.08 o                         
   3  11  13         24.15         22.03         6.81 o                         
   4  11  13          5.55          6.24         6.06 o                         
  -3  12  13          3.28          1.07         6.94 o                         
  -2  12  13          9.89         13.39         6.46 o                         
  -1  12  13          5.09          4.31         6.05 o                         
   0  12  13          6.99          8.74         6.68 o                         
   1  12  13          5.17          6.54         8.21 o                         
   2  12  13          9.81         11.91         8.73 o                         
   3  12  13          3.26          4.92         7.33 o                         
  -2  13  13          6.47          6.45         7.34 o                         
  -1  13  13          2.55          0.35         6.66 o                         
   0  13  13         12.23         20.82         8.25 o                         
   1  13  13          2.59         -2.88         7.72 o                         
   2  13  13          6.46          8.52         7.91 o                         
   0   0  14         16.20         15.98         2.23 o                         
   1   0  14        464.09        450.19         7.22 o                         
   2   0  14         28.54         32.58         2.89 o                         
   3   0  14         46.89         39.31         3.79 o                         
   4   0  14          0.00          0.36         2.76 o                         
   5   0  14         21.86         12.65         4.72 o                         
   6   0  14          4.39          3.18         5.60 o                         
   7   0  14          5.64          2.52         6.58 o                         
  -7   1  14          2.11         -1.57         6.87 o                         
  -6   1  14         14.16         15.61         9.09 o                         
  -5   1  14         26.89         19.44         6.82 o                         
  -4   1  14         26.28         30.34         4.65 o                         
  -3   1  14          4.39          2.60         2.22 o                         
  -2   1  14        100.24         97.48         3.25 o                         
  -1   1  14        107.68        110.63         2.86 o                         
   0   1  14         36.77         41.59         2.25 o                         
   1   1  14        107.75        104.39         3.47 o                         
   2   1  14         99.72        104.81         3.03 o                         
   3   1  14          4.39          2.87         2.01 o                         
   4   1  14         26.30         23.27         3.43 o                         
   5   1  14         26.92         24.70         8.36 o                         
   6   1  14         14.16         17.92         5.80 o                         
   7   1  14          2.10          3.29         6.69 o                         
  -7   2  14          6.58          8.20         7.05 o                         
  -6   2  14          6.09          7.71         5.71 o                         
  -5   2  14         31.06         28.43         5.50 o                         
  -4   2  14         28.90         25.83         2.97 o                         
  -3   2  14        228.47        220.95         7.27 o                         
  -2   2  14         66.37         64.80         4.12 o                         
  -1   2  14        108.31        104.63         3.04 o                         
   0   2  14         43.20         53.52         2.11 o                         
   1   2  14        108.38         99.98         2.80 o                         
   2   2  14         66.36         63.33         2.49 o                         
   3   2  14        228.38        213.28         5.73 o                         
   4   2  14         28.99         23.10         4.84 o                         
   5   2  14         31.08         19.54         3.92 o                         
   6   2  14          6.07         10.26         5.69 o                         
   7   2  14          6.63          4.49         6.81 o                         
  -7   3  14         31.36         36.11         7.93 o                         
  -6   3  14          3.15          6.40         5.89 o                         
  -5   3  14         19.64         23.55         5.36 o                         
  -4   3  14         32.27         35.64         3.47 o                         
  -3   3  14         88.47         99.88         4.22 o                         
  -2   3  14        144.19        147.65         4.95 o                         
  -1   3  14         58.63         49.29         2.45 o                         
   0   3  14         11.93         14.03         1.60 o                         
   1   3  14         58.80         51.82         2.17 o                         
   2   3  14        144.71        136.46         4.11 o                         
   3   3  14         88.44         85.17         4.42 o                         
   4   3  14         32.21         33.93         4.99 o                         
   5   3  14         19.69         27.41         5.19 o                         
   6   3  14          3.19         11.02         5.75 o                         
   7   3  14         31.22         29.76         7.58 o                         
  -7   4  14          6.62          6.61         7.43 o                         
  -6   4  14          6.37         10.71         6.30 o                         
  -5   4  14         29.33         32.84         5.83 o                         
  -4   4  14         21.61         21.68         3.35 o                         
  -3   4  14         37.19         35.85         3.05 o                         
  -2   4  14         81.68         81.61         3.87 o                         
  -1   4  14         50.25         53.46         2.77 o                         
   0   4  14         29.37         29.72         2.13 o                         
   1   4  14         50.27         45.13         3.03 o                         
   2   4  14         81.64         81.83         3.34 o                         
   3   4  14         37.28         43.89         7.34 o                         
   4   4  14         21.65         19.75         4.65 o                         
   5   4  14         29.20         38.42         4.67 o                         
   6   4  14          6.44          6.90         4.31 o                         
   7   4  14          6.61          3.46         7.47 o                         
  -7   5  14         11.69         15.45         8.21 o                         
  -6   5  14          1.08         -3.60         6.45 o                         
  -5   5  14          2.66          7.16         5.39 o                         
  -4   5  14          6.46          3.02         3.03 o                         
  -3   5  14         19.55         14.56         3.64 o                         
  -2   5  14        253.90        257.96         7.33 o                         
  -1   5  14          3.30          3.44         2.15 o                         
   0   5  14         14.17         11.08         2.10 o                         
   1   5  14          3.29          3.73         2.38 o                         
   2   5  14        253.70        284.65         8.37 o                         
   3   5  14         19.58         11.17         4.19 o                         
   4   5  14          6.53          4.07         4.47 o                         
   5   5  14          2.69          2.28         4.17 o                         
   6   5  14          1.09          0.42         5.18 o                         
   7   5  14         11.74          9.54         7.57 o                         
  -6   6  14         30.29         35.69         7.68 o                         
  -5   6  14         25.92         25.84         6.30 o                         
  -4   6  14         20.46         18.98         3.73 o                         
  -3   6  14         67.84         56.87         4.10 o                         
  -2   6  14        145.67        148.65         6.29 o                         
  -1   6  14          7.42          7.99         2.42 o                         
   0   6  14         55.47         52.40         3.87 o                         
   1   6  14          7.54          9.87         2.91 o                         
   2   6  14        145.94        171.58         8.37 o                         
   3   6  14         68.24         68.89         5.99 o                         
   4   6  14         20.34         18.11         5.10 o                         
   5   6  14         26.07         35.53         5.24 o                         
   6   6  14         30.21         29.16         5.89 o                         
  -6   7  14         26.71         43.21         8.38 o                         
  -5   7  14         53.64         57.21         6.20 o                         
  -4   7  14         22.79         26.49         4.02 o                         
  -3   7  14        121.49        130.67         7.81 o                         
  -2   7  14        149.28        158.17         7.58 o                         
  -1   7  14         46.69         45.46         4.43 o                         
   0   7  14          3.70          9.31         3.11 o                         
   1   7  14         46.72         47.19         4.03 o                         
   2   7  14        149.29        166.83         8.65 o                         
   3   7  14        121.74        137.18         9.39 o                         
   4   7  14         22.66         16.95         5.49 o                         
   5   7  14         53.72         60.80         9.77 o                         
   6   7  14         26.73         37.22         6.69 o                         
  -6   8  14         63.29         60.77         9.52 o                         
  -5   8  14         24.52         28.12         6.63 o                         
  -4   8  14          6.35          6.55         4.18 o                         
  -3   8  14         36.88         29.00         5.08 o                         
  -2   8  14          7.52          7.25         4.79 o                         
  -1   8  14          1.84         -1.36         3.77 o                         
   0   8  14          4.07          5.96         3.81 o                         
   1   8  14          1.89          3.55         3.26 o                         
   2   8  14          7.54          3.23         4.57 o                         
   3   8  14         36.90         41.85         6.09 o                         
   4   8  14          6.30          3.26         5.56 o                         
   5   8  14         24.65         26.94         5.80 o                         
   6   8  14         63.50         67.05         7.53 o                         
  -5   9  14         44.66         45.99         6.80 o                         
  -4   9  14         26.88         21.00         6.09 o                         
  -3   9  14          3.42          4.41         5.15 o                         
  -2   9  14         34.91         28.25         5.20 o                         
  -1   9  14          3.24          4.77         4.27 o                         
   0   9  14         31.13         30.19         4.56 o                         
   1   9  14          3.28          9.53         5.03 o                         
   2   9  14         34.90         29.41         5.83 o                         
   3   9  14          3.48          2.25         5.67 o                         
   4   9  14         26.80         31.25         7.00 o                         
   5   9  14         44.66         49.91         6.73 o                         
  -5  10  14         15.64         12.46         9.22 o                         
  -4  10  14         14.07         16.09         6.60 o                         
  -3  10  14         14.04         14.84         5.86 o                         
  -2  10  14         45.91         47.87         6.13 o                         
  -1  10  14         24.97         16.25         5.05 o                         
   0  10  14         28.58         25.89         5.12 o                         
   1  10  14         25.16         27.67         7.48 o                         
   2  10  14         45.79         51.69         7.02 o                         
   3  10  14         13.99         11.01         6.24 o                         
   4  10  14         13.96         12.50         7.22 o                         
   5  10  14         15.46          9.61         6.62 o                         
  -4  11  14          2.23          1.43         7.50 o                         
  -3  11  14          0.62          4.28         6.49 o                         
  -2  11  14         10.22         19.44         6.20 o                         
  -1  11  14         23.51         22.64         5.80 o                         
   0  11  14          2.49          2.13         6.27 o                         
   1  11  14         23.56         19.96         6.63 o                         
   2  11  14         10.11          8.97         6.70 o                         
   3  11  14          0.61         -3.19         6.97 o                         
   4  11  14          2.26          7.38         6.57 o                         
  -3  12  14         22.03         21.93         7.57 o                         
  -2  12  14         20.65         24.80         7.10 o                         
  -1  12  14          0.70          1.17         6.43 o                         
   0  12  14          0.17         -2.77         7.24 o                         
   1  12  14          0.68          0.98         7.31 o                         
   2  12  14         20.56         20.07         7.85 o                         
   3  12  14         22.02         22.35         8.31 o                         
   0  13  14          3.77          1.19         8.25 o                         
   1   0  15          4.81          5.76         1.68 o                         
   2   0  15        126.98        140.13         4.30 o                         
   3   0  15         22.79         34.88         2.95 o                         
   4   0  15         26.33         22.14         4.50 o                         
   5   0  15         36.25         33.80         6.23 o                         
   6   0  15          1.62          6.92         5.97 o                         
   7   0  15         17.72         17.74         7.57 o                         
  -7   1  15         26.90         35.70        11.66 o                         
  -6   1  15         19.96         26.03         6.54 o                         
  -5   1  15         13.73         11.90         5.17 o                         
  -4   1  15          1.91          1.91         4.10 o                         
  -3   1  15        152.31        146.66         6.19 o                         
  -2   1  15         11.48         11.00         2.34 o                         
  -1   1  15          4.09          4.00         1.84 o                         
   0   1  15          0.78         -1.35         1.50 o                         
   1   1  15          4.15          6.60         1.68 o                         
   2   1  15         11.51          9.88         1.94 o                         
   3   1  15        152.21        149.97         6.00 o                         
   4   1  15          1.96         -0.33         3.14 o                         
   5   1  15         13.75         17.16         5.18 o                         
   6   1  15         19.81         23.11         6.31 o                         
   7   1  15         26.78         31.42         7.84 o                         
  -7   2  15         10.48         12.18         7.61 o                         
  -6   2  15          6.66          2.15         6.17 o                         
  -5   2  15         19.70         20.51         5.49 o                         
  -4   2  15         41.10         52.29         4.12 o                         
  -3   2  15         72.26         74.16         7.33 o                         
  -2   2  15         52.35         54.92         3.20 o                         
  -1   2  15         15.92         14.37         2.00 o                         
   0   2  15         74.96         74.59         3.83 o                         
   1   2  15         15.88         13.35         1.74 o                         
   2   2  15         52.42         58.02         2.95 o                         
   3   2  15         72.19         73.35         5.75 o                         
   4   2  15         41.05         45.34         5.46 o                         
   5   2  15         19.44         12.85         5.23 o                         
   6   2  15          6.70          3.30         6.00 o                         
   7   2  15         10.58          9.93        11.66 o                         
  -7   3  15          4.16          0.64         7.65 o                         
  -6   3  15          9.66         12.69         6.48 o                         
  -5   3  15         12.91          8.74         5.74 o                         
  -4   3  15          4.12          3.76         3.25 o                         
  -3   3  15         85.76         89.78         4.30 o                         
  -2   3  15         23.71         21.14         2.74 o                         
  -1   3  15          2.41          2.19         2.03 o                         
   0   3  15         89.82         89.31         3.22 o                         
   1   3  15          2.42          2.27         2.00 o                         
   2   3  15         23.70         28.12         2.54 o                         
   3   3  15         85.98         98.33         6.56 o                         
   4   3  15          4.17          1.98         4.39 o                         
   5   3  15         12.77         15.72         4.44 o                         
   6   3  15          9.65          9.64         6.56 o                         
   7   3  15          4.14          6.84         7.41 o                         
  -7   4  15         15.23         20.69         8.49 o                         
  -6   4  15         17.72         20.56         7.01 o                         
  -5   4  15         44.77         52.29        17.53 o                         
  -4   4  15         63.24         67.46         4.36 o                         
  -3   4  15        141.89        141.29         6.08 o                         
  -2   4  15         49.85         51.07         3.51 o                         
  -1   4  15          8.94         10.54         2.32 o                         
   0   4  15          8.39          9.30         2.06 o                         
   1   4  15          8.90          6.69         2.96 o                         
   2   4  15         49.84         62.07         4.11 o                         
   3   4  15        141.64        121.92        13.64 o                         
   4   4  15         63.22         64.46         8.73 o                         
   5   4  15         44.83         53.45         6.66 o                         
   6   4  15         17.65         28.96         7.05 o                         
   7   4  15         15.30         18.14         8.21 o                         
  -6   5  15         12.98         10.76         7.19 o                         
  -5   5  15          8.19         12.24         6.34 o                         
  -4   5  15         77.44         76.25         4.70 o                         
  -3   5  15        108.83        117.09         5.69 o                         
  -2   5  15        134.54        132.85         5.33 o                         
  -1   5  15          9.78         10.27         2.47 o                         
   0   5  15          4.07          4.25         2.78 o                         
   1   5  15          9.71          7.89         3.17 o                         
   2   5  15        134.40        135.34         7.58 o                         
   3   5  15        108.66         94.73         6.87 o                         
   4   5  15         77.44         86.00         7.10 o                         
   5   5  15          8.25          7.21         4.66 o                         
   6   5  15         13.01         20.57         5.95 o                         
  -6   6  15          3.18          2.96         7.19 o                         
  -5   6  15         30.67         34.50         6.80 o                         
  -4   6  15          8.73          4.85         3.63 o                         
  -3   6  15         11.52         10.54         3.37 o                         
  -2   6  15        125.28        136.96         6.37 o                         
  -1   6  15         21.63         17.90         3.77 o                         
   0   6  15          9.55         14.36         3.27 o                         
   1   6  15         21.53         13.91         3.55 o                         
   2   6  15        125.59        129.66        22.08 o                         
   3   6  15         11.39          8.10         6.38 o                         
   4   6  15          8.76          6.18         4.58 o                         
   5   6  15         30.74         32.13         5.60 o                         
   6   6  15          3.13          1.75         6.30 o                         
  -6   7  15          2.49          5.33         8.00 o                         
  -5   7  15         14.59         15.73         7.29 o                         
  -4   7  15         74.19         80.64         5.54 o                         
  -3   7  15         79.14         73.99         5.03 o                         
  -2   7  15         49.55         39.33         4.88 o                         
  -1   7  15         43.78         45.66         4.79 o                         
   0   7  15         12.89          9.37         3.73 o                         
   1   7  15         43.82         30.20         4.26 o                         
   2   7  15         49.65         40.73         5.70 o                         
   3   7  15         79.56         78.17        11.44 o                         
   4   7  15         74.11         90.10        10.34 o                         
   5   7  15         14.68         11.99         5.50 o                         
   6   7  15          2.47          5.63         6.40 o                         
  -5   8  15         43.24         41.36         7.99 o                         
  -4   8  15         30.41         26.83         5.98 o                         
  -3   8  15          7.49          5.95         5.16 o                         
  -2   8  15         30.14         32.77         5.13 o                         
  -1   8  15          5.09          5.16         4.22 o                         
   0   8  15          2.73          1.42         4.03 o                         
   1   8  15          5.08          6.00         5.07 o                         
   2   8  15         30.34         33.16        11.22 o                         
   3   8  15          7.41          3.69         5.46 o                         
   4   8  15         30.46         35.00         6.87 o                         
   5   8  15         43.25         45.24         6.52 o                         
  -5   9  15         45.87         45.18        14.23 o                         
  -4   9  15          5.32          1.48         6.34 o                         
  -3   9  15         10.02         12.53         5.69 o                         
  -2   9  15         53.80         61.08         6.08 o                         
  -1   9  15         12.83         26.49         5.10 o                         
   0   9  15         25.63         22.99         4.88 o                         
   1   9  15         12.78         13.83         5.72 o                         
   2   9  15         53.65         65.67        12.03 o                         
   3   9  15         10.05          3.95         6.13 o                         
   4   9  15          5.25          0.44         6.87 o                         
   5   9  15         45.94         43.92         7.44 o                         
  -4  10  15          3.13         -2.78         7.09 o                         
  -3  10  15         23.00         22.41         6.84 o                         
  -2  10  15          1.24          2.84         5.60 o                         
  -1  10  15         32.08         33.32         5.75 o                         
   0  10  15          4.16          7.06         5.17 o                         
   1  10  15         32.07         33.46         6.82 o                         
   2  10  15          1.23          1.37         6.13 o                         
   3  10  15         23.19         29.30         7.50 o                         
   4  10  15          3.10         -1.21         7.43 o                         
  -3  11  15         18.71         17.38         7.30 o                         
  -2  11  15         21.33         18.97         6.76 o                         
  -1  11  15         17.86         19.45         6.19 o                         
   0  11  15         14.18         13.51         7.24 o                         
   1  11  15         17.80         20.34         9.31 o                         
   2  11  15         21.38         23.71         7.43 o                         
   3  11  15         18.77         14.71         8.02 o                         
  -1  12  15         76.16         64.70         8.43 o                         
   0  12  15          0.86         -3.00         7.76 o                         
   1  12  15         76.39         68.29        15.92 o                         
   2  12  15         22.59         14.08        10.86 o                         
   0   0  16        329.85        336.52         9.72 o                         
   1   0  16         54.47         51.79         2.74 o                         
   2   0  16         68.70         72.93         3.64 o                         
   3   0  16         43.91         46.96         6.67 o                         
   4   0  16         23.20         21.01         4.99 o                         
   5   0  16          4.89          8.13         5.40 o                         
   6   0  16         11.10         15.76         6.72 o                         
   7   0  16          2.08          3.32         7.93 o                         
  -7   1  16         18.86         17.29         8.10 o                         
  -6   1  16          5.43          5.09         6.61 o                         
  -5   1  16          3.93          7.64         5.51 o                         
  -4   1  16        198.54        180.66        23.25 o                         
  -3   1  16         27.14         24.92         3.16 o                         
  -2   1  16          8.16          6.03         2.48 o                         
  -1   1  16         63.61         64.13         3.05 o                         
   0   1  16         10.62          6.31         2.03 o                         
   1   1  16         63.58         66.80         3.15 o                         
   2   1  16          8.24          7.12         3.13 o                         
   3   1  16         27.24         31.39         8.07 o                         
   4   1  16        198.55        215.51        31.61 o                         
   5   1  16          3.87          5.42         5.39 o                         
   6   1  16          5.37          5.32         6.43 o                         
   7   1  16         18.88         22.11         8.14 o                         
  -7   2  16         31.14         42.71         8.89 o                         
  -6   2  16          1.22          0.99         7.01 o                         
  -5   2  16         38.70         39.42         6.43 o                         
  -4   2  16        129.35        112.62         7.78 o                         
  -3   2  16         44.71         43.55         3.99 o                         
  -2   2  16          0.42          1.41         2.42 o                         
  -1   2  16          7.29          3.27         2.24 o                         
   0   2  16          1.32          2.72         1.94 o                         
   1   2  16          7.22          4.82         2.01 o                         
   2   2  16          0.43          0.23         2.89 o                         
   3   2  16         44.67         44.56         5.20 o                         
   4   2  16        128.78        123.74         8.14 o                         
   5   2  16         38.72         35.57         8.73 o                         
   6   2  16          1.22          1.21         6.48 o                         
   7   2  16         31.09         42.26         8.62 o                         
  -6   3  16          2.63          6.52         6.95 o                         
  -5   3  16          0.87          1.51         7.55 o                         
  -4   3  16         41.74         49.42         6.91 o                         
  -3   3  16         60.90         69.25         4.22 o                         
  -2   3  16         53.79         54.96         6.20 o                         
  -1   3  16         21.88         20.99         2.96 o                         
   0   3  16          2.90          2.97         2.11 o                         
   1   3  16         21.72         23.95         4.71 o                         
   2   3  16         53.65         60.85         4.34 o                         
   3   3  16         60.90         56.04         7.19 o                         
   4   3  16         41.65         41.89         5.88 o                         
   5   3  16          0.87          2.22         5.60 o                         
   6   3  16          2.65          2.61         6.73 o                         
  -6   4  16          6.37          9.09         7.01 o                         
  -5   4  16          8.80          4.14         5.89 o                         
  -4   4  16         34.12         32.61         4.59 o                         
  -3   4  16         41.31         37.95         4.36 o                         
  -2   4  16         28.10         31.03         3.28 o                         
  -1   4  16         54.22         61.35         3.56 o                         
   0   4  16         13.65         23.22         3.63 o                         
   1   4  16         54.05         63.05         4.67 o                         
   2   4  16         28.29         27.48         7.92 o                         
   3   4  16         41.46         46.16         5.13 o                         
   4   4  16         33.78         38.25        13.86 o                         
   5   4  16          8.77          8.88         4.63 o                         
   6   4  16          6.33          7.26         7.05 o                         
  -6   5  16          6.92          5.65         7.21 o                         
  -5   5  16          9.50         15.05         6.80 o                         
  -4   5  16         17.20         16.24         4.05 o                         
  -3   5  16         85.58         93.68         4.89 o                         
  -2   5  16         51.70         54.02         3.91 o                         
  -1   5  16        151.72        151.44         9.91 o                         
   0   5  16          3.49          2.39         3.35 o                         
   1   5  16        152.05        128.59         9.35 o                         
   2   5  16         51.76         56.49         6.09 o                         
   3   5  16         85.58         96.20         7.40 o                         
   4   5  16         17.27         11.30         5.46 o                         
   5   5  16          9.40          8.96         5.29 o                         
   6   5  16          6.89          8.48         7.68 o                         
  -6   6  16          5.75          4.97         7.88 o                         
  -5   6  16         26.32         26.60         7.51 o                         
  -4   6  16         30.28         28.13         4.52 o                         
  -3   6  16        171.67        167.75         6.67 o                         
  -2   6  16          0.23         -0.82         4.14 o                         
  -1   6  16         72.26         69.98         5.36 o                         
   0   6  16         17.18         21.34         5.58 o                         
   1   6  16         72.28         79.73         5.28 o                         
   2   6  16          0.23          4.31         4.79 o                         
   3   6  16        171.78        175.39         9.86 o                         
   4   6  16         30.31         26.26         6.38 o                         
   5   6  16         26.41         37.26         5.99 o                         
   6   6  16          5.80          3.97         6.46 o                         
  -5   7  16         49.10         59.05        15.33 o                         
  -4   7  16          9.77         12.27         5.64 o                         
  -3   7  16          1.02          5.10         4.85 o                         
  -2   7  16          3.17          2.81         4.48 o                         
  -1   7  16         76.93         72.20        15.53 o                         
   0   7  16          7.14         12.28         4.29 o                         
   1   7  16         77.08         76.07         6.52 o                         
   2   7  16          3.22          2.75         5.15 o                         
   3   7  16          1.02          4.62         4.98 o                         
   4   7  16          9.68          7.47         5.75 o                         
   5   7  16         49.09         58.73         6.89 o                         
  -5   8  16          9.07         13.50        13.35 o                         
  -4   8  16          1.00         -0.49         6.22 o                         
  -3   8  16          0.45          0.08         5.40 o                         
  -2   8  16         25.46         26.80         5.39 o                         
  -1   8  16          1.70          0.34         4.60 o                         
   0   8  16         62.60         71.53         5.67 o                         
   1   8  16          1.71         -0.29         5.15 o                         
   2   8  16         25.59         27.24         6.26 o                         
   3   8  16          0.45          2.01         5.99 o                         
   4   8  16          0.98          1.49         6.62 o                         
   5   8  16          9.09          6.53         6.40 o                         
  -4   9  16          2.83          3.65         6.86 o                         
  -3   9  16          3.78          7.08         6.22 o                         
  -2   9  16          6.80          8.31         5.59 o                         
  -1   9  16         29.86         34.56         5.80 o                         
   0   9  16          0.58          2.01         4.97 o                         
   1   9  16         29.89         36.20         6.72 o                         
   2   9  16          6.78          7.43         6.45 o                         
   3   9  16          3.76         -2.00         6.41 o                         
   4   9  16          2.89          1.92         7.47 o                         
  -3  10  16         11.09         14.49         6.82 o                         
  -2  10  16         29.53         28.59         6.68 o                         
  -1  10  16         32.36         25.67         6.32 o                         
   0  10  16         11.90         11.37         6.11 o                         
   1  10  16         32.27         34.53         7.43 o                         
   2  10  16         29.47         24.33         6.97 o                         
   3  10  16         11.07         12.95         7.75 o                         
  -2  11  16         38.46         32.76         7.34 o                         
  -1  11  16          2.77          3.22         6.83 o                         
   0  11  16          2.14          5.80         7.57 o                         
   1  11  16          2.82         -0.13         7.58 o                         
   2  11  16         38.60         37.90         8.62 o                         
   1   0  17          3.75          2.98         2.40 o                         
   2   0  17          0.30         -1.04         3.11 o                         
   3   0  17          3.43          0.75         4.26 o                         
   4   0  17         36.97         49.24         6.18 o                         
   5   0  17         35.91         30.22         6.05 o                         
   6   0  17         14.23          6.45         7.04 o                         
  -6   1  17          3.35          2.62         7.61 o                         
  -5   1  17         14.83          6.54         5.94 o                         
  -4   1  17         70.44         63.27        11.30 o                         
  -3   1  17         53.32         42.79         8.46 o                         
  -2   1  17          4.28          5.56         2.73 o                         
  -1   1  17         58.74         57.05         3.56 o                         
   0   1  17        179.83        179.09         5.77 o                         
   1   1  17         58.72         50.59         3.41 o                         
   2   1  17          4.30          6.18         3.74 o                         
   3   1  17         53.35         43.44         5.48 o                         
   4   1  17         70.58         74.42         6.91 o                         
   5   1  17         14.89         12.62         6.16 o                         
   6   1  17          3.34          2.87         7.19 o                         
  -6   2  17          6.02          4.89         7.24 o                         
  -5   2  17          1.88          2.27         5.92 o                         
  -4   2  17         20.62         22.71         5.53 o                         
  -3   2  17         53.53         42.44         3.67 o                         
  -2   2  17         54.43         53.96         3.85 o                         
  -1   2  17         14.29         15.76         2.69 o                         
   0   2  17        205.54        195.99         6.14 o                         
   1   2  17         14.30         16.23         3.59 o                         
   2   2  17         54.36         50.45         4.36 o                         
   3   2  17         53.55         46.54         5.66 o                         
   4   2  17         20.69         29.33         5.83 o                         
   5   2  17          1.88         -1.26         5.88 o                         
   6   2  17          6.05          5.31         7.35 o                         
  -6   3  17          3.20          4.86         7.30 o                         
  -5   3  17          3.36          0.33         6.13 o                         
  -4   3  17         34.13         33.76         6.20 o                         
  -3   3  17        101.80        104.46         5.33 o                         
  -2   3  17         41.79         50.73         4.32 o                         
  -1   3  17         32.17         27.91         3.06 o                         
   0   3  17         46.30         42.80         5.97 o                         
   1   3  17         31.87         27.36         3.94 o                         
   2   3  17         41.80         46.10         5.72 o                         
   3   3  17        101.19         86.18        10.93 o                         
   4   3  17         34.13         20.00         6.97 o                         
   5   3  17          3.35          7.12        10.12 o                         
   6   3  17          3.17          4.91         7.49 o                         
  -6   4  17          7.81          3.59         8.14 o                         
  -5   4  17          2.77          3.64         6.30 o                         
  -4   4  17         13.04         11.34         4.46 o                         
  -3   4  17        279.15        256.84         8.09 o                         
  -2   4  17         33.02         27.20         3.43 o                         
  -1   4  17        167.99        190.98         7.74 o                         
   0   4  17         45.85         48.41         7.12 o                         
   1   4  17        167.90        186.27        10.00 o                         
   2   4  17         33.03         21.42         6.01 o                         
   3   4  17        279.17        281.00        11.99 o                         
   4   4  17         13.17         14.65         6.03 o                         
   5   4  17          2.73          4.15         6.59 o                         
   6   4  17          7.78          9.66         7.82 o                         
  -5   5  17         11.04         18.84         6.89 o                         
  -4   5  17         19.64         14.72         4.86 o                         
  -3   5  17         50.22         58.57         4.63 o                         
  -2   5  17         61.23         63.18         7.06 o                         
  -1   5  17         30.43         48.08         4.97 o                         
   0   5  17          5.47          6.02         3.88 o                         
   1   5  17         30.37         43.57         5.67 o                         
   2   5  17         61.09         54.67         6.27 o                         
   3   5  17         50.28         56.41         6.69 o                         
   4   5  17         19.53         24.44         6.40 o                         
   5   5  17         11.08         17.02         6.19 o                         
  -5   6  17         14.63         16.64         7.16 o                         
  -4   6  17         14.38         15.17         5.56 o                         
  -3   6  17         57.99         51.63         9.03 o                         
  -2   6  17         71.44         57.28         6.03 o                         
  -1   6  17         79.92         85.10         7.83 o                         
   0   6  17         29.71         28.43         4.51 o                         
   1   6  17         79.62         95.79         7.36 o                         
   2   6  17         71.74         64.01         6.87 o                         
   3   6  17         57.84         53.07         8.36 o                         
   4   6  17         14.38         21.24         6.70 o                         
   5   6  17         14.57         19.99         6.17 o                         
  -5   7  17          1.37          2.05        12.91 o                         
  -4   7  17          1.30          3.31         6.23 o                         
  -3   7  17         26.63         24.53         5.77 o                         
  -2   7  17          0.82          1.91         4.92 o                         
  -1   7  17        116.54        130.89         7.45 o                         
   0   7  17         29.20         31.08         4.95 o                         
   1   7  17        116.58        143.24        10.93 o                         
   2   7  17          0.83          4.77         5.71 o                         
   3   7  17         26.79         31.65         6.80 o                         
   4   7  17          1.27          1.90         6.83 o                         
   5   7  17          1.37          4.51         6.62 o                         
  -4   8  17         41.10         35.40         7.24 o                         
  -3   8  17         12.07         13.54         6.09 o                         
  -2   8  17          6.57         12.75         5.54 o                         
  -1   8  17          4.09          2.18         5.28 o                         
   0   8  17          8.45         12.88         5.26 o                         
   1   8  17          4.09         -0.40         5.97 o                         
   2   8  17          6.59          5.61         6.82 o                         
   3   8  17         12.07          8.39         6.87 o                         
   4   8  17         41.15         35.62         8.07 o                         
  -3   9  17          7.78          3.47         6.63 o                         
  -2   9  17         12.00         13.27         6.54 o                         
  -1   9  17          1.67          3.66         5.68 o                         
   0   9  17          0.05          0.18         6.38 o                         
   1   9  17          1.67          4.41         6.79 o                         
   2   9  17         12.08         16.26         7.29 o                         
   3   9  17          7.72          0.22         7.29 o                         
  -2  10  17         56.58         61.12         7.62 o                         
  -1  10  17         10.96          9.65         6.63 o                         
   0  10  17         23.66         27.41         8.10 o                         
   1  10  17         11.01         10.15         7.43 o                         
   2  10  17         56.42         66.92         8.90 o                         
   0  11  17          2.55          2.65         8.62 o                         
   0   0  18         65.45         79.80         6.00 o                         
   1   0  18         16.04         19.30         3.05 o                         
   2   0  18          2.47          1.97         3.48 o                         
   3   0  18          8.31          6.14         5.16 o                         
   4   0  18         24.59         18.39         5.78 o                         
   5   0  18          0.14          8.10         6.51 o                         
   6   0  18          2.81          6.34         7.68 o                         
  -6   1  18          0.24          3.96         7.82 o                         
  -5   1  18          8.97          5.84         6.24 o                         
  -4   1  18         61.85         46.94         6.76 o                         
  -3   1  18          5.96         11.18         4.86 o                         
  -2   1  18          2.05          0.67         3.72 o                         
  -1   1  18         16.29         16.14         3.00 o                         
   0   1  18        110.58         97.57         7.28 o                         
   1   1  18         16.38         12.04         3.70 o                         
   2   1  18          2.04         -0.57         3.64 o                         
   3   1  18          5.99         10.11         5.10 o                         
   4   1  18         61.82         48.89         6.69 o                         
   5   1  18          8.99         11.27         6.67 o                         
   6   1  18          0.24         -3.90         7.79 o                         
  -6   2  18          3.61          4.40         8.25 o                         
  -5   2  18         11.89          6.69         6.59 o                         
  -4   2  18         48.49         42.18         6.59 o                         
  -3   2  18         14.37          6.82         4.80 o                         
  -2   2  18          1.24          5.30         2.97 o                         
  -1   2  18         21.14         27.15         3.36 o                         
   0   2  18         14.11         14.26         3.91 o                         
   1   2  18         21.12         25.87         3.94 o                         
   2   2  18          1.21          2.95         4.46 o                         
   3   2  18         14.42          9.51         4.89 o                         
   4   2  18         48.65         39.18         6.54 o                         
   5   2  18         11.84         16.68         6.86 o                         
   6   2  18          3.62         -1.91         7.79 o                         
  -5   3  18          9.39         10.24         6.92 o                         
  -4   3  18         57.07         62.15         7.35 o                         
  -3   3  18         27.89         26.37         4.09 o                         
  -2   3  18         23.38         18.10         3.55 o                         
  -1   3  18          3.16          3.57         3.75 o                         
   0   3  18          3.22          5.53         3.75 o                         
   1   3  18          3.19          4.61         4.05 o                         
   2   3  18         23.39         21.75         5.23 o                         
   3   3  18         28.01         27.46         5.81 o                         
   4   3  18         56.83         54.78         7.25 o                         
   5   3  18          9.35          8.86         7.41 o                         
  -5   4  18          5.77          8.36         6.86 o                         
  -4   4  18          4.68         -0.69         6.13 o                         
  -3   4  18          4.12          3.64         3.90 o                         
  -2   4  18         10.92          7.11         4.50 o                         
  -1   4  18        103.25        112.21         9.95 o                         
   0   4  18          3.01          1.70         3.93 o                         
   1   4  18        103.31         99.41        13.05 o                         
   2   4  18         10.78          6.55         5.16 o                         
   3   4  18          4.15         -1.14         5.45 o                         
   4   4  18          4.68         -0.54         6.18 o                         
   5   4  18          5.68          2.33         7.04 o                         
  -5   5  18          5.17          6.41         7.19 o                         
  -4   5  18         43.16         46.29         5.91 o                         
  -3   5  18          8.12          8.74         5.30 o                         
  -2   5  18         17.75         15.37         5.01 o                         
  -1   5  18         63.88         58.19         9.76 o                         
   0   5  18         16.89         13.72         5.38 o                         
   1   5  18         64.03         67.23         6.93 o                         
   2   5  18         17.75         12.82         8.29 o                         
   3   5  18          8.08         14.35         6.08 o                         
   4   5  18         42.99         49.81         7.54 o                         
   5   5  18          5.18          1.14         7.30 o                         
  -5   6  18          8.37          8.21        13.50 o                         
  -4   6  18         14.46          5.86         7.95 o                         
  -3   6  18          1.33          2.66         5.83 o                         
  -2   6  18         34.44         38.93         5.81 o                         
  -1   6  18         57.93         54.96         7.86 o                         
   0   6  18          8.29          8.74         4.59 o                         
   1   6  18         57.87         54.37         6.90 o                         
   2   6  18         34.63         27.03         6.38 o                         
   3   6  18          1.32         10.29         6.20 o                         
   4   6  18         14.56         16.93         7.19 o                         
   5   6  18          8.33          6.39         7.84 o                         
  -4   7  18          4.39          8.02         8.27 o                         
  -3   7  18          4.05          2.06         5.88 o                         
  -2   7  18         11.58         11.19         5.51 o                         
  -1   7  18         59.98         65.43         6.21 o                         
   0   7  18         50.84         54.80         5.98 o                         
   1   7  18         60.08         55.44         9.53 o                         
   2   7  18         11.56         28.75         6.80 o                         
   3   7  18          4.05          5.59         6.90 o                         
   4   7  18          4.36          6.39         7.40 o                         
  -3   8  18          8.89         16.38         6.70 o                         
  -2   8  18         11.49         14.05         6.19 o                         
  -1   8  18          9.07          4.97         5.61 o                         
   0   8  18          0.34          1.80         6.58 o                         
   1   8  18          9.06         16.01         7.05 o                         
   2   8  18         11.51         13.02         7.05 o                         
   3   8  18          8.92          9.07         7.58 o                         
  -2   9  18          2.09         -0.05         6.54 o                         
  -1   9  18          4.88          2.41         6.39 o                         
   0   9  18          2.60          5.18         7.48 o                         
   1   9  18          4.92          0.32         7.36 o                         
   2   9  18          2.10         -2.37         7.40 o                         
  -1  10  18          2.15          5.83         8.56 o                         
   0  10  18         17.04         15.03         8.40 o                         
   1  10  18          2.18          2.89         8.31 o                         
   1   0  19          3.00          5.10         4.09 o                         
   2   0  19          1.61          0.29         4.09 o                         
   3   0  19         10.14          9.29         5.46 o                         
   4   0  19          4.20          1.40         5.91 o                         
   5   0  19          4.25          3.27         7.03 o                         
  -5   1  19          0.95          9.05         9.39 o                         
  -4   1  19          6.64          7.25         6.24 o                         
  -3   1  19          1.27          1.07         5.15 o                         
  -2   1  19          0.04         -3.74         3.89 o                         
  -1   1  19         28.30         26.93         3.62 o                         
   0   1  19         30.01         30.38         4.32 o                         
   1   1  19         28.27         24.80         4.46 o                         
   2   1  19          0.04          1.83         4.73 o                         
   3   1  19          1.26          1.67         5.22 o                         
   4   1  19          6.63         12.42         6.32 o                         
   5   1  19          0.95          1.83         7.16 o                         
  -5   2  19          4.85          7.55         7.11 o                         
  -4   2  19          6.79          1.96         5.95 o                         
  -3   2  19          4.09          6.75         5.26 o                         
  -2   2  19          3.00          4.06         4.20 o                         
  -1   2  19          4.69          4.34         3.95 o                         
   0   2  19         16.46         11.29         4.12 o                         
   1   2  19          4.66          4.72         3.95 o                         
   2   2  19          2.99          0.55         4.93 o                         
   3   2  19          4.12          2.81         5.56 o                         
   4   2  19          6.78          3.80         6.44 o                         
   5   2  19          4.82          7.50         7.43 o                         
  -5   3  19         20.00         20.58         8.36 o                         
  -4   3  19         13.39          5.18         6.72 o                         
  -3   3  19         88.37         79.39         7.52 o                         
  -2   3  19         16.13         13.86         4.96 o                         
  -1   3  19          4.18          3.49         4.40 o                         
   0   3  19          0.20         -0.83         4.30 o                         
   1   3  19          4.13          7.51         4.50 o                         
   2   3  19         16.08         24.10         8.21 o                         
   3   3  19         88.43         96.15         8.29 o                         
   4   3  19         13.34         12.77         6.65 o                         
   5   3  19         19.92         17.36         8.32 o                         
  -5   4  19          1.80          0.98         8.03 o                         
  -4   4  19         13.92         19.66         7.24 o                         
  -3   4  19         16.53         11.48         6.80 o                         
  -2   4  19         51.60         55.58         5.94 o                         
  -1   4  19         57.98         53.78         7.58 o                         
   0   4  19          4.03          3.69         4.79 o                         
   1   4  19         57.83         65.32         6.81 o                         
   2   4  19         51.79         67.69         7.04 o                         
   3   4  19         16.50         25.17         6.51 o                         
   4   4  19         13.87         13.31         6.95 o                         
   5   4  19          1.79          1.02         7.78 o                         
  -4   5  19         17.22         30.07        12.91 o                         
  -3   5  19          2.02          1.71         5.72 o                         
  -2   5  19          1.75          4.92         5.13 o                         
  -1   5  19         36.05         35.36         5.44 o                         
   0   5  19          6.48          6.95         4.78 o                         
   1   5  19         36.00         37.09         6.49 o                         
   2   5  19          1.71         -1.05         5.91 o                         
   3   5  19          2.01          7.89         6.51 o                         
   4   5  19         17.22         27.66         7.72 o                         
  -4   6  19          3.75         10.71        13.20 o                         
  -3   6  19          8.63          7.73         6.43 o                         
  -2   6  19         16.46         16.63         5.73 o                         
  -1   6  19         53.44         52.31         6.27 o                         
   0   6  19          0.07          2.12         5.02 o                         
   1   6  19         53.38         47.23         7.29 o                         
   2   6  19         16.56         28.25        10.93 o                         
   3   6  19          8.73          7.01         7.12 o                         
   4   6  19          3.77          4.56         8.00 o                         
  -3   7  19         11.83          6.43         6.81 o                         
  -2   7  19         24.75         21.59         6.53 o                         
  -1   7  19         12.54          9.67         5.86 o                         
   0   7  19         11.57         13.47         6.80 o                         
   1   7  19         12.65         13.68         6.93 o                         
   2   7  19         24.75         24.33         7.54 o                         
   3   7  19         11.92          5.09         7.43 o                         
  -2   8  19          4.60          6.81         6.54 o                         
  -1   8  19          4.70         -1.18         6.24 o                         
   0   8  19          6.59          6.70         7.26 o                         
   1   8  19          4.68          1.13         7.47 o                         
   2   8  19          4.61          2.86         7.68 o                         
  -1   9  19         13.71         14.42         8.31 o                         
   0   9  19          0.05         -0.86         7.96 o                         
   1   9  19         13.71         23.67         8.54 o                         
   0   0  20          0.68          8.36        10.12 o                         
   1   0  20          1.20          3.44         4.48 o                         
   2   0  20         11.16          5.06         5.59 o                         
   3   0  20         15.32         20.62         6.33 o                         
   4   0  20          0.07          3.64         6.86 o                         
  -4   1  20         28.18         25.47         6.94 o                         
  -3   1  20         14.40         16.86         6.09 o                         
  -2   1  20         14.22         13.15         5.75 o                         
  -1   1  20         14.57         14.69         6.88 o                         
   0   1  20          9.02         10.83         4.49 o                         
   1   1  20         14.61         15.49         4.82 o                         
   2   1  20         14.10         12.95         5.74 o                         
   3   1  20         14.44         17.61         6.72 o                         
   4   1  20         28.24         21.64         7.57 o                         
  -4   2  20          5.48         -1.02         7.27 o                         
  -3   2  20          3.96          2.69         6.21 o                         
  -2   2  20          9.87          9.12         8.51 o                         
  -1   2  20          6.30          0.35         5.42 o                         
   0   2  20          0.98         -0.11         4.49 o                         
   1   2  20          6.32          5.97         5.00 o                         
   2   2  20          9.93          8.30         5.69 o                         
   3   2  20          3.99         -0.50         6.75 o                         
   4   2  20          5.48          3.59         7.05 o                         
  -4   3  20          4.58          1.76         7.73 o                         
  -3   3  20          0.65          2.05        11.74 o                         
  -2   3  20         27.17         23.42         7.37 o                         
  -1   3  20          1.19          3.01         4.77 o                         
   0   3  20          8.75          4.98         4.77 o                         
   1   3  20          1.20          0.80         5.42 o                         
   2   3  20         27.24         30.00         6.98 o                         
   3   3  20          0.64         -2.05         6.87 o                         
   4   3  20          4.59          3.99         7.71 o                         
  -4   4  20          1.41          4.99        13.50 o                         
  -3   4  20          1.91         -1.17        12.03 o                         
  -2   4  20         87.41         88.82         7.01 o                         
  -1   4  20          6.70          5.65         5.14 o                         
   0   4  20         50.46         47.21         6.46 o                         
   1   4  20          6.65          8.45         6.10 o                         
   2   4  20         87.50         87.99        19.51 o                         
   3   4  20          1.92          4.18         6.92 o                         
   4   4  20          1.40          3.83         7.58 o                         
  -3   5  20         41.89         50.31        13.35 o                         
  -2   5  20         47.11         57.91         7.53 o                         
  -1   5  20         13.97         15.82         6.01 o                         
   0   5  20         19.87         17.02         6.11 o                         
   1   5  20         13.96         15.59         6.69 o                         
   2   5  20         47.08         56.43         7.89 o                         
   3   5  20         41.79         45.38         8.14 o                         
  -3   6  20          1.59         -2.53         7.89 o                         
  -2   6  20         30.31         15.30         6.63 o                         
  -1   6  20         15.27         15.44         6.11 o                         
   0   6  20          7.93          5.84         6.80 o                         
   1   6  20         15.32         16.81         7.19 o                         
   2   6  20         30.25         23.98         7.71 o                         
   3   6  20          1.59         -3.19         7.61 o                         
  -2   7  20         29.32         24.99         7.74 o                         
  -1   7  20         11.47         14.29         6.39 o                         
   0   7  20          1.61          1.74         7.33 o                         
   1   7  20         11.47         10.53         7.53 o                         
   2   7  20         29.46         29.99         8.25 o                         
  -1   8  20          4.31          5.68         8.56 o                         
   0   8  20          1.95          5.62         8.18 o                         
   1   8  20          4.27          3.98         8.18 o                         
   1   0  21         28.92         22.93         9.39 o                         
   2   0  21          6.09         13.54         6.15 o                         
   3   0  21          0.07          4.90         7.33 o                         
   4   0  21          2.53          1.79         7.57 o                         
  -4   1  21          0.24          4.20         7.48 o                         
  -3   1  21         38.03         27.38        10.93 o                         
  -2   1  21          3.01          2.64        11.00 o                         
  -1   1  21          4.20          5.98         7.14 o                         
   0   1  21         11.04         17.68         8.14 o                         
   1   1  21          4.20          5.49         6.31 o                         
   2   1  21          3.02          5.33         6.15 o                         
   3   1  21         38.13         34.15         7.08 o                         
   4   1  21          0.23          1.38         8.02 o                         
  -3   2  21          4.05         -1.61        12.03 o                         
  -2   2  21         33.84         15.84        11.88 o                         
  -1   2  21         53.34         37.52         8.04 o                         
   0   2  21          0.01         -0.18         5.83 o                         
   1   2  21         53.29         38.38         7.03 o                         
   2   2  21         33.81         38.39         7.10 o                         
   3   2  21          4.07          5.13         7.14 o                         
  -3   3  21         13.10         10.56        12.47 o                         
  -2   3  21          0.98         -2.35        11.74 o                         
  -1   3  21         11.59          3.83         7.72 o                         
   0   3  21         78.06         84.32         6.88 o                         
   1   3  21         11.59          9.78         6.49 o                         
   2   3  21          0.96          1.07         6.64 o                         
   3   3  21         13.05          8.98         7.32 o                         
  -3   4  21          1.86          6.89        13.06 o                         
  -2   4  21         11.35         10.95         8.40 o                         
  -1   4  21         13.28         15.25         6.21 o                         
   0   4  21          0.00          7.78         6.80 o                         
   1   4  21         13.34         13.60         6.87 o                         
   2   4  21         11.36          8.64         7.71 o                         
   3   4  21          1.84          7.19         7.60 o                         
  -2   5  21         39.47         31.15         8.33 o                         
  -1   5  21         12.66         13.86         6.71 o                         
   0   5  21        120.62        121.94        10.29 o                         
   1   5  21         12.68         14.17         7.27 o                         
   2   5  21         39.57         34.89         8.11 o                         
  -1   6  21          2.51          3.86         6.99 o                         
   0   6  21         28.95         39.02         8.24 o                         
   1   6  21          2.51         -1.02         7.53 o                         
   0   0  22         29.64         21.86        13.06 o                         
   1   0  22         35.80         39.31        13.06 o                         
   2   0  22          0.09          3.52        12.62 o                         
   3   0  22          7.51          9.85         8.22 o                         
  -2   1  22          1.96          4.25        12.32 o                         
  -1   1  22          3.22          2.53         8.76 o                         
   0   1  22         17.40         15.65         8.14 o                         
   1   1  22          3.21          5.13        12.18 o                         
   2   1  22          1.96          1.55         6.88 o                         
  -2   2  22          1.10          0.73        12.47 o                         
  -1   2  22         14.28         20.27         8.98 o                         
   0   2  22          1.16          0.97         9.08 o                         
   1   2  22         14.29         23.26         7.99 o                         
   2   2  22          1.08         -3.64         7.10 o                         
  -2   3  22         12.28         24.64        13.64 o                         
  -1   3  22          1.94          2.30         8.66 o                         
   0   3  22         96.66         89.19        14.82 o                         
   1   3  22          1.96          0.79         7.08 o                         
   2   3  22         12.27         17.40         7.71 o                         
  -1   4  22          5.36         11.21         9.38 o                         
   0   4  22          1.53          3.58         7.62 o                         
   1   4  22          5.36          5.47         7.60 o                         
   0   5  22         13.84         16.58        10.12 o                         
   0   1  23          2.82          2.05        13.06 o                         
                                                                                
